# Supplementary material for: Stratification of patients with clear cell renal cell carcinoma to facilitate drug repositioning
Source: iScience. 2021 Jun 12;24(7):102722. doi: 10.1016/j.isci.2021.102722 (PMC8253978; doi:10.1016/j.isci.2021.102722)
Supplement: Table S1. The DEGs between each subtype and the remaining two subtypes together in each cohort, related to Figure 3B [file mmc2.xlsx]

## Sheet: TCGA_1vs23
	baseMean	log2FoldChange	lfcSE	stat	pvalue	padj
ARF5	6077.82	0.35194	0.0613022	5.74107	9.40812e-09	6.31474e-08
M6PR	6965.79	-0.0839405	0.0462726	-1.81404	0.0696711	0.1049
ESRRA	3223.93	0.695979	0.0616989	11.2802	1.64279e-29	3.20726e-27
FKBP4	5403.45	0.108374	0.0509096	2.12876	0.0332745	0.0546501
CYP26B1	414.284	-0.0577232	0.114405	-0.50455	0.613875	0.678384
NDUFAF7	607.757	0.18361	0.0373304	4.91852	8.72021e-07	4.01881e-06
FUCA2	4802.95	0.169307	0.0438771	3.85866	0.000114012	0.000334756
DBNDD1	1126.26	0.015255	0.0985214	0.154839	0.876948	0.904684
HS3ST1	846.156	0.215511	0.100002	2.15508	0.0311556	0.0515979
SEMA3F	6266.28	-0.0409596	0.0702511	-0.583046	0.559862	0.630048
CYP51A1	2994.03	0.300049	0.069475	4.3188	1.5688e-05	5.59673e-05
USP28	1125.55	0.122977	0.039879	3.08374	0.00204414	0.00453351
STPG1	451.943	-0.0741435	0.0516315	-1.43601	0.150998	0.206068
NIPAL3	3245.27	-0.194276	0.0581657	-3.34005	0.000837628	0.0020309
TMEM176A	28583	0.145781	0.0951772	1.53168	0.125602	0.175809
SLC7A2	4093.62	-0.2155	0.124947	-1.72472	0.0845771	0.124463
HSPB6	961.474	-0.3583	0.159829	-2.24177	0.0249763	0.0423854
ZNF195	1211.68	0.355538	0.0436477	8.14562	3.77355e-16	1.05683e-14
PDK4	41567.3	-0.27486	0.153591	-1.78955	0.073526	0.110064
USH1C	7176.57	-0.122953	0.116855	-1.05218	0.292717	0.364487
RALA	3116.44	0.201323	0.0507297	3.96853	7.23161e-05	0.000221755
BCAP29	3295.99	0.0670239	0.0423801	1.58149	0.113765	0.161455
BAIAP2L1	951.136	0.563258	0.122839	4.58533	4.53266e-06	1.8017e-05
TMEM132A	1836.75	-0.0128309	0.104735	-0.122508	0.902497	0.925161
DVL2	1388.83	-0.0813196	0.0381772	-2.13006	0.0331667	0.0544864
GGCT	876.462	0.212344	0.0472768	4.49151	7.072e-06	2.72269e-05
RPAP3	1104.88	-0.0403143	0.0346522	-1.1634	0.244669	0.312975
IFRD1	1768.07	0.27738	0.0582672	4.76048	1.9313e-06	8.26185e-06
HOXA11	120.811	0.0438539	0.124823	0.351327	0.725343	0.776469
CX3CL1	13220.8	-0.141283	0.0729887	-1.93569	0.0529062	0.0823834
PRR5	424.794	0.395507	0.0788427	5.0164	5.26493e-07	2.53119e-06
TRAPPC6A	1054.75	0.213046	0.0728778	2.92333	0.00346312	0.00727342
SPATA20	2282.63	0.388998	0.0752197	5.17149	2.32232e-07	1.19404e-06
CD79B	337.12	-0.149282	0.0924936	-1.61397	0.106534	0.15238
RHBDD2	3674.71	0.677574	0.0763933	8.86955	7.34443e-19	3.15086e-17
RPUSD1	907.835	0.309501	0.0572282	5.4082	6.36627e-08	3.66811e-07
TSR3	2171.09	0.199497	0.0607213	3.28545	0.00101818	0.00242098
OSBPL7	563.251	0.275818	0.0667911	4.12955	3.63467e-05	0.000119159
ARHGAP33	578.461	0.674961	0.110757	6.09409	1.10064e-09	8.82014e-09
NDUFAB1	2529.83	0.257975	0.0548075	4.70692	2.51484e-06	1.0557e-05
PDK2	4639.74	0.146652	0.0577759	2.53829	0.0111394	0.0207723
ITGA3	15970.8	-0.222827	0.0886005	-2.51497	0.0119044	0.0220038
LRRC23	462.253	0.210775	0.0619704	3.40122	0.000670851	0.00166183
IL32	27415.3	0.498424	0.09378	5.31482	1.06763e-07	5.89667e-07
SPRTN	494.465	-0.0532517	0.0345667	-1.54055	0.123426	0.173159
CRY1	982.629	-0.187533	0.0549872	-3.41049	0.000648467	0.00161291
STARD3NL	3015.14	-0.0948722	0.0450069	-2.10795	0.0350357	0.0572357
CAMK1G	172.325	0.0814623	0.115746	0.703802	0.481556	0.555493
CD9	13073.8	0.600031	0.0908454	6.60497	3.97606e-11	4.29523e-10
CD74	253801	0.20368	0.0869847	2.34156	0.0192034	0.0336309
RPS20	48374.5	0.283384	0.0745668	3.80041	0.000144459	0.000414927
DYRK4	252.585	0.0602762	0.0459544	1.31165	0.189637	0.251561
FAM76A	794.023	0.114381	0.0423415	2.7014	0.00690489	0.0135217
MGST1	8725.27	0.32152	0.111257	2.88988	0.00385384	0.0080091
SYPL1	8786.4	0.0797216	0.0499363	1.59647	0.110385	0.157221
RANBP9	2036.98	0.0097514	0.0318668	0.306005	0.759601	0.805779
CD4	5691.12	-0.128418	0.0778866	-1.64879	0.0991916	0.143324
PLEKHG6	254.139	0.127477	0.117262	1.08712	0.276985	0.34758
SS18L2	472.821	0.437516	0.0552972	7.91208	2.53129e-15	6.06743e-14
VPS13D	2570.38	-0.0894613	0.0609369	-1.4681	0.142078	0.195519
TSPAN9	10624.8	-0.0261698	0.0532905	-0.491078	0.623372	0.686682
QPCTL	718.812	0.220692	0.0661242	3.33754	0.000845247	0.00204716
HIVEP2	3033.58	-0.166704	0.0499245	-3.33913	0.000840426	0.00203622
PPP5C	2283.56	0.0532701	0.0375012	1.42049	0.155465	0.211521
NME1	2524.79	0.351543	0.0798284	4.40374	1.06402e-05	3.93234e-05
UBR7	3112.79	-0.119909	0.0364024	-3.29397	0.000987815	0.00235603
MAP4K5	2064.7	-0.205995	0.049161	-4.19021	2.78698e-05	9.40938e-05
INMT	989.971	-0.10297	0.110014	-0.935974	0.349287	0.423629
ERCC1	2903.13	0.132756	0.0394079	3.36877	0.000755033	0.0018476
GPRC5A	1074.14	0.213316	0.178161	1.19732	0.23118	0.298355
HEBP1	2704.69	0.266359	0.0439051	6.0667	1.30566e-09	1.02917e-08
DNASE1L1	2644.71	0.185461	0.0371963	4.98602	6.16365e-07	2.92567e-06
COX15	2977.85	0.0520473	0.0373361	1.39402	0.163311	0.220747
RGPD5	310.966	0.222698	0.136624	1.63001	0.103099	0.148255
XYLT2	2169.84	-0.0657707	0.0510809	-1.28758	0.197893	0.261181
FTSJ1	928.965	-0.323896	0.0538148	-6.01871	1.7581e-09	1.35721e-08
SCTR	90.5993	0.434974	0.118283	3.6774	0.000235621	0.000645263
RALBP1	4695.62	-0.139581	0.033664	-4.14631	3.37882e-05	0.000111833
SYT13	4635.35	0.432451	0.174597	2.47685	0.0132547	0.024237
SNAI2	721.761	-0.268805	0.0983986	-2.73179	0.00629905	0.0124713
VDAC3	4567.62	0.227649	0.0419783	5.42302	5.86016e-08	3.41003e-07
SLC7A9	887.91	0.0249611	0.144831	0.172346	0.863165	0.893202
RTFDC1	5971.95	0.0221979	0.02547	0.871533	0.383463	0.458474
SLC45A4	1971.47	-0.0311821	0.070189	-0.444258	0.656856	0.716652
RB1CC1	3291.81	0.00545244	0.0417521	0.130591	0.896099	0.919932
AKAP11	4158.02	-0.205686	0.0488595	-4.20975	2.55652e-05	8.7143e-05
STRAP	4664.52	-0.0430833	0.0556674	-0.773943	0.438965	0.513485
PIGQ	1607.8	0.247356	0.0583505	4.23914	2.24381e-05	7.74835e-05
CDH17	60.1906	0.484048	0.12701	3.81109	0.000138353	0.000399004
B4GALT7	1873.89	0.380135	0.0745959	5.09592	3.47048e-07	1.72512e-06
SLC39A9	5104.99	0.0350525	0.0424535	0.825668	0.408992	0.48359
FAM13B	2207.59	-0.0589778	0.0473488	-1.2456	0.212911	0.277838
RANBP3	2343.83	0.169143	0.0330506	5.1177	3.09284e-07	1.55577e-06
CHPF2	3155.9	0.0416488	0.0481856	0.86434	0.387401	0.462321
GABARAPL2	4518.99	0.153098	0.0409717	3.73669	0.000186461	0.000523512
FAM136A	1454.49	0.0116032	0.0441929	0.262558	0.792891	0.834782
NSMAF	1584.11	-0.0552157	0.0391877	-1.40901	0.158834	0.215495
TTC17	3566.15	-0.130765	0.0410725	-3.18376	0.00145373	0.00333275
HOXC8	294.65	0.185248	0.0906495	2.04356	0.0409966	0.0657536
MRI1	1489.9	0.172423	0.0580678	2.96934	0.00298442	0.00637942
BOD1L1	3178	-0.15246	0.0497146	-3.0667	0.00216437	0.00476954
TARBP1	735.443	-0.109875	0.0644478	-1.70487	0.0882186	0.129356
FAM65A	4963.44	-0.052016	0.0424756	-1.22461	0.220722	0.286809
RTN4R	165.063	0.217718	0.103302	2.10758	0.0350674	0.0572806
PSMA4	4352.4	0.185014	0.045955	4.02598	5.67375e-05	0.000178203
FAM65C	1130.29	0.100221	0.147737	0.678374	0.497535	0.570262
SPATA7	557.316	-0.175087	0.0471266	-3.71526	0.000202997	0.000565462
CTNS	1149.09	0.18153	0.0365505	4.96656	6.81502e-07	3.20885e-06
LCP2	2725.87	-0.12156	0.0741251	-1.63993	0.101019	0.145527
GOPC	2234.11	-0.109467	0.0356539	-3.07027	0.00213867	0.00471909
DCN	4780.6	-0.623934	0.18851	-3.30981	0.000933584	0.00223778
MRPS10	1830.73	0.0959659	0.0380763	2.52036	0.0117236	0.0217201
GRN	20392.4	-0.02839	0.0559169	-0.507717	0.611652	0.676538
THAP3	791.655	0.504556	0.0758181	6.65482	2.83639e-11	3.12932e-10
VAMP3	7004.79	-0.149361	0.0314054	-4.75592	1.97546e-06	8.43469e-06
RCN1	6979	-0.480422	0.0651145	-7.37811	1.60553e-13	2.73082e-12
RFC2	1494.8	0.102056	0.0447576	2.28019	0.0225966	0.0387375
PPP1R3F	249.54	0.248255	0.0550525	4.50943	6.50034e-06	2.52279e-05
ARHGEF5	1833.69	0.0806997	0.0646496	1.24826	0.211935	0.276886
NFE2L3	977.672	-0.152568	0.0891146	-1.71204	0.0868896	0.127574
TNIP3	96.0634	0.668025	0.144373	4.62708	3.7085e-06	1.50791e-05
SIKE1	1714.2	0.0540056	0.0325421	1.65956	0.0970031	0.140554
TLL1	981.109	-0.395747	0.115745	-3.41911	0.000628258	0.00156727
CBLN4	269.762	0.0702803	0.162561	0.432333	0.665499	0.724401
FAM168A	4778.28	-0.0889576	0.0337555	-2.63536	0.00840491	0.0161309
RELT	404.53	-0.102207	0.0709224	-1.4411	0.149556	0.204348
CDC27	3492.59	-0.107927	0.0348695	-3.09515	0.00196712	0.00438581
PKP2	1068.09	-0.0526342	0.0880947	-0.597472	0.550192	0.62048
IL1RAP	971.918	-0.452689	0.0931546	-4.85954	1.17658e-06	5.27973e-06
YIPF1	701.292	0.143153	0.0438527	3.26441	0.00109694	0.0025885
ADCK2	2227.47	0.0842399	0.0499883	1.68519	0.0919514	0.134158
INPP4A	1609.12	0.15451	0.0473589	3.26253	0.00110424	0.00260284
SLC2A3	8231.78	-0.453984	0.104393	-4.34879	1.36891e-05	4.95181e-05
ENPP2	25899.4	-0.246948	0.131108	-1.88354	0.0596271	0.0913599
CTDP1	1056.19	0.0517413	0.041103	1.25882	0.208095	0.272584
GNA11	4198.64	0.168029	0.0541973	3.10032	0.00193309	0.00431922
CREB3L3	1451.86	1.16601	0.17807	6.54802	5.83061e-11	6.06519e-10
PIGV	1061.92	-0.0595892	0.0414098	-1.43901	0.150147	0.205094
HDAC7	2751.46	-0.408201	0.0559571	-7.2949	2.98873e-13	4.7583e-12
MRPS35	3656.32	0.267738	0.0516839	5.1803	2.21535e-07	1.14429e-06
APPBP2	2703.48	-0.0995796	0.0387912	-2.56706	0.0102563	0.0192911
RPL18	18815.6	0.282147	0.0879815	3.20688	0.00134181	0.00309943
CA11	506.533	0.236663	0.0848811	2.78817	0.00530066	0.0106638
ISOC2	4210.43	0.369777	0.0774209	4.77619	1.78646e-06	7.71325e-06
EPN1	7808.36	0.288755	0.0522474	5.52669	3.26336e-08	1.9731e-07
CD22	259.553	0.471426	0.123732	3.81006	0.000138932	0.000400418
ZFY	468.127	-0.02084	0.283278	-0.0735674	0.941355	0.954966
CECR5	1528.08	-0.0384994	0.0471073	-0.817272	0.413773	0.488214
KCNQ1	1339.66	0.794791	0.0973636	8.16313	3.2646e-16	9.2584e-15
TRIB2	5531	-0.301047	0.0811937	-3.70776	0.000209102	0.000580548
OTUD5	3811.87	0.0650263	0.0350077	1.85748	0.0632424	0.0962642
GPKOW	1173.99	-0.0740068	0.0292367	-2.53129	0.0113643	0.0211506
AQR	1926	-0.120049	0.0365	-3.28903	0.00100535	0.00239489
MBD3	3311.71	0.177957	0.0505702	3.51901	0.000433162	0.00112085
LMCD1	1573.29	-0.152747	0.0690738	-2.21136	0.0270111	0.0454095
PSMC4	3376.38	0.187964	0.0485223	3.87377	0.000107164	0.000316651
CAMKK1	881.682	-0.0298283	0.0663027	-0.449881	0.652796	0.712858
FAM50A	3246.27	0.408659	0.061964	6.5951	4.24958e-11	4.54695e-10
ACAP1	607.142	0.310611	0.102367	3.03428	0.00241113	0.00526423
DERL2	1570.77	0.11458	0.0334577	3.42463	0.000615628	0.00153901
ANO8	565.687	0.117388	0.0617427	1.90125	0.0572691	0.0882186
KDM4B	3332.6	0.0287077	0.0466527	0.615348	0.538325	0.609188
ICAM3	1010.1	0.299728	0.0814601	3.67944	0.000233745	0.000641167
CAMSAP3	804.338	0.15211	0.0814977	1.86644	0.0619803	0.0945688
CTTNBP2	1420.74	0.338002	0.0962647	3.51117	0.000446135	0.00115154
CIC	4908.01	-0.0277647	0.0423068	-0.656271	0.51165	0.583659
KIF22	1051.1	-0.0056114	0.0472277	-0.118816	0.905421	0.927453
CEACAM1	1179.18	0.00113573	0.0970862	0.0116982	0.990666	0.993001
YTHDC2	2311.11	-0.0553751	0.0455724	-1.2151	0.224327	0.290848
TMEM161A	1278.55	0.166859	0.0545409	3.05933	0.00221831	0.00488043
BCAR1	4109.87	0.0760012	0.0569704	1.33405	0.182188	0.242803
FOXJ2	2090.15	-0.106233	0.0331262	-3.20693	0.0013416	0.00309943
TNFRSF1A	8526.72	-0.0649323	0.0491668	-1.32065	0.186617	0.248068
GOLGA5	3109.5	-0.0296052	0.0421949	-0.70163	0.48291	0.556864
PPP2R5B	1376.29	0.310377	0.0484544	6.40554	1.49842e-10	1.4185e-09
PYGM	265.311	-0.0764622	0.105015	-0.728105	0.466549	0.540542
BCL3	1884.73	0.188306	0.0855887	2.20013	0.0277976	0.0466096
KCNAB2	1907.49	0.246975	0.0891708	2.76968	0.00561107	0.011223
PIGB	652.423	-0.131382	0.0531939	-2.46987	0.0135161	0.0246481
REEP1	225.71	0.193382	0.112036	1.72607	0.0843345	0.124174
FSTL3	7121.78	0.170989	0.114376	1.49498	0.13492	0.18674
TRIP13	298.657	-0.0564299	0.0920531	-0.613015	0.539866	0.610767
P4HA2	6701.33	-0.0871948	0.0751737	-1.15991	0.246086	0.314399
VASH1	4092.46	-0.311014	0.0760357	-4.09038	4.30675e-05	0.000138895
LLGL2	1332.87	0.198	0.0797034	2.4842	0.0129842	0.0237796
HSD17B10	2782.84	0.296319	0.0547561	5.41161	6.24599e-08	3.60496e-07
NMRK2	104.629	6.34398	0.337582	18.7924	8.71232e-79	7.82424e-76
MASP1	2774.9	-0.287819	0.131624	-2.18668	0.028766	0.0480719
ST6GAL1	6837.16	0.377167	0.0971878	3.88081	0.000104108	0.000308975
TIMM21	631.787	0.323011	0.0421515	7.66309	1.81516e-14	3.66598e-13
REXO1	1200.74	0.279385	0.0488926	5.71426	1.10182e-08	7.30805e-08
MKRN2	1164.6	0.125795	0.0376668	3.33969	0.00083871	0.00203246
GPATCH1	556.272	-0.127108	0.0374321	-3.39569	0.000684547	0.00169296
IL4R	4257.54	-0.0697556	0.0588134	-1.18605	0.235603	0.303133
KEAP1	3665.23	0.023352	0.0326624	0.71495	0.47464	0.548737
P2RY10	144.645	-0.203971	0.126205	-1.61619	0.106053	0.151805
TNS1	49376.9	-0.288855	0.0698389	-4.13601	3.53393e-05	0.000116281
NGFR	1901	0.243942	0.119737	2.03732	0.0416183	0.0665685
NEB	1185.6	-0.0333405	0.213634	-0.156063	0.875983	0.903827
ISOC1	1321.63	0.149078	0.0546923	2.72577	0.00641521	0.0126845
TRO	192.566	-0.978965	0.123219	-7.9449	1.94346e-15	4.73425e-14
MNT	1357.9	0.158503	0.0394664	4.01616	5.91548e-05	0.000184847
AP3M2	1447.31	0.0320189	0.0366755	0.873032	0.382646	0.457659
LAPTM4A	24931.1	-0.124028	0.0408574	-3.03565	0.00240021	0.00524295
ASNS	1185.54	0.457816	0.0819873	5.58398	2.35076e-08	1.46066e-07
PTPN18	3531.89	0.159224	0.0506248	3.14517	0.0016599	0.0037644
ALDH3A2	7100.4	-0.227064	0.079333	-2.86216	0.00420761	0.00866413
STK10	2544.94	-0.444589	0.0574945	-7.73273	1.05263e-14	2.24012e-13
ALPK1	1023.55	0.123388	0.0441597	2.79414	0.00520376	0.0104846
TBX21	143.357	0.228435	0.0924283	2.47148	0.0134554	0.0245674
MRPS34	1200.55	0.253621	0.0683051	3.71306	0.000204766	0.000569919
CA12	43167.2	0.474147	0.0976442	4.85587	1.19862e-06	5.36077e-06
MAP2K5	853.217	-0.149615	0.0478176	-3.12887	0.00175477	0.00395756
TIGAR	554.674	0.114355	0.0489522	2.33607	0.0194878	0.0340803
FAM107B	9219.16	0.1258	0.0564833	2.22721	0.025933	0.0438483
CDK13	2154.33	0.0810086	0.035763	2.26515	0.0235033	0.0401487
FAR2	727.18	-0.183788	0.064262	-2.85997	0.00423676	0.00871563
TRAM2	2554.76	-0.33411	0.0724252	-4.61317	3.96572e-06	1.60283e-05
NDUFB4	5158.13	0.538531	0.060994	8.82924	1.05391e-18	4.31524e-17
HEATR6	961.091	-0.101192	0.0357417	-2.83119	0.00463754	0.00946406
ERLEC1	4057.36	-0.0057476	0.0401475	-0.143162	0.886162	0.912234
CLIC5	824.152	-0.892677	0.128613	-6.9408	3.89875e-12	5.05973e-11
TMEM131	3858.79	-0.145744	0.0387316	-3.76293	0.000167936	0.000475466
CEACAM21	65.9524	-0.207793	0.108692	-1.91175	0.0559076	0.0863782
TMEM38A	510.456	2.26867	0.131869	17.204	2.47705e-66	1.8538e-63
ZNF222	165.641	-0.168316	0.0444192	-3.78927	0.000151091	0.000432042
ACTR6	361.998	-0.104667	0.0505544	-2.07038	0.038417	0.0620894
SLC25A3	17264.6	0.302453	0.057445	5.26509	1.40123e-07	7.56101e-07
NR1H4	2562.97	0.135062	0.100074	1.34961	0.17714	0.23706
FAP	420.92	-0.694274	0.13375	-5.19082	2.09366e-07	1.08601e-06
NFKB2	3881.88	0.269667	0.0704558	3.82747	0.000129469	0.000375311
WISP2	296.867	-0.0115788	0.236626	-0.0489328	0.960973	0.970046
CTSA	13176.2	0.496147	0.0624618	7.94319	1.9704e-15	4.7912e-14
ANKRD16	419.435	0.159869	0.0454001	3.52134	0.000429374	0.00111169
UHRF1BP1	1527.77	-0.0594632	0.0519354	-1.14495	0.252231	0.320911
MOK	201.74	-0.0446546	0.0731869	-0.610144	0.541766	0.612568
OSTM1	2458.47	-0.0394706	0.0622607	-0.633957	0.526109	0.59712
ACTN1	10290.8	-0.243638	0.0712949	-3.41733	0.000632394	0.00157613
NAIP	981.116	-0.0975423	0.0920047	-1.06019	0.289059	0.360748
KIAA0141	3724.47	0.0779586	0.0330369	2.35974	0.0182876	0.0322239
SLC13A1	1753.43	0.40782	0.221631	1.84009	0.0657556	0.0996281
PCDHB4	484.394	-0.330973	0.110087	-3.00647	0.00264299	0.00572039
PCDHB2	403.247	-0.0272184	0.136942	-0.198759	0.842451	0.875601
HSPB11	871.075	0.198917	0.0455279	4.36913	1.2474e-05	4.54893e-05
STRADB	2104.37	0.189153	0.0656221	2.88245	0.00394594	0.00818033
DLG3	2096.92	0.25132	0.0425027	5.91304	3.35859e-09	2.45622e-08
SEMA5B	8316.01	-0.166998	0.107204	-1.55775	0.119292	0.168131
PLOD1	16249.7	-0.106601	0.0781409	-1.36421	0.172502	0.231498
TDRD3	1506.62	0.146279	0.0531806	2.7506	0.00594856	0.0118365
OXCT1	2242.87	1.06265	0.122116	8.70194	3.26244e-18	1.24499e-16
ZNF324	477.609	0.0431109	0.0334075	1.29046	0.196892	0.260058
ZNF416	303.321	-0.255159	0.0447417	-5.70294	1.17762e-08	7.7611e-08
RPS5	30655.6	-0.18599	0.0671812	-2.76849	0.00563167	0.0112575
FAM234B	1131.69	0.284919	0.0709739	4.01442	5.9591e-05	0.000185908
PILRA	730.03	0.115493	0.0819108	1.40999	0.158544	0.215145
CPNE3	6493.34	-0.260044	0.0601989	-4.31975	1.56206e-05	5.57863e-05
RRN3	3002.46	0.168088	0.0375203	4.47991	7.46736e-06	2.85694e-05
CHERP	2407.09	0.119058	0.0324909	3.66434	0.000247973	0.00067552
AQP2	152.033	-2.2905	0.380597	-6.01818	1.76391e-09	1.36091e-08
DIMT1	1458.5	-0.0160676	0.0598806	-0.268327	0.788448	0.831013
EIF2AK1	7919.82	0.268938	0.0348524	7.71649	1.19578e-14	2.48586e-13
EPDR1	2955.58	0.52783	0.0806854	6.54182	6.07749e-11	6.29284e-10
MRPL28	2750.67	0.413714	0.0566737	7.29993	2.87927e-13	4.61627e-12
RBM22	2795.45	-0.278389	0.0381496	-7.29731	2.93588e-13	4.69148e-12
HSD17B2	241.021	0.583159	0.114681	5.08507	3.67487e-07	1.82068e-06
MAP2	1867.5	-0.139996	0.0965084	-1.45061	0.146887	0.201192
ZW10	793.15	-0.100186	0.03365	-2.97731	0.00290794	0.00623772
ITGB4	3259.58	0.0288058	0.110048	0.261757	0.793509	0.835171
PPP1R15A	6029.4	0.108621	0.0792451	1.37069	0.17047	0.229205
TRIP6	3711.38	-0.0455463	0.0510724	-0.891799	0.372501	0.447393
LAMP2	14802.2	0.109913	0.0508314	2.1623	0.0305948	0.0507502
SLC22A4	797.114	0.0236483	0.101857	0.232172	0.816404	0.854994
CETP	635.336	0.0941971	0.0949962	0.991587	0.321399	0.394372
MT3	918.526	0.810642	0.237198	3.41758	0.000631803	0.00157495
PTHLH	2814.72	0.434162	0.219163	1.981	0.0475911	0.0749386
NOL4L	2131.71	0.00653714	0.0484983	0.134791	0.892777	0.917251
DNMT3B	264.448	0.397426	0.0896453	4.43332	9.27945e-06	3.47812e-05
REM1	150.534	-0.0897328	0.108833	-0.824503	0.409654	0.484244
PDRG1	898.85	0.217015	0.0529704	4.09692	4.18686e-05	0.000135352
EPB41L1	6887.75	0.061356	0.0525066	1.16854	0.24259	0.310669
PPP1R13B	1178.39	-0.275799	0.0688078	-4.00825	6.11693e-05	0.000190172
RALGAPA2	2680.09	0.261601	0.0726699	3.59985	0.000318404	0.000845194
RPL6	48424.6	0.151277	0.0516599	2.92833	0.00340785	0.0071685
ESF1	994.886	0.0422564	0.0421869	1.00165	0.316514	0.389313
SLC8B1	1514.57	-0.109237	0.0396162	-2.75737	0.00582676	0.0116268
TMEM230	7508.51	0.33349	0.0513503	6.49442	8.33565e-11	8.39234e-10
OAS1	3615.44	-0.0719436	0.0707221	-1.01727	0.309024	0.381529
SIRT4	83.1977	0.315844	0.0680405	4.64201	3.45042e-06	1.4115e-05
TRMT6	669.101	-0.0612435	0.0441921	-1.38585	0.165793	0.223631
HAUS5	578.535	0.284988	0.0508138	5.60849	2.04103e-08	1.286e-07
UQCRC1	1734	0.687869	0.0882749	7.79235	6.57738e-15	1.46453e-13
GMIP	1100.26	0.073045	0.0687777	1.06205	0.288215	0.359828
LAG3	519.56	0.046823	0.173551	0.269794	0.787319	0.830148
MLF2	8842.97	0.306087	0.0437323	6.9991	2.57603e-12	3.45979e-11
LTBP4	2526.51	-0.518312	0.112037	-4.62627	3.72314e-06	1.51295e-05
TFAP4	391.168	-0.0100551	0.0673756	-0.14924	0.881365	0.908475
PDCD7	1069.37	0.0952581	0.0255365	3.73027	0.000191277	0.000535696
SPG21	4598.92	0.0673754	0.0304994	2.20907	0.0271695	0.0456473
CHRD	634.175	0.145029	0.110806	1.30885	0.190585	0.252718
THPO	171.046	0.273406	0.181708	1.50465	0.132414	0.183778
FLT3LG	400.159	0.338564	0.071071	4.76374	1.90038e-06	8.14508e-06
GNPTG	2505.6	0.518057	0.048199	10.7483	6.03746e-27	7.82026e-25
GOLGA3	4228.22	0.169892	0.0452357	3.7557	0.000172861	0.000488382
CD209	478.834	-0.505862	0.105983	-4.77306	1.81448e-06	7.82423e-06
EFNB1	3202.98	-0.0781622	0.0572991	-1.36411	0.172533	0.231516
GLG1	16411.1	-0.084835	0.0363828	-2.33173	0.0197147	0.03441
PLEKHG2	3038.11	-0.00905037	0.075618	-0.119685	0.904732	0.9269
NAT14	827.72	-0.240069	0.096718	-2.48216	0.0130589	0.0239017
AASDH	520.562	-0.138669	0.050044	-2.77093	0.00558959	0.0111866
DLD	4912.66	0.44875	0.0596257	7.52613	5.22676e-14	9.71168e-13
ABCC6	1924.27	0.132732	0.1145	1.15923	0.246362	0.314685
CMTM6	4481.09	0.074937	0.0464639	1.6128	0.106788	0.152695
APOH	97.1877	0.32608	0.190305	1.71346	0.0866277	0.127286
SPAG7	2593.49	0.139179	0.0445587	3.12349	0.00178718	0.0040246
ESR1	425.968	0.10015	0.0884271	1.13257	0.257395	0.326801
TMEM101	2354.66	0.939716	0.0895461	10.4942	9.18415e-26	1.0141e-23
CCDC80	4026.1	-0.4219	0.138566	-3.04476	0.00232867	0.00510156
PSME1	10733.1	0.108421	0.0466884	2.32222	0.020221	0.0351661
HAUS4	2109.46	-0.229628	0.0478934	-4.79456	1.63034e-06	7.10295e-06
OSGEP	453.461	-0.103571	0.0547675	-1.8911	0.0586104	0.0899761
SLC22A17	1476.59	-0.170361	0.0969771	-1.75671	0.0789669	0.117142
G2E3	720.892	-0.124677	0.0535066	-2.33012	0.0197998	0.0345229
TGM1	194.055	-1.2051	0.184388	-6.53568	6.33206e-11	6.52134e-10
TBX15	359.58	0.291178	0.135663	2.14634	0.0318458	0.0526022
UNC13D	741.823	0.197662	0.0940051	2.10267	0.0354945	0.0579151
XYLB	375.504	-0.149622	0.0873418	-1.71306	0.0867018	0.127381
CDC6	311.466	-0.142038	0.0885812	-1.60348	0.108828	0.155315
AAAS	1470.58	0.18398	0.0376122	4.89149	1.00073e-06	4.56065e-06
CBX5	9446.75	-0.00562617	0.0417516	-0.134753	0.892807	0.917251
KLHL20	1198.02	-0.244975	0.0398787	-6.14302	8.09682e-10	6.67925e-09
FMO2	2451.09	-0.746941	0.143359	-5.21028	1.88558e-07	9.86434e-07
DHPS	2119.29	0.186269	0.0474356	3.92678	8.60924e-05	0.000259801
PTBP3	5848.2	-0.0688445	0.044369	-1.55164	0.120749	0.169882
PSMD5	1864.84	-0.0163343	0.0412691	-0.3958	0.692252	0.747971
NANS	1881.16	0.227324	0.047279	4.80813	1.5235e-06	6.66983e-06
SEMA4G	1067.89	0.299563	0.0893214	3.35377	0.000797186	0.00193983
TPSD1	57.9242	-0.463333	0.188522	-2.45771	0.0139826	0.025399
MAPK13	2763.73	0.0489565	0.0663692	0.737639	0.460734	0.535093
TMEM14A	1451.01	-0.0465658	0.050748	-0.91759	0.358833	0.433567
BAG6	9658.4	-0.094004	0.0304878	-3.08334	0.00204694	0.00453898
LST1	917.886	0.0955358	0.0895109	1.06731	0.285832	0.357284
ZNF184	619.557	-0.209873	0.0484929	-4.3279	1.50536e-05	5.39327e-05
VCL	9020.24	-0.236707	0.0566181	-4.18077	2.90528e-05	9.78426e-05
SIRT1	1735.93	-0.236083	0.0421251	-5.60435	2.09042e-08	1.31344e-07
TGFBR3	2281.83	-0.348018	0.0824658	-4.22015	2.44138e-05	8.36628e-05
TMED1	1962.07	0.285282	0.0580508	4.91435	8.90787e-07	4.09829e-06
MZF1	388.366	0.0100023	0.0631778	0.15832	0.874205	0.902276
OCEL1	718.002	0.62155	0.0762692	8.14942	3.65659e-16	1.02835e-14
PSMD8	6961.53	0.156497	0.0412632	3.79264	0.000149052	0.000426935
STX1B	211.866	0.583824	0.102396	5.70166	1.18649e-08	7.8119e-08
BCL7C	2109.22	0.325936	0.0619056	5.26505	1.40152e-07	7.56101e-07
ATP5D	3256.98	0.688625	0.0818315	8.41515	3.92376e-17	1.2706e-15
SMIM24	6071.48	0.794176	0.134467	5.90612	3.50269e-09	2.5464e-08
2021-03-02	1960.74	0.344479	0.0473055	7.28202	3.28869e-13	5.19367e-12
NDUFB7	3691.6	0.45839	0.0840032	5.45682	4.84742e-08	2.854e-07
TECR	5580	0.337517	0.0601416	5.61204	1.99959e-08	1.26284e-07
TIMM13	2347.25	0.446653	0.0709731	6.29327	3.10845e-10	2.7731e-09
CDC34	1707.66	0.279463	0.0494525	5.65114	1.59389e-08	1.02537e-07
MISP	287.134	0.355521	0.218596	1.62639	0.103868	0.149169
GADD45B	4983.09	0.464901	0.101859	4.56418	5.01458e-06	1.98156e-05
MAPK12	671.169	0.203582	0.133042	1.5302	0.125967	0.17622
SNAP29	2393.71	-0.0126151	0.0223186	-0.565225	0.571921	0.64064
LZTR1	2720.26	0.124879	0.0447775	2.78889	0.00528897	0.0106434
THAP7	570.984	0.502387	0.0838761	5.98963	2.10322e-09	1.59799e-08
MMP11	1236.31	-0.125123	0.102518	-1.22049	0.222278	0.288552
MIF	17466.7	0.680637	0.100894	6.74605	1.51924e-11	1.76429e-10
DDTL	258.387	0.814261	0.0833774	9.76597	1.5759e-22	1.16005e-20
OSM	219.063	-0.0840748	0.137223	-0.612685	0.540084	0.610923
TBC1D10A	1005.78	-0.242459	0.0473635	-5.11911	3.06984e-07	1.54594e-06
SF3A1	6764.71	-0.246848	0.0320004	-7.7139	1.22029e-14	2.52512e-13
USP18	645.999	-0.138174	0.0613773	-2.25122	0.0243718	0.0414849
RNF215	1067.57	0.137807	0.0590188	2.33496	0.0195453	0.034162
SNRPD3	2596.27	0.0168419	0.0318925	0.528085	0.59744	0.663308
MAPK1	12722.2	-0.154177	0.0421838	-3.65489	0.00025729	0.000698078
TCN2	11824.1	-0.348513	0.0874034	-3.9874	6.68e-05	0.000206296
CRYBB3	46.708	0.992125	0.152651	6.4993	8.06948e-11	8.15483e-10
MORC2	2469.78	0.0757129	0.0326725	2.31733	0.0204859	0.0355764
SLC25A1	6103.67	0.389428	0.0707602	5.50348	3.72361e-08	2.22838e-07
LGALS2	2890.56	0.26528	0.132529	2.00167	0.0453205	0.0717659
PDXP	870.223	0.173573	0.0777388	2.23277	0.0255644	0.0432745
ASPHD2	305.659	0.414314	0.113475	3.65113	0.000261088	0.000706817
LGALS1	14705.3	0.126833	0.0961247	1.31946	0.187016	0.248499
PIK3IP1	3331.73	0.498675	0.0826423	6.03414	1.59808e-09	1.24151e-08
SRRD	1219.42	0.0235419	0.0308638	0.762769	0.445601	0.519939
PATZ1	2236.11	-0.126793	0.0379221	-3.34352	0.000827229	0.0020075
ANKRD54	807.092	0.184045	0.0556613	3.30651	0.000944651	0.00226229
SNU13	5109.18	0.204554	0.043903	4.65922	3.17406e-06	1.30798e-05
MICALL1	1508.17	-0.0561173	0.044303	-1.26667	0.205273	0.269621
CENPM	163.865	0.311118	0.104914	2.96545	0.00302237	0.0064503
KDELR3	1274.69	0.117965	0.124323	0.948862	0.342691	0.416867
HSCB	456.348	-0.131187	0.0556667	-2.35664	0.0184409	0.0324729
CBY1	1493.66	0.230796	0.0457626	5.04333	4.57508e-07	2.22334e-06
TOMM22	3063.98	0.323717	0.0536457	6.03435	1.59601e-09	1.24062e-08
RSPH14	251.16	0.423551	0.0857531	4.9392	7.84452e-07	3.64643e-06
XBP1	8842.26	-0.0525002	0.0698272	-0.751859	0.452136	0.526015
RTCB	4272.41	0.00694392	0.0420689	0.165061	0.868896	0.898511
JOSD1	3872.97	-0.18144	0.0354005	-5.12537	2.96962e-07	1.50051e-06
GTPBP1	2752.94	0.0535137	0.0340696	1.57072	0.116249	0.164477
PPP6R2	2809.24	0.268045	0.0385371	6.95551	3.51296e-12	4.60789e-11
DNAL4	1266.93	0.0678679	0.0444352	1.52735	0.126675	0.17698
MIOX	4402.28	0.696239	0.17598	3.95634	7.61057e-05	0.000232371
LMF2	4701.91	0.133325	0.0509448	2.61706	0.00886915	0.0169304
CBX6	4995.43	-0.122553	0.0527557	-2.32302	0.0201781	0.0351058
RHBDD3	340.741	0.259385	0.083941	3.09009	0.00200098	0.00445247
APOBEC3D	485.961	0.194644	0.0841242	2.31377	0.0206806	0.0358635
HMGXB4	643.545	-0.10575	0.0444875	-2.37707	0.0174508	0.0309356
HMOX1	17302.4	0.0969464	0.0919719	1.05409	0.291843	0.363616
NIPSNAP1	5627.82	0.112487	0.0590277	1.90566	0.0566943	0.0874933
MCM5	2545.01	-0.178691	0.0485663	-3.67932	0.000233856	0.000641344
ARSA	2087.65	0.365715	0.0620396	5.89487	3.74981e-09	2.70851e-08
RASD2	843.677	0.0874428	0.0993355	0.880277	0.378709	0.45376
TTLL12	1765.1	-0.304007	0.0506925	-5.99708	2.00903e-09	1.53248e-08
CBX7	5564.69	-0.0964115	0.0615013	-1.56763	0.116966	0.165301
RPL3	135929	0.0307072	0.0503856	0.609443	0.542231	0.612994
SYNGR1	947.866	0.366314	0.101582	3.60611	0.000310823	0.000826837
TAB1	1853.63	0.0459855	0.0349506	1.31573	0.188266	0.249943
MYH9	72460.8	-0.161682	0.0489362	-3.30394	0.000953359	0.0022799
TXN2	4312.26	0.353357	0.0529145	6.67788	2.42425e-11	2.71013e-10
FOXRED2	813.376	0.195016	0.0735861	2.65017	0.00804507	0.0154977
EIF3D	10082.4	-0.113785	0.0370491	-3.0712	0.002132	0.00470668
ADSL	2837.98	-0.091142	0.0340283	-2.67842	0.00739707	0.0143789
PVALB	865.412	5.72624	0.311417	18.3877	1.64873e-75	1.38813e-72
FAM118A	710.665	0.215143	0.0742392	2.89796	0.00375593	0.00782495
ST13	22106.1	-0.0705012	0.0418467	-1.68475	0.0920371	0.134239
IL2RB	1613.22	0.0695357	0.0967413	0.71878	0.472276	0.546346
RBX1	2686.09	0.382274	0.0629537	6.0723	1.26093e-09	9.98004e-09
L3MBTL2	1947.84	-0.071812	0.0322748	-2.22502	0.0260801	0.0440643
CHADL	92.5502	0.390543	0.0965858	4.04349	5.26622e-05	0.000166685
PHF5A	1059.21	0.0333411	0.0398853	0.835924	0.403198	0.477997
ACO2	14081.9	0.366786	0.0621049	5.90591	3.50712e-09	2.54824e-08
PMM1	2997.05	-0.118307	0.0670389	-1.76475	0.0776065	0.115365
CERK	3199.46	-0.327827	0.0563299	-5.81977	5.8927e-09	4.12367e-08
BRD1	1217	-0.297012	0.0562451	-5.28067	1.2871e-07	7.0111e-07
ZBED4	1083.07	-0.0959972	0.0348581	-2.75395	0.00588813	0.0117284
HDAC10	982.136	0.122517	0.0564051	2.17209	0.0298487	0.049641
RIPK3	192.375	0.0206965	0.0666548	0.310503	0.756178	0.802907
PAPOLA	8591.85	0.0308957	0.0343507	0.89942	0.368429	0.44316
HSP90AA1	34105.2	0.0860254	0.0612985	1.40338	0.160502	0.217365
NID2	3111.25	-0.699707	0.104924	-6.66871	2.58059e-11	2.86351e-10
MARK3	2130.71	0.0865492	0.0343493	2.51968	0.0117461	0.021756
SNAPC1	821.968	-0.106933	0.051819	-2.06359	0.0390562	0.062994
SUPT16H	3838.61	-0.520398	0.0639805	-8.13369	4.16416e-16	1.1495e-14
ABHD4	2287.81	0.105385	0.0514529	2.04819	0.0405412	0.0651241
FKBP3	2244.48	0.226302	0.0513454	4.40745	1.04596e-05	3.87412e-05
CTSG	62.294	-0.458833	0.179483	-2.55642	0.0105756	0.0198142
GZMH	422.955	0.144528	0.112774	1.28157	0.199993	0.263484
GZMB	353.949	0.105457	0.113535	0.928854	0.352965	0.427474
PRMT5	2845.18	-0.29249	0.0488335	-5.98953	2.10444e-09	1.59802e-08
COCH	119.312	1.64386	0.182153	9.02459	1.80365e-19	8.6775e-18
AP4S1	626.889	0.0451164	0.0494059	0.913178	0.361149	0.435974
POLE2	66.3008	-0.29186	0.0733882	-3.97694	6.98086e-05	0.000214996
SOS2	3006.85	0.0532858	0.0500851	1.0639	0.287372	0.358942
CDKL1	442.213	-0.0520882	0.0804589	-0.647388	0.517381	0.589249
PYGL	3991.62	-0.349774	0.0735638	-4.7547	1.9874e-06	8.48029e-06
GNPNAT1	1459.98	0.155959	0.0712059	2.19025	0.0285064	0.0476793
CNIH1	3932.9	-0.0539936	0.0531301	-1.01625	0.309509	0.381967
CGRRF1	552.476	0.0108681	0.0541074	0.200862	0.840807	0.874391
ATP6V1D	3684.72	0.565294	0.0678838	8.32737	8.26568e-17	2.5597e-15
C14orf105	3780.97	0.249083	0.0829677	3.00217	0.00268063	0.00579349
PLEK2	687.774	0.667812	0.103701	6.43977	1.19652e-10	1.16547e-09
PIGH	1004.24	0.382527	0.0602395	6.3501	2.15179e-10	1.98539e-09
PSMA3	2857.05	0.24858	0.0460603	5.39683	6.78294e-08	3.88821e-07
GSTZ1	710.967	0.706701	0.0849848	8.31562	9.12772e-17	2.79453e-15
TMED8	2873.5	-0.216002	0.0523581	-4.12547	3.6998e-05	0.000120971
SAMD15	127.884	-0.21148	0.0689685	-3.06633	0.00216706	0.00477392
AHSA1	2174.98	0.160683	0.054472	2.94982	0.00317959	0.00675374
SPTLC2	5878.66	0.0126767	0.0523068	0.242353	0.808506	0.847843
RIN3	1308.58	-0.0969482	0.060741	-1.59609	0.110468	0.157323
ALKBH1	296.546	-0.107897	0.0494631	-2.18137	0.0291557	0.0486447
DHRS7	4650.08	1.02461	0.0844634	12.1309	7.24821e-34	1.84228e-31
CEP128	176.268	-0.133781	0.0622058	-2.15062	0.0315061	0.0520952
EIF5	8140.22	-0.0426133	0.046187	-0.922626	0.356202	0.430852
ZFYVE21	1952.33	0.154353	0.0471255	3.27537	0.00105525	0.0024996
MTHFD1	4545.61	-0.198449	0.0567903	-3.49441	0.000475105	0.00122
BDKRB1	76.1301	0.737321	0.187565	3.931	8.45919e-05	0.000255789
VRK1	369.152	-0.170556	0.0408302	-4.1772	2.95122e-05	9.91666e-05
APEX1	6143.44	-0.144865	0.0429804	-3.37049	0.000750341	0.00183746
PABPN1	5753.92	0.594943	0.0632974	9.39918	5.49912e-21	3.3981e-19
EFS	361.782	0.00188124	0.12809	0.0146869	0.988282	0.990856
CINP	872.489	0.334871	0.0591388	5.66245	1.49227e-08	9.6507e-08
SRP54	2740.44	-0.162295	0.0446868	-3.63182	0.000281427	0.000756556
PCK2	2439.85	0.270277	0.0751426	3.59685	0.000322091	0.000853441
NFKBIA	9261.17	-0.0635418	0.0617891	-1.02837	0.303778	0.37612
EMC9	483.853	0.478473	0.0800652	5.97604	2.28621e-09	1.72054e-08
PSME2	4523.09	0.377844	0.069372	5.44664	5.13295e-08	3.01159e-07
BRMS1L	490.241	-0.114031	0.056266	-2.02664	0.0426988	0.0681673
PNN	4060.1	0.219275	0.0558591	3.9255	8.65508e-05	0.000260892
RABGGTA	615.022	0.0847535	0.0581544	1.45739	0.14501	0.198903
CYP24A1	441.091	-0.379086	0.249403	-1.51998	0.128517	0.179145
PTPRA	5245.36	-0.0191262	0.0248838	-0.768622	0.442118	0.516456
NSFL1C	3038.86	0.0911954	0.0365314	2.49636	0.0125475	0.0230702
ZFP64	887.229	-0.002001	0.0331917	-0.060286	0.951928	0.963153
SIRPG	233.316	0.148149	0.146253	1.01296	0.311077	0.383642
GSS	3251.15	0.382507	0.0559669	6.83452	8.22778e-12	9.97627e-11
PYGB	7044.48	0.382516	0.0739368	5.17356	2.29675e-07	1.1827e-06
PROCR	2197.29	-0.0714086	0.0780135	-0.915337	0.360015	0.434839
MYBL2	397.011	-0.292697	0.133191	-2.19757	0.02798	0.0468804
PABPC1L	1082.62	0.712029	0.137102	5.19341	2.06473e-07	1.07307e-06
CSTF1	934.804	0.0719873	0.027593	2.6089	0.00908344	0.0172807
TPD52L2	6165.27	0.0704574	0.0398333	1.76881	0.0769258	0.114467
ZNF512B	1734.01	0.277353	0.0548012	5.06107	4.16902e-07	2.04073e-06
CTSZ	18433.6	0.192035	0.0718927	2.67114	0.00755951	0.0146524
SLCO4A1	916.66	-0.251712	0.137922	-1.82503	0.0679958	0.102618
TCFL5	544.393	0.263486	0.0588983	4.47358	7.69206e-06	2.93624e-05
BIRC7	791.306	1.0135	0.229755	4.41123	1.02786e-05	3.81758e-05
UBOX5	785.164	0.21465	0.038744	5.54021	3.02114e-08	1.84153e-07
EEF1A2	584.467	0.928716	0.253801	3.65924	0.000252969	0.000687183
PTK6	174.49	1.10143	0.137689	7.99939	1.25037e-15	3.19011e-14
C20orf27	1384.49	0.0267328	0.0525445	0.508765	0.610917	0.675892
TRIB3	3578.4	0.300811	0.128422	2.34237	0.0191617	0.0335667
CSNK2A1	6355.49	0.0418503	0.0382694	1.09357	0.274143	0.344655
MACROD2	827.875	0.285551	0.120931	2.36127	0.0182123	0.0320996
TM9SF4	5410.99	-0.0167015	0.048375	-0.34525	0.729906	0.780281
TLDC2	147.621	0.290775	0.0999529	2.90912	0.00362449	0.00757572
SNTA1	2583.15	0.431924	0.0841888	5.13043	2.89086e-07	1.46511e-06
PXMP4	854.59	0.442964	0.0517886	8.55331	1.19606e-17	4.1526e-16
CHMP4B	7767.17	0.126023	0.0386368	3.26174	0.0011073	0.00260959
LBP	2098.29	1.81655	0.299071	6.07398	1.24779e-09	9.89343e-09
WFDC2	3601.05	0.340037	0.185202	1.83604	0.0663523	0.100403
AHCY	8860.28	0.0720147	0.0604448	1.19141	0.233492	0.300848
FAM83D	284.441	-0.316531	0.0935909	-3.38207	0.00071941	0.00176879
PIGU	1345.97	0.203504	0.0505402	4.02657	5.65964e-05	0.000177842
ACOT8	666.688	0.455001	0.0684734	6.64492	3.03377e-11	3.3253e-10
APMAP	6418.89	0.127036	0.0446539	2.8449	0.00444258	0.0091062
TXNL1	3949.33	0.174819	0.043471	4.02151	5.7826e-05	0.000181157
MYL12A	14427.8	-0.0126579	0.0364779	-0.347003	0.728589	0.779201
RNF125	714.735	-0.111549	0.0609967	-1.82876	0.067435	0.101886
POLI	1231.1	-0.0694674	0.0544289	-1.2763	0.201851	0.265618
TAF9	1763.14	0.152763	0.0438928	3.48036	0.000500739	0.001279
IDH3G	2786.01	0.333698	0.0466845	7.14794	8.8088e-13	1.29404e-11
SLC25A43	1355.68	-0.08825	0.0566522	-1.55775	0.119293	0.168131
MXRA5	3465.95	-0.832294	0.141527	-5.88082	4.0825e-09	2.93622e-08
VSIG1	258.351	0.332144	0.121984	2.72285	0.00647217	0.0127858
PSMD10	2279.71	-0.0194072	0.0348248	-0.55728	0.577336	0.645472
STS	2305.46	-0.0639473	0.0679728	-0.940778	0.346819	0.421204
TBL1X	5020.38	-0.213698	0.0569173	-3.75453	0.000173665	0.00049045
PGRMC1	15992	0.0841175	0.060766	1.38429	0.166271	0.224253
NXT2	812.69	-0.103801	0.0506369	-2.04992	0.0403723	0.0648915
TLR8	412.988	-0.56647	0.114541	-4.94558	7.59181e-07	3.53556e-06
WDR13	5669.05	0.229785	0.0566751	4.05442	5.02578e-05	0.000159939
STAG2	6542.82	-0.254699	0.0470447	-5.41398	6.16394e-08	3.56984e-07
ABCD1	1466.58	0.251288	0.0578686	4.34239	1.40942e-05	5.082e-05
BCORL1	1150.43	-0.154933	0.0427534	-3.62387	0.000290231	0.000777278
SLC25A14	230.261	-0.00535482	0.040758	-0.131381	0.895474	0.919361
FMR1	3323.37	0.169423	0.0401758	4.21703	2.47542e-05	8.4743e-05
PQBP1	1928.33	0.15463	0.0537369	2.87754	0.00400792	0.00829349
PCSK1N	513.917	1.27158	0.209204	6.07816	1.21566e-09	9.67289e-09
RP2	1782.49	-0.0421315	0.0431934	-0.975415	0.329355	0.40301
USP11	4121.27	-0.039667	0.0573386	-0.691803	0.489061	0.562608
HTATSF1	3780.4	0.00951147	0.0343483	0.276912	0.781848	0.825154
TIMP1	26414.7	0.0647501	0.111934	0.578464	0.562951	0.632644
PIN4	1012.82	0.401253	0.052521	7.63986	2.17458e-14	4.31425e-13
MAGED2	12561.2	-0.0362186	0.04483	-0.80791	0.419143	0.493512
GLA	1090.57	0.221141	0.053739	4.1151	3.87019e-05	0.000126024
NDFIP2	4024.14	0.015294	0.058187	0.262842	0.792673	0.834617
ACP5	4625.81	0.293351	0.132491	2.21412	0.0268204	0.0451622
ARHGEF7	4980.48	0.0249731	0.0430528	0.580057	0.561876	0.631859
DHRS12	868.285	0.509412	0.0591095	8.6181	6.80736e-18	2.43241e-16
ACSM2A	9165.11	0.673604	0.158144	4.25944	2.04937e-05	7.11704e-05
NTHL1	394.967	0.0469382	0.06627	0.708287	0.478767	0.552844
ZNF263	1898.08	0.0454556	0.0311705	1.45829	0.14476	0.198602
MMP2	5213.38	-0.507054	0.118547	-4.27725	1.89215e-05	6.61885e-05
ZNF205	953.297	0.326201	0.0591635	5.51355	3.51666e-08	2.11392e-07
ORC6	81.503	-0.0220741	0.110655	-0.199485	0.841883	0.875078
C16orf70	1368.73	0.227504	0.0284193	8.00524	1.19233e-15	3.06524e-14
CORO1A	3634.5	0.102203	0.0936487	1.09134	0.275122	0.34579
LYRM1	2270.29	0.438529	0.0696801	6.29346	3.10463e-10	2.77261e-09
NUTF2	4039.27	0.473425	0.060906	7.77304	7.66218e-15	1.6756e-13
ARL2BP	5778.99	0.0890623	0.0389213	2.28826	0.0221221	0.0380222
PLLP	1980.83	1.00833	0.0909877	11.0821	1.53307e-28	2.61417e-26
DHODH	816.272	0.242037	0.0474701	5.09873	3.41933e-07	1.7041e-06
ACD	751.322	-0.0575802	0.04564	-1.26162	0.207087	0.27158
POLR2C	4918.61	0.0204941	0.0373389	0.548868	0.583096	0.651047
PARD6A	212.351	0.500503	0.0939039	5.32995	9.82411e-08	5.45285e-07
MMP15	2040.2	0.235478	0.0784151	3.00297	0.00267355	0.00578097
USB1	1775.25	0.188446	0.0450969	4.17869	2.93191e-05	9.8616e-05
CCDC113	301.416	0.3659	0.103226	3.54466	0.000393116	0.00102451
NME3	1219.5	0.329431	0.081454	4.04438	5.24608e-05	0.000166243
PSMD7	3226.05	0.14552	0.0350931	4.1467	3.37308e-05	0.000111671
SETD6	534.801	0.391103	0.0437455	8.94043	3.87647e-19	1.71776e-17
SLC38A7	1156.11	0.546825	0.0498691	10.9652	5.61678e-28	8.9016e-26
SLC7A6	758.22	0.312501	0.064925	4.81326	1.48488e-06	6.51771e-06
PLA2G15	2192.58	0.242926	0.0565432	4.2963	1.73674e-05	6.11971e-05
FA2H	158.225	2.39554	0.190289	12.589	2.42882e-36	7.60898e-34
CMC2	708.458	0.453614	0.0541337	8.37951	5.31493e-17	1.69261e-15
MPG	1895.43	0.239854	0.0689894	3.47668	0.000507659	0.00129471
HSDL1	1055.67	-0.076754	0.057969	-1.32405	0.185485	0.246709
WFDC1	411.61	0.00130247	0.128282	0.0101532	0.991899	0.993669
USP10	1830.09	-0.401677	0.0800764	-5.01618	5.27099e-07	2.53319e-06
TSC2	2878.7	-0.0116532	0.0358177	-0.325347	0.744919	0.792951
ZNF500	454.81	0.235484	0.0492661	4.77984	1.75433e-06	7.5867e-06
NME4	3620.16	0.556483	0.0799661	6.95898	3.4274e-12	4.50444e-11
DECR2	1770.1	0.29071	0.0921248	3.15561	0.00160163	0.00364206
FAM173A	268.172	0.689194	0.101896	6.76369	1.34522e-11	1.57622e-10
METRN	989.145	0.584998	0.107064	5.46398	4.65572e-08	2.74714e-07
STUB1	3888.03	0.209653	0.0574263	3.65083	0.000261398	0.000707513
RHBDL1	141.051	0.736372	0.130701	5.63403	1.76041e-08	1.12338e-07
CRYM	782.471	0.403948	0.125548	3.21748	0.00129321	0.00300101
CAPN15	1701.02	0.177212	0.0651716	2.71916	0.00654478	0.0129062
USP31	1300.89	0.0974494	0.0481749	2.02283	0.043091	0.0686794
HMOX2	2711.14	0.370061	0.0478029	7.74139	9.83346e-15	2.10264e-13
TOX3	374.501	0.101313	0.203812	0.497093	0.619123	0.682896
MAZ	7183.1	0.147785	0.0482862	3.0606	0.00220892	0.00486056
CDIPT	6174.33	0.149437	0.0418529	3.57054	0.000356251	0.000936585
BCKDK	5371.33	0.0377365	0.0540906	0.697652	0.485395	0.559059
KAT8	1405.97	0.276741	0.0448344	6.17251	6.72161e-10	5.63453e-09
KNOP1	967.81	0.0910535	0.0337845	2.69513	0.00703619	0.0137528
MGA	2164.38	-0.117141	0.042175	-2.77749	0.00547798	0.0109845
AQP9	850.897	0.786212	0.193863	4.05551	5.00259e-05	0.000159352
CSK	2969.27	0.054942	0.0482357	1.13903	0.254691	0.323612
MTFMT	384.54	0.503079	0.0467662	10.7573	5.47421e-27	7.22972e-25
RASL12	1050.44	-0.0433884	0.0881964	-0.491952	0.622753	0.686211
CTSH	2392.48	0.231909	0.0741757	3.12649	0.00176908	0.00398649
CEMIP	185.292	-0.412522	0.141902	-2.90709	0.00364803	0.00762018
EHD4	6331.59	-0.262202	0.0539766	-4.85769	1.18762e-06	5.32217e-06
GABPB1	902.724	-0.00254793	0.0296339	-0.0859802	0.931482	0.947662
DNAJC17	256.567	0.193286	0.0417319	4.63162	3.62814e-06	1.47747e-05
RHOV	130.46	-0.355624	0.1722	-2.06519	0.0389053	0.0627807
VPS18	2147.77	0.269686	0.0554527	4.86335	1.15414e-06	5.18939e-06
OIP5	67.9681	-0.131519	0.0836502	-1.57225	0.115893	0.164094
BLOC1S6	5877.31	0.156412	0.033103	4.72501	2.30103e-06	9.72916e-06
EXTL3	2688.19	-0.146281	0.0492395	-2.9708	0.00297021	0.00635308
FDFT1	2751.3	0.233668	0.0535587	4.36283	1.28388e-05	4.66933e-05
AGO2	2625.19	-0.109118	0.05465	-1.99666	0.0458617	0.0725206
PAG1	2917.49	-0.0783557	0.065089	-1.20382	0.228658	0.295723
BRF2	1217.8	0.1779	0.0478433	3.71839	0.000200493	0.000559182
ZFAND1	1496.05	-0.300987	0.0542319	-5.54999	2.85686e-08	1.74772e-07
RIPK2	701.476	-0.00924826	0.0637755	-0.145013	0.884701	0.911161
CPQ	4724.55	0.0661169	0.0449349	1.47139	0.141185	0.194429
DECR1	3330.75	0.405543	0.0567635	7.14444	9.03637e-13	1.32602e-11
SFRP1	592.492	-1.11774	0.182794	-6.11475	9.67105e-10	7.81985e-09
PLAT	2705.3	-0.325851	0.0873585	-3.73005	0.000191445	0.000536053
GDAP1	436.498	-0.16916	0.0637094	-2.65519	0.00792646	0.0152976
PHF20L1	1540.55	0.00743255	0.0380666	0.195251	0.845196	0.878047
EIF3E	17084	-0.11138	0.047839	-2.32823	0.0198999	0.0346705
EMC2	2119.24	0.0543801	0.0347696	1.56401	0.117815	0.166274
WISP1	685.778	-0.343973	0.105611	-3.25697	0.00112608	0.00264877
TRPS1	1127.14	-0.0770746	0.0578541	-1.33222	0.182787	0.243577
CHRAC1	1827.06	0.209214	0.0410112	5.10139	3.37164e-07	1.68282e-06
NCALD	1902.43	0.637531	0.0826423	7.71434	1.21611e-14	2.52034e-13
UBR5	3945.45	-0.287339	0.0470467	-6.10753	1.01182e-09	8.15207e-09
PYCRL	743.693	0.359946	0.0783317	4.59515	4.32432e-06	1.7296e-05
MTMR9	1127.92	0.001167	0.0423951	0.0275268	0.97804	0.983002
DCTN6	2021.86	-0.004704	0.0480415	-0.0979154	0.922	0.939861
GSR	4915.14	0.438191	0.0592464	7.39608	1.40259e-13	2.39775e-12
TNFRSF10A	753.374	-0.296305	0.0611586	-4.84486	1.26701e-06	5.63669e-06
PPP2CB	6254.63	-0.0676631	0.0446909	-1.51403	0.130019	0.180958
NEFM	141.476	1.26931	0.232729	5.45402	4.92438e-08	2.89552e-07
KCTD9	2809.65	0.0149891	0.0468607	0.319864	0.749071	0.796679
HOMER3	1962.37	0.315378	0.0723118	4.36137	1.29252e-05	4.69565e-05
CNOT3	1695.25	0.0572209	0.0327487	1.74727	0.0805904	0.119274
EXOSC5	1174.3	0.191177	0.0719118	2.65849	0.00784924	0.0151616
PNPLA6	2880.65	-0.0584723	0.0382763	-1.52764	0.126602	0.176897
PLAUR	1310.86	-0.222676	0.109079	-2.04142	0.0412092	0.0660475
PAF1	3702.99	0.136432	0.0345327	3.9508	7.7891e-05	0.000237391
STXBP2	3403.42	0.204832	0.0496727	4.12364	3.7294e-05	0.00012182
CYP4F3	450.005	1.26418	0.190082	6.65071	2.91684e-11	3.20757e-10
ZNF432	896.906	0.107798	0.0645259	1.67061	0.0947992	0.137746
ZNF180	357.602	0.00432699	0.0496459	0.087157	0.930547	0.946854
ZNF780B	768.863	0.270949	0.0616709	4.39347	1.11557e-05	4.11158e-05
MAN2B1	5799.62	-0.0628838	0.0602797	-1.0432	0.296856	0.368532
DHDH	243.059	-0.0642362	0.169717	-0.378491	0.705066	0.758682
ECH1	14280.1	0.283757	0.068659	4.13284	3.58304e-05	0.000117667
HNRNPL	8931.71	-0.119293	0.0308112	-3.87173	0.000108063	0.000318818
SARS2	687.876	0.296212	0.0493779	5.99888	1.98684e-09	1.51727e-08
SNRNP70	2498.08	0.186242	0.0494235	3.76829	0.000164372	0.000466258
RELB	1409.95	-0.0275524	0.0544042	-0.50644	0.612548	0.677307
CLASRP	462.49	0.248272	0.0615292	4.03503	5.45952e-05	0.000172035
LIN7B	65.5844	0.625743	0.0965958	6.47795	9.29748e-11	9.27064e-10
PPP1R37	2722.68	0.209173	0.0545999	3.83101	0.000127618	0.000370106
FCGRT	10877.8	-0.123878	0.0446115	-2.77681	0.00548946	0.0110042
PEX11G	246.489	0.398993	0.0751028	5.31263	1.08055e-07	5.96071e-07
RNASEH2A	724.564	-0.0328542	0.0616289	-0.533097	0.593966	0.660393
SF3A2	2273.83	0.290565	0.0692754	4.19435	2.73657e-05	9.26215e-05
TRMT1	1150.08	0.219054	0.0517716	4.23115	2.32495e-05	7.99779e-05
TBC1D17	1445	0.117003	0.0435042	2.68946	0.00715673	0.013956
CCDC130	678.002	0.283717	0.0510022	5.56285	2.65411e-08	1.63109e-07
AES	11822	0.453816	0.0585689	7.74841	9.30493e-15	1.99597e-13
SGTA	4173.07	0.286789	0.048653	5.89459	3.75621e-09	2.71168e-08
SNAPC2	675.216	0.212431	0.0547491	3.88009	0.000104417	0.000309757
C19orf53	3755.09	0.595174	0.0733624	8.1128	4.94655e-16	1.34616e-14
FIZ1	927.144	0.276391	0.0437272	6.3208	2.6021e-10	2.35729e-09
C19orf44	487.686	-0.0527509	0.0575305	-0.91692	0.359185	0.433914
EPHX3	137.175	-0.0869716	0.123314	-0.705286	0.480632	0.554664
ZNF419	482.459	0.136871	0.0508236	2.69306	0.00708003	0.0138265
POP4	643.137	0.162481	0.0396418	4.09874	4.15408e-05	0.000134454
FBL	4721.74	-0.153388	0.0489715	-3.13219	0.0017351	0.00391844
EBI3	318.634	0.161984	0.0986801	1.64151	0.100692	0.145186
TBCB	2603.13	0.164381	0.0545937	3.01098	0.00260403	0.00564515
POLR2I	199.333	0.154771	0.0721476	2.1452	0.0319367	0.0527359
APLP1	141.139	-0.146919	0.131133	-1.12038	0.262553	0.332255
CACTIN	949.614	0.206356	0.0442112	4.66751	3.04866e-06	1.26054e-05
CCDC9	1264.54	0.129554	0.0472788	2.74022	0.00613979	0.0121864
TGFB1	7431.36	-0.164651	0.0702553	-2.3436	0.0190984	0.0334863
ATP5SL	1928	0.209644	0.0454756	4.61003	4.0261e-06	1.62306e-05
PLIN3	3458.62	-0.187241	0.0642717	-2.91328	0.00357654	0.00749061
CD79A	293.173	0.115746	0.178168	0.649646	0.515921	0.587785
RPS19	40642.1	0.1226	0.0818722	1.49746	0.134274	0.186052
NKG7	1718.62	0.091411	0.126677	0.721609	0.470535	0.544738
CDC37	6655.12	0.0060489	0.042126	0.14359	0.885824	0.911955
RABAC1	3685.84	0.168737	0.0749866	2.25023	0.0244344	0.0415758
CNFN	58.5233	0.576858	0.157125	3.67134	0.000241281	0.000658888
RAB3D	1846.42	-0.230822	0.0567436	-4.06781	4.74566e-05	0.000151598
DBP	1131.68	0.197051	0.0840866	2.34343	0.0191073	0.0334876
EPOR	490.185	0.621273	0.0715635	8.68142	3.90848e-18	1.45445e-16
RASIP1	1197.7	-0.521967	0.0888384	-5.87546	4.2167e-09	3.02788e-08
WDR83OS	4350.24	0.183113	0.0464552	3.9417	8.09055e-05	0.000245523
GCDH	773.104	0.36528	0.0551768	6.62017	3.58775e-11	3.89763e-10
DNASE2	4701.46	0.18066	0.0550127	3.28396	0.00102358	0.00243187
RPL18A	35978.9	-0.0949025	0.0667669	-1.4214	0.1552	0.211204
KCNN1	202.682	-0.283182	0.161176	-1.75698	0.0789217	0.117088
ARRDC2	4758.37	-0.05276	0.0781186	-0.675384	0.499432	0.572301
PIK3R2	3207.63	0.178011	0.0415554	4.28371	1.83804e-05	6.4396e-05
RAB3A	258.155	0.815574	0.0846304	9.63689	5.58553e-22	3.98109e-20
PSENEN	2599.42	0.472442	0.0679533	6.95245	3.59005e-12	4.6862e-11
COMP	293.123	-0.0765435	0.235805	-0.324605	0.74548	0.793486
TMEM147	3242.8	0.482233	0.0621661	7.75717	8.68485e-15	1.8719e-13
HAMP	84.1697	0.226938	0.178484	1.27147	0.20356	0.267553
USF2	5496.47	0.298598	0.044743	6.67363	2.49551e-11	2.78287e-10
KXD1	3696.86	0.19697	0.0379388	5.19178	2.0829e-07	1.08085e-06
FKBP8	14135.4	0.254751	0.0553513	4.60243	4.17587e-06	1.67669e-05
ERF	3005.84	0.0634193	0.0557623	1.13731	0.255407	0.324431
GSK3A	3208.8	0.0586956	0.0298123	1.96884	0.0489717	0.0768887
ZNF574	925.686	0.0514171	0.0377567	1.3618	0.173261	0.232389
SIPA1L3	2516.97	0.226288	0.052501	4.31016	1.63137e-05	5.79542e-05
CADM4	663.244	0.696569	0.139339	4.99909	5.76005e-07	2.75252e-06
ABCF2	2858.51	0.090252	0.0391086	2.30773	0.0210142	0.0363625
HGF	1229.68	-0.47844	0.130377	-3.66966	0.000242874	0.000662969
LAMB1	11876.2	-0.284292	0.0795145	-3.57534	0.000349766	0.000920614
UBE2D4	1147.35	0.482712	0.0467131	10.3336	4.96835e-25	5.03222e-23
CPA4	239.414	-0.0123003	0.202646	-0.0606986	0.951599	0.962948
GTPBP10	1015.58	0.199716	0.0378422	5.27759	1.30894e-07	7.11284e-07
TFPI2	3168.63	0.435995	0.18211	2.39413	0.0166598	0.02967
BET1	1522.16	0.281145	0.0571697	4.91773	8.75541e-07	4.03366e-06
NAMPT	9925.45	0.0815507	0.0818068	0.99687	0.318827	0.391801
TWISTNB	1266.83	0.0630806	0.0401682	1.57041	0.116319	0.164519
PON2	4597.05	-0.120151	0.083157	-1.44487	0.148495	0.203064
ITGB8	9833.61	0.0801045	0.110858	0.722587	0.469933	0.544136
HBP1	5119.82	-0.124522	0.0392336	-3.17387	0.0015042	0.00343734
SP4	575.892	-0.249717	0.0597384	-4.18017	2.91296e-05	9.80521e-05
CBLL1	1670.79	0.1048	0.0412655	2.53966	0.0110959	0.0206969
DLX5	142.828	0.291411	0.116732	2.49641	0.0125457	0.0230702
MPP6	1498.22	0.195494	0.0923673	2.11649	0.0343031	0.056193
OGDH	13949.3	0.40861	0.0576524	7.08748	1.3658e-12	1.93671e-11
H2AFV	7742.17	0.0811045	0.0285468	2.84111	0.00449571	0.00920252
CAV2	8961.81	0.283107	0.0669846	4.22645	2.37411e-05	8.15443e-05
LFNG	972.032	0.0225275	0.100015	0.225242	0.821791	0.859099
HOXA5	672.589	0.240748	0.0765433	3.14525	0.00165945	0.00376401
HOXA6	64.7327	0.0123811	0.0905249	0.13677	0.891212	0.916102
TSPAN12	9330.11	-0.0878421	0.0877928	-1.00056	0.317039	0.389817
CHN2	355.685	-0.0195748	0.0850189	-0.230241	0.817904	0.856165
ABHD11	1137.92	0.683839	0.0762339	8.97027	2.95779e-19	1.3461e-17
FKBP14	962.239	0.0978327	0.0615793	1.58873	0.112122	0.159443
STX1A	103.554	0.222226	0.0901039	2.46633	0.0136504	0.0248559
NOD1	629.277	-0.198788	0.0472058	-4.2111	2.54136e-05	8.67798e-05
BUD31	2635.22	0.447552	0.0680678	6.57508	4.86255e-11	5.13349e-10
CYP3A5	1287.58	0.693201	0.142366	4.86917	1.1207e-06	5.04917e-06
SNX8	1628.74	0.180947	0.0508583	3.55787	0.000373873	0.000978452
WASL	5576.84	0.145907	0.0443263	3.29167	0.000995948	0.00237459
AIMP2	883.088	0.375945	0.0555248	6.77076	1.2811e-11	1.51118e-10
MOSPD3	869.758	0.267292	0.0584506	4.57295	4.80904e-06	1.90537e-05
PCOLCE	1423.95	-0.261865	0.126792	-2.0653	0.0388944	0.0627706
RBM28	1631.16	0.272615	0.0407794	6.68511	2.30755e-11	2.59474e-10
SERPINE1	22287.4	-0.511361	0.158815	-3.21985	0.00128259	0.00297807
MOGAT3	273.359	0.841859	0.139191	6.04823	1.4645e-09	1.14633e-08
C1GALT1	2515.45	0.250814	0.0502844	4.98792	6.10335e-07	2.90318e-06
PLOD3	6520.62	0.0981265	0.0596892	1.64396	0.100185	0.144589
RPA3	1211.38	0.148219	0.0533371	2.77891	0.00545416	0.0109407
FIS1	4493.76	0.193807	0.053307	3.63569	0.000277241	0.000746644
GLCCI1	513.199	0.361023	0.101488	3.5573	0.000374693	0.000980095
NRF1	901.669	0.0334938	0.0268691	1.24655	0.212561	0.277489
CEP41	459.607	0.180117	0.044567	4.0415	5.31105e-05	0.00016775
ZNF862	1240.14	0.340225	0.059252	5.74201	9.35616e-09	6.28299e-08
MEST	1007.74	-0.296648	0.14052	-2.11106	0.0347668	0.0568654
RARRES2	13832.5	0.410484	0.113142	3.62805	0.000285568	0.000766312
YAE1D1	537.115	0.245122	0.049187	4.98348	6.24504e-07	2.96117e-06
GIMAP2	902.786	-0.19146	0.0712486	-2.68721	0.00720512	0.0140423
PSMA2	4539.53	0.14351	0.0444807	3.22635	0.00125382	0.00291813
MRPL32	1888.57	0.22076	0.0476797	4.63006	3.65565e-06	1.48777e-05
COA1	961.622	0.222387	0.063563	3.49869	0.00046755	0.00120198
AEBP1	22241.6	-0.152313	0.135374	-1.12513	0.260534	0.330102
POLD2	4716.11	0.123062	0.0487284	2.52546	0.0115546	0.0214515
BCL7B	922.566	0.19226	0.0469139	4.09815	4.16465e-05	0.000134731
YKT6	3826.13	0.191777	0.0526822	3.64026	0.00027236	0.000734822
CLIP2	2874.77	-0.117258	0.0615187	-1.90606	0.0566429	0.087424
PTGS1	4758.9	-0.0140526	0.152979	-0.0918593	0.92681	0.943835
ZNF510	731.584	-0.153071	0.0442438	-3.45971	0.000540755	0.00137107
ZNF688	319.624	0.402771	0.0609928	6.60358	4.01338e-11	4.3286e-10
CHMP5	4688.48	-0.0255345	0.0485751	-0.52567	0.599118	0.664858
FKTN	1401.26	-0.0642429	0.0446765	-1.43796	0.150446	0.20546
PRUNE2	12579.4	-0.472067	0.120137	-3.9294	8.51595e-05	0.000257274
SEC61B	3538.47	0.310588	0.0550965	5.63717	1.72868e-08	1.10522e-07
C5	296.348	0.254184	0.0861782	2.94951	0.00318274	0.00675831
AKNA	2537.18	0.0947977	0.0739277	1.2823	0.199737	0.263247
TNFSF8	261.63	-0.219783	0.0912027	-2.40983	0.01596	0.0285749
AK1	820.367	0.510379	0.0795172	6.41848	1.37644e-10	1.31411e-09
PLGRKT	723.21	0.417213	0.0634948	6.57083	5.00363e-11	5.27005e-10
TBC1D13	2736.47	0.0199853	0.0424896	0.470357	0.6381	0.699646
EDF1	12126.7	0.372276	0.0746589	4.98635	6.15293e-07	2.92264e-06
SETX	4378.17	-0.46127	0.0736008	-6.26718	3.67639e-10	3.23479e-09
C8G	42.8438	1.61708	0.14759	10.9566	6.17889e-28	9.57873e-26
VIM	215612	-0.227642	0.0686046	-3.31817	0.000906096	0.00217848
BLNK	838.714	0.610434	0.0861192	7.08824	1.35826e-12	1.92805e-11
ATE1	2123.69	-0.148588	0.0447362	-3.32142	0.000895598	0.00215556
CDH23	449.541	-0.556354	0.139376	-3.99174	6.55909e-05	0.000203027
CCSER2	3032.58	-0.0307408	0.0363873	-0.844822	0.39821	0.473208
ACTA2	30451.8	-0.0360285	0.104292	-0.345458	0.72975	0.780281
SFXN3	3717.66	-0.327863	0.0536225	-6.11429	9.69866e-10	7.83747e-09
FBXL15	680.852	0.218081	0.0779005	2.79948	0.00511848	0.0103372
PITRM1	3727.43	0.00910363	0.0428891	0.21226	0.831904	0.867584
OBFC1	1098.6	0.124232	0.0398153	3.12019	0.00180732	0.0040645
DNAJC12	209.003	0.249093	0.136061	1.83074	0.0671388	0.101496
PPIF	3227.22	0.814323	0.082244	9.90131	4.1087e-23	3.19932e-21
TBC1D12	996.389	0.0309682	0.0459235	0.674344	0.500093	0.572804
ST6GALNAC2	381.305	0.870237	0.126851	6.86029	6.87197e-12	8.46956e-11
DHX33	1207.84	-0.0510504	0.0347796	-1.46783	0.142152	0.19558
UTP18	1427.84	-0.240148	0.0389816	-6.16054	7.24956e-10	6.02832e-09
SLC25A39	5580.32	0.746843	0.0740452	10.0863	6.35148e-24	5.52005e-22
NUFIP2	5759.51	0.0467115	0.0394332	1.18457	0.236186	0.303738
GIT1	3706.38	-0.164095	0.0393458	-4.17059	3.03816e-05	0.000101733
RPL19	57089.1	0.130769	0.0544956	2.39962	0.016412	0.0292597
SUPT4H1	3446.36	0.0859787	0.0366063	2.34874	0.0188368	0.0330793
SHPK	1085.72	0.0248632	0.041827	0.594429	0.552225	0.622564
TAX1BP3	5171.32	0.0892478	0.0614982	1.45123	0.146717	0.200999
GOSR2	1978.23	-0.0468104	0.0333749	-1.40256	0.160747	0.217675
PNPO	2040.78	0.181311	0.0564	3.21473	0.00130566	0.00302573
TVP23C	229.67	0.161854	0.0544258	2.97384	0.00294099	0.00629758
RPS6KB1	1924.89	0.0092039	0.0293149	0.313966	0.753547	0.800428
CBX1	3255.49	-0.164363	0.0311284	-5.28015	1.29078e-07	7.02836e-07
PIGL	252.298	0.444782	0.0545956	8.14684	3.73552e-16	1.04836e-14
GALK1	987.379	0.249295	0.0796069	3.13157	0.00173873	0.00392479
HOXB6	553.963	0.254272	0.105719	2.40517	0.0161649	0.0288765
PFN1	27956.8	0.154257	0.0542728	2.84225	0.00447966	0.00917383
SLC25A11	3996.71	0.342188	0.0556348	6.15061	7.71869e-10	6.38296e-09
RASD1	1975.01	0.0462518	0.130333	0.354874	0.722684	0.773992
NUP88	987.582	-0.314541	0.0430603	-7.30467	2.77957e-13	4.49502e-12
C1QBP	3351.06	0.134692	0.0496373	2.71352	0.00665734	0.013094
CPD	8546.51	0.181529	0.0760262	2.38772	0.0169534	0.0301571
GOSR1	3687.55	-0.0130874	0.0252133	-0.519069	0.603712	0.669295
CCDC47	7217.38	-0.100229	0.0396247	-2.52947	0.0114236	0.0212376
MED31	414.14	0.0780402	0.0469271	1.66301	0.0963105	0.139685
DRG2	1470.87	-0.0126251	0.0367854	-0.34321	0.73144	0.781577
AKAP10	1818.75	-0.0535511	0.0307978	-1.7388	0.0820707	0.121225
ALDH3A1	83.3961	0.385345	0.117478	3.28014	0.00103755	0.00246245
SMARCD2	2650.39	-0.0601063	0.0409032	-1.46948	0.141703	0.195043
SYNGR2	8800	0.0607234	0.0592197	1.02539	0.305178	0.377577
DDX5	8243.31	-0.223617	0.0628453	-3.55822	0.000373376	0.0009776
C17orf75	1044.76	0.184238	0.0399541	4.61125	4.0026e-06	1.61531e-05
CCL2	5162.72	0.0909576	0.133934	0.679122	0.49706	0.569961
CCL13	40.91	-0.364062	0.180685	-2.0149	0.0439154	0.069853
PEX12	642.734	0.000825702	0.0416474	0.019826	0.984182	0.987554
KAT2A	467.748	-0.142921	0.0546864	-2.61347	0.00896272	0.0170894
NAGLU	2641.33	0.350617	0.0632616	5.54233	2.98475e-08	1.82265e-07
ABI3	1477.77	-0.133164	0.0595644	-2.23563	0.0253757	0.0429766
COL1A1	60221.3	-0.703554	0.154695	-4.54801	5.41568e-06	2.12751e-05
MRPL27	2222.53	0.447804	0.0547428	8.18014	2.83509e-16	8.09143e-15
LRRC59	5494	-0.0492779	0.0453067	-1.08765	0.276748	0.347347
HDAC5	3409.23	0.0747801	0.0453438	1.64918	0.0991107	0.143238
DUSP3	7948.42	0.0547454	0.0427175	1.28157	0.199994	0.263484
HLF	1807.03	-0.215004	0.101579	-2.11661	0.0342929	0.0561858
RANGRF	755.284	0.31803	0.06048	5.25843	1.4529e-07	7.81007e-07
VTN	85.8552	0.991184	0.177601	5.58094	2.39219e-08	1.48161e-07
TNFAIP1	5403.89	-0.138389	0.0355418	-3.89369	9.87325e-05	0.000294449
TMEM97	797.638	-0.127248	0.0720609	-1.76584	0.0774232	0.115143
ALDOC	5593.39	-0.173567	0.110521	-1.57044	0.116312	0.164519
CD38	449.032	-0.0922486	0.12127	-0.76069	0.446842	0.521161
LAP3	6442.22	-0.262246	0.0678287	-3.86631	0.000110496	0.000325141
CXCL6	285.297	-0.211856	0.229026	-0.925031	0.35495	0.429492
JADE1	4622.77	0.34804	0.0568914	6.11762	9.49861e-10	7.68503e-09
RUFY3	2231.84	0.555957	0.0621341	8.94771	3.62948e-19	1.61896e-17
LAMTOR3	2059.79	0.333369	0.044845	7.4338	1.05525e-13	1.84855e-12
PF4V1	88.8401	1.06234	0.177193	5.99539	2.02997e-09	1.54758e-08
NFKB1	3829.2	-0.24457	0.0393083	-6.22184	4.91371e-10	4.22956e-09
MANBA	1651.7	-0.17625	0.0709258	-2.485	0.0129553	0.0237346
KLHL2	717.332	-0.234935	0.0784964	-2.99293	0.0027631	0.00595548
WFS1	1745.44	0.0372657	0.0678534	0.549209	0.582862	0.650906
GAR1	776.611	0.158841	0.0394888	4.02242	5.76029e-05	0.000180584
FRG1	1351.84	0.0876469	0.0351308	2.49487	0.0126002	0.0231628
FAM149A	2574.15	0.0474296	0.0753135	0.629763	0.52885	0.599826
SPA17	564.534	0.0929623	0.0550627	1.6883	0.0913537	0.133387
CD82	2067.76	0.494696	0.105748	4.67806	2.89606e-06	1.20262e-05
LDHA	90226.3	-0.0349261	0.0612637	-0.570095	0.568613	0.637572
SPI1	1856.69	0.218772	0.0852605	2.56593	0.0102901	0.0193438
PLEKHB1	361.999	1.07482	0.137181	7.83501	4.6882e-15	1.07042e-13
CRYAB	60111.7	0.690469	0.105073	6.57134	4.98656e-11	5.25617e-10
CTSC	11953	-0.0745433	0.0609229	-1.22357	0.221115	0.287181
ZPR1	1925.47	0.0932059	0.0300545	3.10123	0.00192715	0.0043074
CRTAM	174.336	0.011774	0.116677	0.100912	0.919621	0.938003
C11orf63	359.869	-0.228024	0.0653006	-3.49192	0.000479569	0.00123029
HSPA8	45100.7	-0.182918	0.0618466	-2.95761	0.00310032	0.00659576
DTX4	1952.21	0.0281427	0.096408	0.291912	0.770354	0.815323
UNC93B1	1844.74	0.0397493	0.0614165	0.647209	0.517497	0.589331
PUS3	545.439	0.0442659	0.0345379	1.28166	0.199961	0.263484
ST3GAL4	1566.95	1.17273	0.107448	10.9144	9.83473e-28	1.47204e-25
SF1	8247.86	-0.0526276	0.0318552	-1.65209	0.0985164	0.142455
CCND1	48060.9	-0.307716	0.0861397	-3.57229	0.000353874	0.000930699
CCDC86	1290.08	0.0315696	0.0441914	0.714384	0.47499	0.549046
PRPF19	4811.1	0.000138016	0.0317146	0.00435181	0.996528	0.997194
TMEM109	7391.72	-0.307723	0.041363	-7.43957	1.01015e-13	1.77879e-12
ANAPC15	1123.99	0.629139	0.060017	10.4827	1.03746e-25	1.13623e-23
PANX1	1178.63	-0.305454	0.0566355	-5.39333	6.91641e-08	3.95127e-07
APOC3	38.4166	3.24401	0.32373	10.0207	1.23598e-23	1.03416e-21
IL10RA	2512.21	-0.0833905	0.0911099	-0.915273	0.360048	0.43484
GALNT18	2816.38	-0.427036	0.0672901	-6.34619	2.20707e-10	2.03362e-09
BIRC2	3779.39	-0.176838	0.0380349	-4.64936	3.32966e-06	1.36666e-05
PDHX	1386.56	0.26807	0.0435139	6.16056	7.24881e-10	6.02832e-09
SLC15A3	1983.71	-0.0938675	0.0786862	-1.19293	0.232895	0.300252
DGAT2	157.969	0.295471	0.148029	1.99604	0.04593	0.0726201
C11orf58	7293.21	-0.12776	0.0367997	-3.47175	0.000517073	0.00131648
RPS13	21033.3	-0.00204532	0.0540434	-0.0378459	0.969811	0.976963
HP	2293.04	2.53115	0.310885	8.14177	3.89549e-16	1.08646e-14
YBX3	10426.4	0.062068	0.0630917	0.983774	0.325227	0.398574
DDX11	1070.71	0.376137	0.0776453	4.84431	1.27055e-06	5.64684e-06
KITLG	198.837	-0.317605	0.132031	-2.40553	0.0161491	0.028856
SART3	1874.1	0.0795675	0.0320003	2.48646	0.0129021	0.0236501
ZNF268	1729.51	0.0872285	0.0350398	2.48942	0.0127953	0.0234767
RPLP0	43539.7	-0.216405	0.0673633	-3.2125	0.00131583	0.00304772
PXN	10259.8	0.12003	0.0536604	2.23684	0.0252968	0.0428646
POLR3B	529.152	0.0831726	0.0513206	1.62065	0.105094	0.150672
PPFIBP1	8349.23	-0.18811	0.0624819	-3.01063	0.00260703	0.00565073
CD69	493.629	0.0635988	0.0974351	0.65273	0.51393	0.585864
PRDM4	2496.38	0.204795	0.0428606	4.77817	1.76894e-06	7.64498e-06
CLEC2B	1102.27	0.311489	0.0972767	3.20209	0.00136433	0.00314491
SELPLG	1792.82	-0.0506927	0.077548	-0.653694	0.513309	0.585255
DAO	295.465	0.755516	0.19836	3.80881	0.000139638	0.000402194
KCTD10	5054.93	-0.0964466	0.0331207	-2.91197	0.00359155	0.00751619
MLEC	28598.1	0.025221	0.0571922	0.440986	0.659223	0.718769
MVK	2030.23	0.78265	0.101863	7.68333	1.55011e-14	3.17831e-13
CSRNP2	1855.98	0.0930021	0.0335034	2.7759	0.00550498	0.0110304
PPM1H	989.204	0.874521	0.113104	7.73198	1.05884e-14	2.24272e-13
LTA4H	6397.59	-0.232783	0.0378248	-6.15424	7.54363e-10	6.26126e-09
ELK3	5074.83	-0.452586	0.0684346	-6.61342	3.75552e-11	4.06677e-10
ITFG2	1478.59	0.153091	0.0413572	3.70168	0.000214173	0.00059267
PARP11	583.718	-0.0822409	0.0587124	-1.40074	0.161291	0.218314
ARPC3	11414.6	0.259512	0.0495054	5.2421	1.58763e-07	8.43e-07
GPN3	1091.36	0.0278758	0.0446817	0.623874	0.53271	0.603544
RAD51AP1	179.708	-0.25839	0.081964	-3.15248	0.0016189	0.00367761
DUSP16	2525.1	-0.0256504	0.0436197	-0.588045	0.556502	0.626809
CREBL2	7278.77	-0.0576107	0.0410057	-1.40494	0.160038	0.216866
CDKN1B	3883.7	-0.267942	0.0410094	-6.53366	6.418e-11	6.58484e-10
SCNN1A	2853.09	1.73682	0.199817	8.69201	3.56079e-18	1.34362e-16
LTBR	7149.48	0.126948	0.0605194	2.09765	0.0359363	0.0585366
OGFOD2	614.949	0.310283	0.0652394	4.75606	1.97405e-06	8.43133e-06
OAS3	3694.46	-0.399851	0.0667198	-5.99298	2.06026e-09	1.56801e-08
ART4	226.229	-0.310767	0.126686	-2.45305	0.0141652	0.0256927
MGP	19477.4	-0.269116	0.103134	-2.60938	0.00907072	0.0172611
ARHGDIB	15276.8	0.0715924	0.0611386	1.17099	0.241604	0.309672
GTF2H3	1186.41	-0.083958	0.0344381	-2.43794	0.0147713	0.0266771
RERGL	162.303	0.0764967	0.157028	0.487154	0.62615	0.689179
VDR	1045.65	0.521194	0.0995689	5.23451	1.65421e-07	8.75251e-07
IFNG	51.1108	-0.00419462	0.18226	-0.0230144	0.981639	0.985737
NUP107	1648	-0.0889834	0.0357223	-2.49097	0.0127393	0.023393
CNOT2	3418.83	0.0377798	0.0250703	1.50695	0.131823	0.183089
TIMELESS	834.437	-0.189527	0.0584635	-3.2418	0.00118779	0.00277832
KRR1	2248.78	0.00791696	0.0345664	0.229036	0.818841	0.856879
MRPL51	4089.96	0.150646	0.0463041	3.2534	0.00114032	0.00267991
GAPDH	280562	0.220959	0.0678038	3.2588	0.00111886	0.0026336
ACRBP	198.513	-0.0680649	0.081103	-0.83924	0.401335	0.476165
COPS7A	3924.13	0.18203	0.0408691	4.45399	8.42909e-06	3.19404e-05
CDCA3	154.641	-0.168592	0.112029	-1.50489	0.132352	0.183729
CHPT1	1658.49	0.409245	0.0731322	5.59597	2.19395e-08	1.37254e-07
USP5	4031.55	-0.113928	0.0515119	-2.21168	0.026989	0.0453837
TPI1	62761.5	-0.116993	0.05425	-2.15656	0.0310398	0.0514124
ENO2	11273.9	0.0509805	0.0968323	0.526482	0.598553	0.664327
C12orf57	4630.38	-0.0813005	0.073539	-1.10554	0.268925	0.339013
GOLT1B	2416.16	0.135901	0.0590033	2.30328	0.0212632	0.0367367
PRKAB1	3717.6	0.108975	0.0740563	1.47151	0.141153	0.194405
CMAS	1922.65	0.171497	0.041296	4.15286	3.2834e-05	0.000109131
HCFC2	1148.91	0.0573857	0.0451287	1.2716	0.203515	0.267529
CLEC4A	236.773	-0.125795	0.0713789	-1.76235	0.0780102	0.115901
RAB35	2752.18	-0.0323481	0.029212	-1.10735	0.268141	0.338151
COX6A1	9957.11	0.792653	0.0732963	10.8144	2.94321e-27	4.17347e-25
GATC	2157.95	0.0697676	0.0339313	2.05614	0.0397689	0.0640564
SRSF9	4384.52	-0.00924563	0.0406415	-0.227492	0.820041	0.857719
FGFR1OP2	2053.1	0.130664	0.0335642	3.89297	9.90236e-05	0.000295083
KLRB1	366.045	0.298977	0.0969113	3.08506	0.00203513	0.00451503
GCLC	1750.69	-0.0483138	0.0711629	-0.678919	0.497189	0.570012
FYN	3570.12	-0.18354	0.0646225	-2.84018	0.00450882	0.00922374
TMEM14C	3809.67	-0.087154	0.05362	-1.6254	0.104077	0.149424
SMIM8	306.052	0.127247	0.0431254	2.95062	0.00317139	0.00673845
ADTRP	128.874	1.29413	0.159249	8.12644	4.42085e-16	1.2129e-14
ASF1A	839.555	0.0342689	0.0459356	0.746021	0.455655	0.529742
HINT3	2060.57	-0.0114948	0.0458845	-0.250517	0.802188	0.842332
NCOA7	4106.89	-0.0506431	0.0797426	-0.635082	0.525375	0.596437
SLC44A4	1442.94	-0.33547	0.158674	-2.11421	0.0344973	0.0564726
FBXO5	233.173	-0.347882	0.0588518	-5.91116	3.39712e-09	2.4817e-08
FANCE	195.079	-0.144258	0.0619133	-2.33001	0.0198059	0.0345289
MAPK14	3445.71	-0.21448	0.034293	-6.25435	3.99187e-10	3.48055e-09
STK38	2719.99	0.0505484	0.0396255	1.27565	0.202078	0.265843
HLA-DOA	4756.16	-0.346162	0.104696	-3.30635	0.000945216	0.00226324
MCM3	3331.34	-0.211573	0.0357015	-5.92616	3.10099e-09	2.28395e-08
SAYSD1	846.556	0.258327	0.0401741	6.43019	1.27442e-10	1.22889e-09
CAP2	1361.17	-0.129415	0.0595603	-2.17283	0.0297929	0.0495605
FBXL4	1868.44	-0.161978	0.0436828	-3.70805	0.000208859	0.000579992
ACOT13	1572.27	0.133859	0.0415901	3.21854	0.00128845	0.00299047
RPS12	26629.5	-0.23538	0.0537701	-4.37752	1.20035e-05	4.39282e-05
GMNN	606.336	-0.12415	0.041892	-2.96358	0.00304079	0.00648551
SNX3	10377	-0.0444336	0.0436607	-1.0177	0.308819	0.381381
ZBTB24	740.996	-0.0912116	0.039305	-2.32061	0.0203078	0.0353126
FIG4	1288.22	0.0302182	0.033477	0.902656	0.366709	0.441499
ADGRG6	3879.34	-0.361045	0.110628	-3.26358	0.00110013	0.00259407
MDFI	178.533	-0.408662	0.115755	-3.53039	0.000414947	0.00107661
TFEB	1466.73	0.222573	0.0504728	4.40977	1.03482e-05	3.83917e-05
BYSL	471.033	-0.129311	0.0502176	-2.57501	0.0100238	0.0188881
TBP	623.63	0.0471116	0.0314305	1.49891	0.133896	0.185605
MRPL2	986.585	0.358272	0.0539446	6.64147	3.10565e-11	3.39855e-10
PTK7	1683.34	-0.463829	0.0846626	-5.47856	4.28811e-08	2.54136e-07
DNPH1	2241.24	0.371692	0.0786568	4.72549	2.29557e-06	9.7122e-06
EXOC2	1821.49	-0.11281	0.0319197	-3.53416	0.000409068	0.0010632
TMEM30A	12855.5	-0.098916	0.043205	-2.28945	0.022053	0.0379261
VEGFA	54548.2	-0.379843	0.0874678	-4.34266	1.40767e-05	5.07703e-05
TTK	148.474	-0.31359	0.0963663	-3.25415	0.00113733	0.00267427
LAMA4	10303.6	-0.354198	0.0813459	-4.35422	1.33544e-05	4.83986e-05
ENPP5	1585.71	0.120852	0.0993581	1.21633	0.223859	0.290353
LY86	748.706	0.0417523	0.0879022	0.474986	0.634797	0.696693
PRSS16	456.731	-0.0898214	0.131558	-0.68275	0.494765	0.568054
SKIV2L2	2795.88	-0.022342	0.0365156	-0.61185	0.540637	0.611394
HARS2	2010.78	0.200415	0.0350312	5.72105	1.0587e-08	7.04631e-08
NUDT12	1706.26	0.290557	0.0772694	3.76031	0.000169702	0.000479963
PAPD7	1654.86	0.131273	0.0512159	2.56313	0.0103733	0.0194839
GHR	1158.57	-0.243676	0.11073	-2.20062	0.0277627	0.0465627
DAP	8450.1	0.226591	0.0543854	4.1664	3.09443e-05	0.000103488
BRD8	2350.37	-0.0578118	0.048742	-1.18608	0.235591	0.303133
HBEGF	1302.68	-0.302872	0.0833236	-3.63489	0.0002781	0.000748509
LOX	17612.5	-0.341769	0.151354	-2.25808	0.0239408	0.0408391
GZMK	1320.02	0.0369731	0.152248	0.242847	0.808124	0.847577
SPARC	81439.2	-0.29547	0.0700907	-4.21554	2.49187e-05	8.51978e-05
PCDHB3	350.561	-0.195305	0.141204	-1.38314	0.166622	0.224613
PCDHB5	487.303	-0.475832	0.155041	-3.06907	0.00214727	0.00473574
PCDHB6	391.745	-0.366464	0.141199	-2.59537	0.00944882	0.0178872
PCDHB7	293.845	-0.358115	0.10665	-3.35784	0.000785537	0.00191459
PCDHB15	661.297	-0.247702	0.124412	-1.99098	0.0464826	0.0734076
THG1L	842	-0.157268	0.0508509	-3.09272	0.00198332	0.00441682
TTC1	3822.92	0.101025	0.0459927	2.19655	0.0280526	0.0469838
C1QTNF3	1101.95	-0.966874	0.177204	-5.45626	4.86262e-08	2.8617e-07
LNPEP	6095.13	-0.0641676	0.0514961	-1.24607	0.21274	0.277642
AGXT2	2972.83	-0.0824655	0.156146	-0.528132	0.597408	0.663308
PRLR	1041.03	1.33021	0.154237	8.62448	6.43828e-18	2.30665e-16
ST8SIA4	3520.53	-0.64267	0.0892491	-7.20086	5.98339e-13	9.06662e-12
PCDH12	4240.08	-0.553473	0.0889363	-6.22326	4.86939e-10	4.19677e-09
NUP155	1714	-0.163644	0.0389428	-4.20217	2.64369e-05	8.98187e-05
NR3C1	8442.09	-0.226098	0.0554717	-4.07592	4.58329e-05	0.000146899
C5orf15	8954.63	-0.138376	0.0529026	-2.61567	0.00890527	0.0169895
TRIM23	1221.82	-0.128079	0.0482442	-2.65481	0.00793528	0.0153124
TRAPPC13	1116.43	0.19314	0.0508109	3.80114	0.000144029	0.00041387
RARS	3430.39	-0.211996	0.0473028	-4.48168	7.40563e-06	2.83654e-05
BNIP1	562.051	0.286845	0.0535443	5.35715	8.45462e-08	4.74946e-07
HRH2	925.974	-0.34299	0.150322	-2.28169	0.0225075	0.0386093
SEMA3G	1592.73	-0.462516	0.116371	-3.9745	7.05269e-05	0.00021696
ZMYND10	146.221	-0.0756492	0.110133	-0.686889	0.492153	0.565585
LTF	2177.3	-0.211921	0.217187	-0.975753	0.329187	0.402841
MLH1	1386.01	0.0438181	0.0342469	1.27948	0.200729	0.264323
EHHADH	7960.04	-0.218781	0.0965579	-2.2658	0.0234634	0.0400857
CRBN	1738.84	0.0469286	0.0465392	1.00837	0.313278	0.386003
BCL6	3755.07	-0.0870348	0.0612779	-1.42033	0.155512	0.211563
FAM162A	5395.45	0.71769	0.0792445	9.05665	1.3452e-19	6.68677e-18
UBE3A	4727.57	-0.0482667	0.0294513	-1.63887	0.101241	0.145801
RBP1	613.168	0.330049	0.102613	3.21644	0.00129791	0.00300932
PFKFB4	1629.25	-0.0332024	0.0847865	-0.391601	0.695353	0.750389
HES1	2791.35	-0.0330909	0.088893	-0.372256	0.709703	0.762552
ECT2	906.906	-0.226256	0.0749208	-3.01993	0.00252832	0.00549782
TUSC2	1141.66	0.453635	0.0564872	8.03076	9.68699e-16	2.51784e-14
NPRL2	337.997	0.0273161	0.0684492	0.399071	0.689841	0.745875
CYB561D2	724.063	0.405854	0.0626002	6.48328	8.97515e-11	8.99585e-10
C3orf14	290.488	0.377481	0.0999835	3.77543	0.000159733	0.000454629
GNB4	2900.1	-0.140672	0.0653334	-2.15314	0.0313074	0.0518047
UMPS	420.556	0.0203267	0.0519672	0.391144	0.695691	0.750633
ABTB1	1162.37	0.0385366	0.0545725	0.706155	0.480092	0.554183
KLHL18	736.6	0.0340032	0.0389338	0.873358	0.382468	0.457528
HEMK1	1125.81	0.393298	0.0573844	6.85375	7.19393e-12	8.80995e-11
RRP9	577.415	0.218854	0.0560971	3.90135	9.56578e-05	0.000285976
EIF1B	1779.44	0.23679	0.0566455	4.18021	2.91237e-05	9.80521e-05
ZBTB47	908.542	0.306973	0.0777781	3.94677	7.92111e-05	0.000240924
NKTR	1596.17	0.495567	0.0811398	6.10757	1.0116e-09	8.15207e-09
SPCS1	3126.27	0.228568	0.0490878	4.65631	3.21928e-06	1.3258e-05
NEK4	1025.59	0.0883851	0.0378325	2.33622	0.0194797	0.0340706
TMEM159	2684.63	-0.0184122	0.0629411	-0.29253	0.769881	0.814951
WDFY1	4015.41	-0.187039	0.0415238	-4.50439	6.65649e-06	2.57968e-05
EIF2AK2	3976.63	-0.211498	0.0380616	-5.55673	2.74881e-08	1.68621e-07
CPS1	246.561	-0.5805	0.14972	-3.87725	0.000105645	0.000312989
DAZAP1	3078.57	0.0848225	0.0361104	2.34898	0.018825	0.0330671
DDX1	5849.16	-0.0984976	0.0284049	-3.46762	0.000525082	0.00133485
HEATR5B	2350.72	-0.193417	0.0422989	-4.57262	4.81671e-06	1.90785e-05
MDH1	7234.75	0.301693	0.0545513	5.53045	3.19409e-08	1.93469e-07
MAPRE3	1028.31	0.639086	0.0670802	9.52719	1.61599e-21	1.07237e-19
TMSB10	68199.6	0.202846	0.083334	2.43413	0.0149278	0.0269249
MSH2	1352.27	-0.313365	0.0377558	-8.2998	1.0429e-16	3.15706e-15
NCK2	4087.54	-0.0331967	0.05098	-0.651171	0.514936	0.586911
TFPI	13097.5	0.0150038	0.114191	0.131392	0.895466	0.919361
NDUFS1	6427.62	0.245005	0.0556117	4.40563	1.05478e-05	3.89933e-05
SLC11A1	302.952	0.473437	0.106696	4.43726	9.11096e-06	3.42163e-05
APOB	1815.42	0.931899	0.231453	4.0263	5.6662e-05	0.000178007
RTKN	3315.25	0.225889	0.0584661	3.86359	0.000111732	0.000328587
INO80B	839.388	0.278656	0.0696838	3.99887	6.36466e-05	0.000197417
FAHD2A	943.04	0.411117	0.0523154	7.85843	3.88965e-15	8.95684e-14
SF3B6	2620.89	0.00804186	0.0382689	0.210141	0.833558	0.868703
MPV17	2569.12	0.189994	0.0451538	4.20771	2.57966e-05	8.78651e-05
NRBP1	4993.66	-0.132957	0.0307728	-4.32061	1.55596e-05	5.55977e-05
ITGA4	1757.91	-0.445434	0.086287	-5.16223	2.44024e-07	1.24895e-06
SNX17	5633.83	-0.25412	0.040569	-6.2639	3.75466e-10	3.29505e-09
REEP6	156.231	0.649862	0.125569	5.17532	2.27516e-07	1.17248e-06
RPS15	20847.2	0.305487	0.0739565	4.13063	3.61777e-05	0.000118663
GCA	988.029	-0.0541857	0.0420838	-1.28757	0.197897	0.261181
WBP1	2971.82	0.155279	0.0576803	2.69205	0.00710133	0.01386
MOGS	2447.82	-0.215574	0.0394107	-5.46992	4.50231e-08	2.65778e-07
TTC31	681.228	-0.1607	0.0425927	-3.77295	0.000161327	0.000458101
NDUFS7	1021.51	0.782685	0.0777075	10.0722	7.33217e-24	6.33152e-22
PCGF1	270.584	0.247156	0.0618829	3.99393	6.4988e-05	0.000201346
DOK1	317.628	0.013212	0.0729303	0.18116	0.856242	0.887606
ACADL	2243.24	0.284219	0.117062	2.42793	0.0151851	0.0273292
EVA1A	1661.6	0.117217	0.0845303	1.38669	0.165537	0.22333
LANCL1	4436.55	-0.264428	0.0468066	-5.64937	1.61037e-08	1.03449e-07
REG1A	3231.65	0.626869	0.245478	2.55367	0.0106595	0.0199658
FANCL	751.105	0.187716	0.0464291	4.04306	5.27581e-05	0.000166871
IGFBP2	1780.14	-0.717215	0.150378	-4.76942	1.84759e-06	7.94916e-06
IGFBP5	79806.2	-0.533412	0.127532	-4.18256	2.88247e-05	9.71717e-05
GGCX	3410.91	-0.0848293	0.0409804	-2.07	0.0384524	0.0621392
MOB4	2039.48	-0.0781153	0.0399294	-1.95633	0.0504258	0.078895
HSPE1	4470.29	0.48132	0.0659225	7.3013	2.84997e-13	4.59365e-12
IL1RL1	480.492	-0.485404	0.171676	-2.82744	0.00469216	0.0095625
IL18R1	595.067	-0.0657531	0.0907564	-0.724502	0.468758	0.542914
PPP1R7	3383.35	0.143872	0.0409989	3.50918	0.00044949	0.00115909
PASK	295.583	-0.217211	0.0524204	-4.14363	3.41853e-05	0.000112981
PROC	136.376	-0.474328	0.182362	-2.60103	0.00929445	0.0176371
ID2	8033.28	0.0709387	0.0644327	1.10097	0.270909	0.341162
ODC1	5720.46	-0.315373	0.0569907	-5.53375	3.13451e-08	1.9046e-07
PLEKHB2	10410.3	0.444443	0.0677966	6.55553	5.54437e-11	5.78978e-10
GREB1	252.771	0.648601	0.123706	5.2431	1.57904e-07	8.39766e-07
GORASP2	3076.92	0.249918	0.0490091	5.09941	3.40705e-07	1.69924e-06
CEBPZ	2891.65	-0.309984	0.0455917	-6.79914	1.05249e-11	1.26028e-10
PRKD3	2838.72	-0.381484	0.0484176	-7.87902	3.29951e-15	7.71662e-14
RMDN2	322.251	-0.027445	0.0503519	-0.545064	0.585709	0.652981
SLC1A4	2025.03	-0.271904	0.0569077	-4.77798	1.77064e-06	7.64988e-06
ORC2	1033.23	0.0507111	0.0344805	1.47072	0.141367	0.19462
COX7A2L	5503.5	0.102601	0.0546575	1.87716	0.0604965	0.0925131
PPP3R1	3317.94	-0.151368	0.0325279	-4.65349	3.2636e-06	1.34241e-05
PLEK	2159.66	-0.150339	0.0984769	-1.52664	0.126849	0.177168
KISS1R	502.908	-0.0753037	0.193988	-0.388187	0.697878	0.75245
MSH6	2570.95	-0.251557	0.0330196	-7.61843	2.56775e-14	5.01307e-13
PLEKHA3	1337.83	0.0975815	0.034282	2.84644	0.00442116	0.00906368
SPR	2669.69	0.401292	0.0668647	6.00155	1.95442e-09	1.49421e-08
ENO1	152214	-0.165504	0.0624477	-2.65029	0.00804233	0.0154965
CDC7	289.286	0.0434217	0.0745565	0.5824	0.560298	0.630294
SARS	7426.97	-0.113373	0.0333132	-3.40325	0.000665895	0.00165077
BCL9	1108.67	-0.0702677	0.0447549	-1.57006	0.116402	0.164608
ANGPTL1	215.839	1.00866	0.168476	5.98695	2.13815e-09	1.61815e-08
TCEANC2	650.453	0.0511598	0.0360735	1.41821	0.156129	0.212339
TMEM59	17679.5	-0.0372434	0.0361589	-1.02999	0.303013	0.375277
RPL22	24114.4	-0.169125	0.0410255	-4.12243	3.74891e-05	0.000122398
WDR77	1276.95	0.244538	0.0411879	5.93713	2.90061e-09	2.15284e-08
RNF19B	2171.82	-0.38615	0.053968	-7.15516	8.35726e-13	1.23444e-11
C1orf21	1086.5	0.179782	0.0953973	1.88456	0.0594897	0.0911598
MAD2L2	937.423	0.320934	0.0714343	4.49272	7.03189e-06	2.70957e-05
MFN2	5870.98	0.120198	0.0361704	3.32312	0.00089018	0.00214404
MIIP	484.938	0.251625	0.0609987	4.12509	3.70597e-05	0.000121114
SLC35D1	2107.68	-0.0663952	0.0630684	-1.05275	0.292456	0.364278
PRDM2	1900.11	-0.0421913	0.0409595	-1.03007	0.302975	0.375265
RGS2	1865.31	-0.115955	0.112012	-1.0352	0.300575	0.372737
DENND1B	975.738	0.192854	0.0665738	2.89685	0.00376935	0.00784927
WARS2	1148.5	-0.156531	0.0436003	-3.59013	0.000330519	0.000873709
OSCP1	580.078	0.0354388	0.051034	0.694416	0.487421	0.561009
SLAMF1	169.441	0.105654	0.110853	0.953095	0.340542	0.414478
KDM5B	3081.4	-0.338802	0.0361404	-9.37459	6.9443e-21	4.25212e-19
AKR7A2	3857.88	-0.0651748	0.0693214	-0.940183	0.347124	0.42146
RAB29	2598.49	0.062863	0.0699418	0.898791	0.368764	0.443346
CD160	82.6987	0.428507	0.0741742	5.77704	7.60278e-09	5.1883e-08
HMGCL	3208.02	0.200527	0.052862	3.7934	0.000148598	0.000425817
APH1A	9608.74	-0.104351	0.0325123	-3.2096	0.00132919	0.00307602
P3H1	1663.94	-0.330919	0.0736481	-4.49325	7.01455e-06	2.70366e-05
EBNA1BP2	1975.22	-0.0768731	0.035373	-2.17321	0.0297644	0.0495333
ATP6V0B	5354.93	0.507831	0.0755038	6.7259	1.74511e-11	2.00755e-10
SLC19A2	874.013	0.902937	0.114656	7.87521	3.40173e-15	7.91445e-14
SELL	755.313	-0.10668	0.0934092	-1.14208	0.253423	0.322244
VAMP4	1237.19	0.0939632	0.043347	2.1677	0.0301816	0.050145
SYF2	3185.62	-0.00636849	0.0392683	-0.162179	0.871165	0.900373
DHDDS	1555	0.132065	0.0498904	2.6471	0.00811856	0.0156216
PPP1R8	1944.49	-0.122146	0.0241401	-5.05987	4.19533e-07	2.05137e-06
SLC5A9	817.365	0.201611	0.143342	1.4065	0.159576	0.216371
CTSD	62803.9	0.448852	0.0796913	5.63238	1.77739e-08	1.13368e-07
COLEC11	491.675	0.289984	0.124181	2.33517	0.0195344	0.0341484
STAG1	3063.21	-0.259059	0.0430901	-6.01205	1.83195e-09	1.40697e-08
NR5A2	521.012	-0.130936	0.0778033	-1.68291	0.0923925	0.13467
CAMSAP2	3426.65	-0.109741	0.0431464	-2.54346	0.010976	0.0205009
FCGR2B	924.015	-0.157928	0.121234	-1.30268	0.192684	0.255226
EEF1B2	16254.9	-0.0691505	0.0566257	-1.22119	0.222016	0.288268
ATIC	2107.09	-0.195887	0.0616587	-3.17696	0.00148829	0.00340528
FASTKD2	1623.67	-0.171837	0.0438326	-3.92031	8.8435e-05	0.000265976
B4GALT6	123.18	0.483636	0.131892	3.66691	0.000245495	0.00066958
DOPEY1	794.806	-0.357258	0.0735714	-4.85594	1.19816e-06	5.36047e-06
FILIP1	1221.62	-0.246604	0.0914609	-2.69628	0.00701187	0.0137113
SGIP1	608.587	-0.389392	0.122364	-3.18225	0.00146133	0.00334846
TBPL1	468.296	0.0609487	0.0474773	1.28374	0.199232	0.262762
FBXO30	1147.64	0.2224	0.056245	3.95413	7.68143e-05	0.000234375
ADAT2	292.348	0.437194	0.0724143	6.0374	1.5662e-09	1.21956e-08
TNFAIP3	4198.89	-0.205365	0.0681077	-3.0153	0.00256726	0.00557349
SGK1	8297.88	-0.652735	0.0907997	-7.18873	6.53948e-13	9.85383e-12
TCF21	319.677	-0.264042	0.128796	-2.05008	0.0403567	0.0648741
PMFBP1	72.6602	0.864992	0.122094	7.08462	1.39427e-12	1.96672e-11
MED28	3424.47	0.193087	0.0322497	5.98723	2.13441e-09	1.61685e-08
RNF103	2064.06	-0.0974323	0.036147	-2.69544	0.00702951	0.0137438
MYL12B	21159.6	0.241439	0.0449558	5.37059	7.84806e-08	4.43275e-07
ARMC2	170.404	0.111336	0.0451131	2.46794	0.0135893	0.024758
RPN2	17776.5	-0.0645466	0.048723	-1.32477	0.185249	0.246419
SOGA1	3489.86	-0.162207	0.0500414	-3.24145	0.00118922	0.00278028
PKD2	6442.34	-0.0752209	0.0488268	-1.54056	0.123423	0.173159
ABCG2	1160.99	-0.352675	0.109875	-3.20977	0.00132839	0.0030747
SPP1	95399	0.28183	0.112809	2.49828	0.0124798	0.0229666
STBD1	717.03	-0.267969	0.0649461	-4.12602	3.69096e-05	0.00012074
ADH6	374.568	0.532037	0.153541	3.46511	0.000530019	0.00134639
CCNI	25736.2	-0.164562	0.0513485	-3.20481	0.0013515	0.00311854
RARRES1	847.108	0.100714	0.175824	0.572811	0.566772	0.635984
LDAH	1030.47	-0.0524935	0.038344	-1.36901	0.170995	0.229789
ELL2	4484.55	-0.181676	0.0918222	-1.97856	0.0478653	0.0753351
GLRX	5936.91	0.423906	0.0769741	5.50713	3.64734e-08	2.18662e-07
NDUFB3	1769.47	0.342251	0.0504585	6.78282	1.17852e-11	1.39999e-10
ZFAND5	11338	0.0673583	0.0712589	0.945262	0.344525	0.418834
GDA	3486.46	1.01589	0.163698	6.20589	5.43886e-10	4.64302e-09
C2orf40	183.609	-0.736725	0.166621	-4.42155	9.79963e-06	3.65782e-05
YWHAQ	14873	-0.204135	0.0364786	-5.59603	2.19321e-08	1.37254e-07
ITGB1BP1	2432.47	0.279808	0.0459005	6.09598	1.08771e-09	8.73737e-09
CPSF3	1698.96	-0.0125308	0.033279	-0.376538	0.706517	0.75988
DDX55	830.556	0.278853	0.0433074	6.43891	1.20334e-10	1.17041e-09
CCDC92	3084.75	0.31414	0.0427081	7.35551	1.90204e-13	3.17895e-12
LGALS8	5069.05	0.0735555	0.0344982	2.13215	0.0329943	0.0542495
FKBP15	3365.15	0.0309112	0.0324222	0.953396	0.340389	0.414404
CNTRL	645.069	-0.19575	0.0658555	-2.97241	0.00295468	0.00632388
HDHD3	1259.6	0.570309	0.0706023	8.07777	6.59634e-16	1.74576e-14
VPS4B	3176.87	-0.174117	0.0362297	-4.80592	1.54041e-06	6.73598e-06
ADCK1	265.109	0.566534	0.0733721	7.72138	1.15076e-14	2.40339e-13
PGF	9025.78	-0.300842	0.161838	-1.8589	0.0630408	0.0959899
IFI27L2	1209.62	0.397073	0.0793077	5.00674	5.536e-07	2.65204e-06
NEK9	1014.86	-0.0452569	0.0453916	-0.997033	0.318749	0.39174
ACYP1	310.675	0.401103	0.0669036	5.99524	2.03188e-09	1.54816e-08
IFT43	989.984	0.312687	0.0541549	5.77394	7.74377e-09	5.27383e-08
NPC2	11620.2	0.433757	0.0594614	7.29476	2.99182e-13	4.7583e-12
IRF2BPL	1869.27	-0.105604	0.0552948	-1.90984	0.0561543	0.0867294
ACOT2	1495.42	0.41125	0.0762696	5.39205	6.96575e-08	3.9744e-07
FLVCR2	932.899	0.0662964	0.079588	0.832995	0.404848	0.479643
TGFB3	971.825	-0.288971	0.0914537	-3.15975	0.00157904	0.00359432
ZC2HC1C	328.145	0.207042	0.0691784	2.99286	0.00276373	0.00595588
SLIRP	1338.67	0.591479	0.0665108	8.89298	5.94912e-19	2.58518e-17
COQ6	762.742	0.376657	0.0559706	6.72954	1.70197e-11	1.96295e-10
PAPOLG	798.982	-0.133017	0.037559	-3.54155	0.000397782	0.00103546
TP53I3	1749.29	0.242698	0.0727422	3.33642	0.000848651	0.00205356
RHOQ	5358.99	0.42067	0.0538212	7.81607	5.44987e-15	1.23387e-13
TMEM214	6016.6	-0.0628389	0.0451544	-1.39164	0.16403	0.221563
ATAD2B	701.515	0.0200086	0.0485083	0.412477	0.67999	0.737651
FAM98A	2102.84	0.0376665	0.0422066	0.892432	0.372161	0.447065
YIPF4	3339.43	0.155073	0.0364427	4.25526	2.08811e-05	7.24224e-05
AFTPH	4408.43	-0.0791604	0.0484786	-1.63289	0.102491	0.147491
LGALSL	1710.03	0.00723447	0.0589343	0.122755	0.902301	0.925031
CRIPT	1032.31	-0.00882034	0.0409285	-0.215506	0.829373	0.865547
TMEM180	252.383	0.238336	0.064885	3.6732	0.000239528	0.000655164
SLF2	2016.68	0.0197786	0.0415093	0.476487	0.633727	0.695814
PPP1R3C	4286.77	0.251884	0.0875772	2.87614	0.00402573	0.00832524
MXI1	6686.65	-0.23377	0.0606381	-3.85516	0.000115655	0.000339356
HELLS	450.168	0.00817808	0.070377	0.116204	0.907491	0.929008
KCNIP2	97.2814	0.444115	0.122351	3.62984	0.000283602	0.000761794
HOXB8	418.63	0.35167	0.145573	2.41576	0.0157024	0.0281585
HOXB5	211.531	0.1869	0.110298	1.69451	0.0901692	0.131843
HOXB7	884.786	0.353611	0.0752853	4.69694	2.64092e-06	1.10381e-05
DUSP1	56070.1	-0.18114	0.0899361	-2.01409	0.0439997	0.0699457
PANK3	4137.53	-0.116948	0.0487272	-2.40006	0.0163926	0.0292289
LRP11	1975.1	0.278881	0.0620278	4.49606	6.92231e-06	2.6704e-05
ARAP3	1630.49	-0.511489	0.0833194	-6.13889	8.31001e-10	6.83003e-09
PCDHB8	159.15	-0.404671	0.132382	-3.05684	0.00223682	0.00491554
PCDHB10	528.464	-0.297688	0.0817717	-3.64048	0.000272128	0.000734342
PCDHB14	892.295	-0.195493	0.0857819	-2.27895	0.0226698	0.0388283
PCDHB12	232.474	-0.423893	0.0864217	-4.90494	9.34549e-07	4.28062e-06
PRRX1	817.685	-0.141815	0.135652	-1.04544	0.295821	0.367451
MSANTD2	685.436	0.384405	0.060863	6.31591	2.68576e-10	2.42818e-09
PDZD11	2066.98	0.371405	0.0498789	7.44613	9.61212e-14	1.69928e-12
NUDCD1	669.26	-0.142124	0.0508215	-2.79652	0.00516557	0.0104201
CCDC77	311.97	-0.0469209	0.0402435	-1.16593	0.243644	0.311812
UFM1	5508.94	0.103155	0.0345562	2.98514	0.00283446	0.00609272
ELF1	3862.46	-0.229464	0.0449064	-5.10983	3.22451e-07	1.61657e-06
ALG5	1811.52	-0.0348464	0.0413275	-0.843177	0.399129	0.474092
FAM53C	2328.71	-0.0138674	0.0408608	-0.33938	0.734323	0.784151
MYOT	95.2282	0.972908	0.1577	6.16937	6.85646e-10	5.74042e-09
EGR1	26136.2	-0.584353	0.140946	-4.14594	3.38427e-05	0.000111931
PFN2	4412.73	0.799937	0.105351	7.59308	3.12399e-14	6.0205e-13
SERP1	8243.12	0.0109206	0.0473886	0.230448	0.817744	0.856064
MTERF2	972.992	0.455082	0.0619083	7.3509	1.96879e-13	3.28238e-12
NFYB	1633.05	0.11865	0.0362511	3.273	0.00106413	0.00251976
CCDC53	1055.6	0.431903	0.0581357	7.42922	1.09244e-13	1.90625e-12
FZD3	701.42	0.109033	0.0668157	1.63185	0.102711	0.147776
SLC39A14	19930.2	-0.0243426	0.106439	-0.2287	0.819102	0.857086
DUSP4	1010.91	-0.00189499	0.0924578	-0.0204957	0.983648	0.987092
SORBS3	5699.75	0.0474439	0.0650252	0.729622	0.465621	0.539729
PPP3CC	1167.81	0.0991838	0.0372065	2.66576	0.00768137	0.0148629
TARDBP	5069.79	0.108365	0.0311296	3.48109	0.000499375	0.00127576
RDH10	2345.32	0.305444	0.0845456	3.61277	0.000302948	0.000808121
LUC7L3	5393.92	0.491242	0.0699763	7.02011	2.21686e-12	3.0226e-11
COIL	968.045	-0.0675606	0.02377	-2.84226	0.00447949	0.00917383
TBX2	2236.12	0.10253	0.0868737	1.18022	0.237912	0.305609
SLC35B1	1107.42	0.257683	0.0508733	5.06519	4.07997e-07	2.00077e-06
FAM117A	734.377	0.114257	0.0475808	2.40134	0.0163353	0.029143
NCAPH	178.884	-0.287516	0.0932739	-3.08249	0.00205279	0.00454913
KIAA0922	1254.11	-0.0782378	0.0480785	-1.62729	0.103675	0.149003
MND1	58.7137	0.0160508	0.0890804	0.180183	0.857009	0.888059
ZNF141	416.013	0.224541	0.0530339	4.23392	2.29657e-05	7.91232e-05
TSHZ3	499.363	-0.279076	0.0788606	-3.53886	0.000401866	0.00104488
PLBD1	2389.21	0.138399	0.0756388	1.82974	0.0672886	0.101688
KLRK1	370.144	0.411796	0.115743	3.55784	0.00037392	0.000978452
PYROXD1	2162.99	0.175371	0.0442238	3.96553	7.32331e-05	0.000224312
KCNJ8	1602.97	-0.168593	0.089014	-1.894	0.0582245	0.0894958
ZNF549	530.7	0.0327556	0.0608682	0.53814	0.59048	0.657494
ZSCAN18	1953.68	-0.173183	0.0733942	-2.35962	0.0182936	0.0322303
ZNF211	511.229	0.333542	0.0616316	5.41188	6.23676e-08	3.60117e-07
TFG	4805.91	0.201757	0.048977	4.11943	3.79814e-05	0.000123855
KALRN	1372.67	-0.559502	0.0850748	-6.57659	4.81354e-11	5.08974e-10
NAA50	4881.92	0.00363653	0.0475683	0.0764485	0.939062	0.953143
MAPK8IP1	887.637	-0.00273477	0.0847252	-0.0322782	0.97425	0.980656
PEX16	1034.51	0.364537	0.0529205	6.88839	5.64266e-12	7.06434e-11
DEPDC7	539.799	0.182056	0.103453	1.75979	0.0784426	0.116441
CAT	9157.84	0.153037	0.0772947	1.97992	0.0477127	0.0751212
ACHE	292.368	0.82012	0.151563	5.41109	6.26439e-08	3.61403e-07
TNFSF10	14601.4	-0.369135	0.0886047	-4.16609	3.09868e-05	0.000103579
CPXM2	3035.07	0.74323	0.152716	4.86675	1.13447e-06	5.10778e-06
GSTM2	1297.7	0.33427	0.0797547	4.19123	2.77449e-05	9.37425e-05
ADORA3	766.097	-0.0257831	0.101696	-0.253532	0.799857	0.840343
GTDC1	1024.37	0.0413745	0.043057	0.960924	0.33659	0.410478
CXCR4	11836.1	-0.0852677	0.0788004	-1.08207	0.27922	0.349961
ACVR2A	842.511	-0.119022	0.0436282	-2.72809	0.00637023	0.0126029
POLK	929.203	0.0796816	0.0405825	1.96345	0.0495944	0.0777204
RASL11A	788.466	0.26724	0.0852716	3.13398	0.0017245	0.00389843
FYTTD1	4090.46	-0.0760272	0.0353945	-2.148	0.031714	0.0524131
MRPS2	2278.23	0.104371	0.0500617	2.08484	0.0370834	0.0601602
COPA	14175.5	-0.190837	0.033866	-5.63506	1.74998e-08	1.11778e-07
AHR	5506.07	-0.171235	0.064305	-2.66285	0.00774817	0.014978
SCRN1	4667.97	0.328883	0.0973914	3.37692	0.00073303	0.00179878
ETV1	703.011	-0.390288	0.110584	-3.52932	0.000416628	0.00108034
BBS9	680.355	0.112647	0.0400992	2.80921	0.00496636	0.0100635
EEPD1	526.273	0.157971	0.0590184	2.67664	0.00743636	0.0144449
WIPF3	594.812	0.861991	0.113063	7.624	2.45927e-14	4.81524e-13
HOXA7	704.161	0.284177	0.106542	2.66726	0.00764715	0.0148052
INHBA	1487.26	-0.364494	0.124865	-2.91911	0.00351037	0.00735889
FKBP9	9866.52	-0.12429	0.0458653	-2.70989	0.00673047	0.0132205
NT5C3A	1428.48	0.284286	0.0726511	3.91303	9.11454e-05	0.000273152
POLM	683.695	0.0131948	0.0487689	0.270559	0.786731	0.829593
RAMP3	3964.63	-0.231712	0.0991267	-2.33754	0.0194114	0.0339686
FTSJ2	945.723	0.224231	0.034244	6.54805	5.82943e-11	6.06519e-10
SLC25A51	273.554	0.152614	0.0470612	3.24287	0.0011833	0.00276885
CLTA	6097.15	0.137632	0.0473716	2.90537	0.00366814	0.00765627
DCAF10	2206.69	0.122324	0.0389548	3.14016	0.00168858	0.00382301
ZC3HAV1	3084.67	-0.173202	0.0430123	-4.02682	5.65371e-05	0.000177697
SRGN	8009.57	-0.176701	0.0719523	-2.45581	0.0140566	0.0255095
EGR2	849.081	-0.55823	0.133676	-4.176	2.96675e-05	9.9589e-05
FAM149B1	1665.01	-0.0308601	0.0343355	-0.898781	0.368769	0.443346
UNG	1994.84	-0.0439411	0.050389	-0.872038	0.383188	0.458267
DYNLL1	9052.66	0.183573	0.0442765	4.14607	3.38236e-05	0.000111895
IFT81	805.883	-0.040391	0.0456472	-0.884852	0.376237	0.451196
ACADS	3254.9	0.604408	0.079746	7.57917	3.47785e-14	6.636e-13
HVCN1	712.576	-0.0878872	0.0607834	-1.44591	0.148203	0.202705
RNF11	6209.91	0.00596745	0.0438982	0.135938	0.89187	0.916638
BHLHE41	8137.14	-0.217551	0.0837747	-2.59686	0.00940805	0.01782
SSPN	2925.51	-0.245381	0.0775614	-3.1637	0.00155776	0.0035489
ITPR2	2728.11	0.543969	0.087173	6.24011	4.37254e-10	3.78794e-09
STX10	1677.68	0.21745	0.0514679	4.22497	2.38971e-05	8.20382e-05
DDX39A	1730.54	0.175475	0.0556237	3.15468	0.00160677	0.00365251
PKN1	8599	-0.146157	0.042089	-3.47258	0.000515488	0.00131294
C19orf43	4549.85	0.221991	0.0642871	3.45312	0.000554142	0.00140185
ADGRE5	5431	-0.125309	0.0633434	-1.97826	0.0478999	0.0753808
ZNF442	184.511	0.238682	0.052024	4.58793	4.47668e-06	1.78365e-05
KLHL24	4273.94	0.195417	0.0479002	4.07967	4.50992e-05	0.000144788
EBPL	770.078	-0.0120648	0.053937	-0.223683	0.823004	0.8601
ATP7B	958.669	-0.405776	0.0901321	-4.50201	6.73134e-06	2.60419e-05
ZC3H13	4030.43	-0.193837	0.0443475	-4.37086	1.23756e-05	4.51792e-05
CENPK	164.062	0.0265016	0.0794058	0.333748	0.73857	0.7875
ORMDL2	1975.7	0.507157	0.0567602	8.93508	4.06901e-19	1.79717e-17
NR4A1	11091.5	-0.324623	0.158254	-2.05127	0.0402402	0.06471
PDE1B	201.959	-0.431512	0.0913741	-4.72247	2.32992e-06	9.839e-06
LRP1	13080	-0.789406	0.101378	-7.78679	6.87342e-15	1.5179e-13
HOXC6	699.745	0.243654	0.0743866	3.27552	0.00105469	0.00249872
SMUG1	1430	0.463464	0.0554695	8.35529	6.527e-17	2.05433e-15
FAAH	1311.85	0.136357	0.0851159	1.60201	0.109153	0.155696
RSRP1	366.941	0.0858073	0.1248	0.687557	0.491732	0.565198
IL13RA2	105.77	-0.141116	0.157689	-0.894902	0.370839	0.445676
COL10A1	109.953	-0.74709	0.204481	-3.65359	0.000258604	0.000701219
SEC61A1	16735.2	-0.150602	0.0598162	-2.51775	0.0118109	0.0218483
TCEAL3	1058.49	0.160278	0.0641927	2.49682	0.0125312	0.0230485
RIF1	3574.35	-0.289678	0.0449739	-6.44103	1.18662e-10	1.15666e-09
TTC21B	1553.2	-0.143571	0.0528536	-2.71639	0.00659978	0.0129922
NMI	1418.83	-0.106654	0.0522925	-2.03957	0.0413936	0.0662771
TNFAIP6	2980.98	-0.446487	0.146487	-3.04797	0.00230395	0.0050531
SLC36A1	1551.98	0.143873	0.0725076	1.98425	0.0472283	0.0744304
BATF3	103.98	-0.160453	0.102626	-1.56347	0.117941	0.166418
KCNJ2	1206.94	-0.05675	0.101055	-0.561574	0.574406	0.64289
EXOSC9	958.321	0.0915861	0.0304064	3.01207	0.00259474	0.00562709
PLA2G12A	2572.86	0.381967	0.0503604	7.58467	3.33345e-14	6.38762e-13
SNRPA	2298.09	0.218029	0.0538684	4.04743	5.17822e-05	0.000164325
B9D2	570.278	0.0318561	0.0599857	0.531062	0.595376	0.661742
ADCK4	1614.04	0.0485584	0.0502875	0.965615	0.334237	0.408131
ZNF468	1176.85	0.277021	0.0578844	4.78577	1.70333e-06	7.38512e-06
ZNF415	403.284	0.157679	0.0786548	2.00469	0.044996	0.0713191
ZNF350	687.767	-0.045233	0.0572472	-0.790133	0.42945	0.503711
RAB38	541.963	-0.0766827	0.0606411	-1.26453	0.206039	0.270495
HAUS3	833.095	0.214089	0.037955	5.6406	1.69454e-08	1.08494e-07
CHPF	6622.52	0.0545215	0.0844786	0.645388	0.518676	0.590298
INHA	72.2233	-0.584114	0.193886	-3.01267	0.00258958	0.00561832
FAM124B	178.895	-0.580406	0.102957	-5.63738	1.72657e-08	1.1044e-07
SP140L	1051.02	0.109299	0.0510783	2.13984	0.0323678	0.0533757
ENKD1	974.366	0.313458	0.0698238	4.48928	7.1465e-06	2.7473e-05
UBE2C	434.136	-0.349934	0.142743	-2.45149	0.0142267	0.0257904
SLC35C2	2422.48	0.19174	0.0501191	3.82569	0.000130407	0.000377625
ACTR5	573.813	0.170808	0.0394027	4.33493	1.45809e-05	5.24205e-05
SYS1	3335.32	0.1038	0.0384468	2.69985	0.00693709	0.0135752
PI3	80.4041	-0.757175	0.255143	-2.96765	0.00300082	0.00641144
SLC12A5	74.7844	0.257789	0.107688	2.39385	0.0166727	0.0296891
ATP5E	9632.1	0.692993	0.0669438	10.3519	4.10432e-25	4.28599e-23
PLCG1	3891.2	0.0066197	0.0463911	0.142693	0.886532	0.912475
SRSF6	5351.49	0.207935	0.0461736	4.50333	6.68959e-06	2.59101e-05
RAB22A	3067.1	0.204446	0.0360603	5.66955	1.4317e-08	9.27677e-08
PTGIS	1170.59	0.139809	0.152874	0.914541	0.360433	0.435188
SNAI1	550.533	-0.237691	0.113312	-2.09766	0.035935	0.0585366
MOCS3	608.404	0.041985	0.0302378	1.38849	0.164987	0.2227
RNF114	4322.67	-0.0398483	0.0349989	-1.13856	0.254888	0.323833
PEPD	5087.9	0.206184	0.0725779	2.84087	0.00449906	0.00920797
NAGK	2401.62	-0.108948	0.0438569	-2.48418	0.0129851	0.0237796
MCEE	385.305	0.159665	0.0449392	3.55292	0.00038098	0.000994994
PAIP2B	1260.91	-0.026391	0.104246	-0.25316	0.800145	0.840436
SNRNP27	1006.24	0.0369735	0.0377457	0.979544	0.327311	0.400947
MPHOSPH10	1588.65	0.114965	0.0384425	2.99059	0.00278443	0.00599473
LIPE	263.19	-0.132398	0.0911824	-1.45201	0.146498	0.20076
HIF3A	369.155	0.167041	0.124981	1.33653	0.181375	0.241863
DST	6586.74	-0.0573264	0.0698038	-0.821249	0.411504	0.48609
FBXO9	2198.44	-0.018392	0.0380325	-0.483586	0.62868	0.691399
RRP36	1288	0.100566	0.0423579	2.37419	0.0175877	0.0311578
BTN3A3	2977.54	-0.235528	0.068037	-3.46176	0.000536657	0.00136119
SNRPC	2561.35	0.0838569	0.0432822	1.93745	0.0526908	0.0821051
SLC17A1	1767.95	0.661679	0.160793	4.11509	3.87023e-05	0.000126024
ABCC10	616.996	0.055238	0.0454253	1.21602	0.223978	0.290479
PEX6	1808.41	0.098963	0.0643382	1.53817	0.124007	0.173848
UNC5CL	1540.83	0.277266	0.0954296	2.90545	0.00366727	0.00765563
AARS2	1120.85	0.0536456	0.0401251	1.33696	0.181236	0.241701
ZNF391	307.411	-0.148071	0.067503	-2.19354	0.0282682	0.0473045
KLHDC3	4161.12	0.0865857	0.0434539	1.99259	0.0463065	0.0731553
TREM1	190.477	-0.646508	0.160753	-4.02175	5.77664e-05	0.000181054
MEA1	3191.95	0.220246	0.0471264	4.67351	2.96091e-06	1.22765e-05
COL21A1	644.254	-0.996822	0.141264	-7.05644	1.70822e-12	2.365e-11
CDKN1A	12144.1	-0.12261	0.0753526	-1.62715	0.103705	0.149031
SOX4	4460.08	-0.159845	0.0698517	-2.28835	0.0221169	0.0380216
CPNE5	463.011	-0.112433	0.105652	-1.06418	0.287246	0.358851
SSR1	9762.75	-0.0851864	0.0358988	-2.37296	0.0176463	0.0312369
NRN1	1309.77	-0.176147	0.143745	-1.22541	0.220419	0.286523
ATXN1	2645.77	-0.218166	0.0461206	-4.73034	2.24139e-06	9.49491e-06
DEK	5349.77	-0.306491	0.0401005	-7.64308	2.1209e-14	4.21397e-13
LRRFIP1	6975.27	-0.144844	0.0420426	-3.44518	0.000570672	0.00143851
SCGB1D2	70.9421	0.436201	0.172427	2.52978	0.0114135	0.0212246
EMC3	2173.64	0.380153	0.054219	7.01144	2.35885e-12	3.19036e-11
SH3TC1	1432.12	0.131261	0.0678876	1.9335	0.0531741	0.0827146
KATNAL2	302.51	1.28008	0.0948173	13.5005	1.55353e-41	6.4203e-39
CNOT1	9514.12	-0.195857	0.0475831	-4.11611	3.85322e-05	0.000125561
BBS2	1915.44	0.078791	0.0394827	1.99558	0.0459796	0.0726899
MT2A	8838.83	0.289298	0.141033	2.05129	0.0402391	0.06471
GOT2	5429.3	0.600732	0.0576073	10.4281	1.84618e-25	1.9738e-23
SPHK2	592.535	0.196572	0.0524848	3.74532	0.000180161	0.000507036
RAP2A	3734.19	-0.214931	0.0475182	-4.52312	6.09343e-06	2.37376e-05
SLC10A2	1151.85	0.187503	0.20669	0.90717	0.364317	0.439169
EFNB2	5940.56	-0.442807	0.0837063	-5.29001	1.22313e-07	6.68699e-07
SLC22A5	4193.71	0.467596	0.0852206	5.48689	4.09079e-08	2.43406e-07
IRF1	4736.23	-0.119504	0.0812498	-1.47082	0.141339	0.194601
NIN	2978	-0.325781	0.0589604	-5.52541	3.28716e-08	1.98571e-07
ATP5S	1354.31	0.324282	0.0565748	5.73191	9.93067e-09	6.63243e-08
BMP4	701.509	-0.363378	0.11661	-3.11617	0.00183215	0.00411486
PTGER2	325.22	-0.19867	0.117458	-1.69141	0.0907587	0.132633
RPS29	14017.2	-0.140533	0.0580557	-2.42066	0.0154924	0.0278265
SOX9	3819.05	-0.437499	0.108801	-4.02107	5.79336e-05	0.000181409
MRPS7	2268.09	0.0769323	0.0437042	1.76029	0.0783579	0.116354
ARMC7	898.684	0.107917	0.0488679	2.20835	0.02722	0.0457265
NUP85	1087.4	-0.112751	0.0362595	-3.10956	0.00187367	0.00419621
MIF4GD	1323.37	0.0314273	0.0387322	0.811401	0.417136	0.491449
NT5C	1210.91	0.241817	0.0664593	3.63858	0.000274148	0.000739201
MSTO1	965.496	0.0619627	0.0520352	1.19078	0.233738	0.30105
MBOAT7	1086.02	-0.223861	0.0616151	-3.63322	0.000279907	0.00075262
ZBTB46	1184.23	-0.0258129	0.0625988	-0.412355	0.680079	0.737688
SLC35F5	3103.59	-0.105007	0.0536035	-1.95896	0.0501176	0.0784492
INSIG2	3105.09	-0.421648	0.0627384	-6.72072	1.80824e-11	2.07485e-10
PSD4	1704.5	0.0403407	0.0606545	0.66509	0.505993	0.578186
PSPN	230.919	0.270569	0.0444848	6.08228	1.18487e-09	9.4558e-09
ALKBH7	1760.86	0.244197	0.0847733	2.88059	0.0039693	0.0082199
CLPP	2273.78	0.18751	0.0500296	3.74797	0.000178269	0.000502083
TNFSF9	549.096	0.378604	0.11595	3.26523	0.00109376	0.00258174
THOC2	2777.35	-0.0072121	0.0319501	-0.22573	0.821411	0.858768
RPL23	37401.9	0.0436438	0.0522536	0.83523	0.403588	0.478334
STRADA	1265.99	0.266091	0.0372631	7.14086	9.27472e-13	1.35868e-11
CD70	2990.89	0.423751	0.167774	2.52573	0.011546	0.0214419
C3	89862.1	-0.235063	0.137116	-1.71434	0.0864661	0.127063
SH2D3A	342.696	0.274466	0.0862413	3.18254	0.0014599	0.00334574
TNFSF14	504.129	1.38435	0.141845	9.75962	1.67789e-22	1.22842e-20
RTN2	353.904	-0.0200745	0.0721804	-0.278116	0.780924	0.824502
EML2	1038.92	0.157032	0.0659273	2.3819	0.0172236	0.0305771
VASP	3863.27	-0.11569	0.0457165	-2.53059	0.0113871	0.0211872
SYMPK	3245.44	-0.182224	0.0387634	-4.70094	2.58973e-06	1.08369e-05
CDC25B	2417.92	0.0806131	0.0848388	0.950192	0.342015	0.416158
CD93	16294.1	-0.555946	0.0848806	-6.54974	5.76361e-11	6.00476e-10
PSMF1	7142.58	0.0953399	0.0279612	3.40972	0.000650291	0.00161685
TMX4	7179.78	0.222363	0.0642056	3.46329	0.000533617	0.00135476
AP5S1	824.511	0.252582	0.0412343	6.12553	9.03814e-10	7.37449e-09
RRBP1	15612	0.151217	0.0579711	2.60849	0.00909417	0.017296
DSTN	17823.6	0.0506522	0.0482513	1.04976	0.293829	0.365449
LAMP5	90.7584	-0.331154	0.192011	-1.72466	0.0845886	0.124467
SNRPB2	2565.6	0.165923	0.0405494	4.09187	4.279e-05	0.000138066
TCF15	59.0687	0.438206	0.128765	3.40314	0.000666152	0.0016511
FAM110A	612.789	0.0829691	0.0593301	1.39843	0.161984	0.219063
S1PR4	223.821	0.0359455	0.0901746	0.398621	0.690173	0.746173
NCLN	3293.62	0.226056	0.050282	4.49576	6.93209e-06	2.67341e-05
ANKHD1	6603.01	-0.0480442	0.0437945	-1.09704	0.272625	0.342938
PITHD1	1958.69	0.155399	0.0329768	4.71239	2.44824e-06	1.03031e-05
MAX	3275.33	0.139208	0.0327907	4.24534	2.18261e-05	7.55252e-05
FNTB	961.893	-0.2935	0.0588589	-4.9865	6.14827e-07	2.92146e-06
ARMCX5	662.395	0.0212866	0.0346019	0.615185	0.538433	0.609259
MMP24	2119.02	0.179268	0.104448	1.71634	0.0860998	0.126566
NECAB3	709.38	0.811064	0.0892913	9.08335	1.05286e-19	5.29218e-18
RALY	6934.37	0.265868	0.0462442	5.74921	8.96627e-09	6.03621e-08
PLAGL2	1129.41	0.34699	0.0579406	5.98871	2.11509e-09	1.6052e-08
AGO3	1490.54	0.24733	0.0507587	4.87267	1.10102e-06	4.96881e-06
UROD	3887.59	0.164883	0.0488319	3.37654	0.000734041	0.00180081
SLC35E2	125.073	0.0524615	0.065466	0.801356	0.422926	0.49688
KLC1	2660.17	0.00585514	0.0475039	0.123256	0.901905	0.924694
PCID2	1352.56	-0.0463921	0.0349029	-1.32918	0.18379	0.244744
LRFN3	400.044	0.0720209	0.0737289	0.976834	0.328652	0.402296
IGFLR1	485.482	0.301178	0.0948846	3.17415	0.00150275	0.0034346
CAPNS1	16353.4	0.356873	0.052161	6.84176	7.82275e-12	9.50227e-11
PDCD2L	153.766	-0.0263984	0.0591947	-0.445959	0.655627	0.71537
UBA2	5489.31	-0.081694	0.0335041	-2.43833	0.0147554	0.0266555
HCST	658.02	0.196294	0.102015	1.92417	0.0543338	0.0842268
COX6B1	8352.22	0.683253	0.0770105	8.87221	7.17101e-19	3.08629e-17
CCR7	227.196	0.0746958	0.118206	0.631914	0.527443	0.598482
NR1D1	2488.3	0.187768	0.0872503	2.15206	0.0313923	0.0519261
ARL2	2805.6	0.171786	0.0631884	2.71863	0.00655525	0.0129234
BCL2L12	286.883	0.0728886	0.0680329	1.07137	0.284002	0.355133
RRAS	3491.48	0.325935	0.0748391	4.35514	1.32982e-05	4.82206e-05
PRRG2	74.2218	0.671851	0.14292	4.70088	2.59038e-06	1.08369e-05
GLTSCR2	14917.5	0.0592289	0.0738223	0.802318	0.422369	0.4964
SBDS	6450.65	0.12516	0.0347683	3.59984	0.000318414	0.000845194
MLX	2515.58	-0.0197152	0.0394692	-0.499508	0.617421	0.681353
WNK4	302.665	-0.00103498	0.177134	-0.00584292	0.995338	0.996341
DNASE1	825.055	1.49818	0.106583	14.0565	7.02803e-45	3.64133e-42
TRAP1	5950.95	0.163848	0.0494721	3.31193	0.000926541	0.00222248
SUGP1	178.025	-0.358679	0.0749197	-4.78752	1.68857e-06	7.33057e-06
DDX49	1813.02	0.00514061	0.0428375	0.120003	0.904481	0.926842
SDF2	778.373	-0.105239	0.0420354	-2.50357	0.0122946	0.022666
NSRP1	1713.97	0.0545771	0.0313214	1.74249	0.0814231	0.120389
AHDC1	2140.56	-0.100181	0.0611277	-1.63888	0.101239	0.145801
SLC35A2	1149.37	0.0787611	0.0529159	1.48842	0.13664	0.188942
CFP	119.057	-0.35555	0.0971609	-3.65939	0.000252818	0.000686988
ELK1	1796.04	-0.0697976	0.046167	-1.51185	0.130572	0.181615
ATG14	1007.75	-0.27885	0.0675548	-4.12777	3.66306e-05	0.000119944
DLGAP5	198.375	-0.486737	0.107955	-4.50872	6.52202e-06	2.53048e-05
L3HYPDH	455.643	0.14891	0.0628748	2.36835	0.0178676	0.0315706
HSPA2	1097.71	0.267753	0.107046	2.5013	0.012374	0.0227967
SGPP1	1829.43	0.0351368	0.0608891	0.577063	0.563897	0.633444
PLEKHG3	2391.24	0.175763	0.0648075	2.71208	0.00668634	0.0131434
EVI2A	1138.1	-0.0444193	0.0883495	-0.502768	0.615127	0.679323
AIF1L	7081.21	-0.0774522	0.129125	-0.599823	0.548624	0.619075
CANX	71712.6	-0.161381	0.0536208	-3.00967	0.00261534	0.005666
PYCARD	960.694	0.254946	0.105016	2.42768	0.0151957	0.0273445
COX7C	14225	0.620111	0.067437	9.19541	3.73584e-20	2.03747e-18
PHPT1	1650.17	0.35625	0.0746744	4.77071	1.83579e-06	7.90598e-06
TRAF2	1153.91	0.238547	0.0574855	4.14969	3.32922e-05	0.000110463
ABHD8	591.671	0.206882	0.0581371	3.55852	0.000372943	0.000977036
COL14A1	3265.72	-0.52006	0.132427	-3.92713	8.59659e-05	0.000259477
TSPAN8	155.991	-1.03057	0.237613	-4.33718	1.44324e-05	5.19419e-05
RAB3IP	3699.06	-0.0793462	0.0891388	-0.890142	0.373389	0.44826
YEATS4	627.758	-0.0685286	0.0478051	-1.4335	0.151716	0.206921
NDUFB2	3794.27	0.422707	0.0646952	6.53382	6.41119e-11	6.58484e-10
ZNF777	785.456	0.111631	0.0406639	2.7452	0.00604738	0.0120172
IDUA	671.032	0.547965	0.0795896	6.88488	5.78375e-12	7.23425e-11
ZNF317	1581.82	0.0131226	0.0301325	0.435497	0.663202	0.722289
PIN1	1711.85	0.151093	0.0537576	2.81063	0.00494446	0.0100251
FBXL12	819.791	0.1826	0.0362553	5.03651	4.74094e-07	2.29648e-06
CYP4F11	454.168	0.890937	0.159979	5.56909	2.5608e-08	1.57735e-07
SIN3B	2747.37	0.202465	0.0488019	4.14871	3.3435e-05	0.000110882
EPS15L1	1494.2	0.185608	0.0380186	4.88204	1.04995e-06	4.76387e-06
KLF2	2000.31	-0.174452	0.095846	-1.82013	0.068739	0.103635
F2RL3	1820.58	-0.634077	0.124254	-5.10308	3.34169e-07	1.67035e-06
HCFC1R1	6092.42	0.439087	0.0903986	4.85723	1.19039e-06	5.33103e-06
HN1L	8657.27	-0.14587	0.0499117	-2.92256	0.00347166	0.00728793
UNKL	293.71	0.0879983	0.0639121	1.37686	0.168554	0.226923
GFER	1041.6	0.361589	0.0604042	5.98616	2.14855e-09	1.6251e-08
RAB40C	1582.9	0.0348898	0.0670989	0.519976	0.60308	0.66865
WDR24	853.462	0.180348	0.0467862	3.85473	0.000115859	0.000339807
ZNF10	572.04	0.480312	0.0591408	8.12151	4.60418e-16	1.26063e-14
TICAM1	1912.08	-0.0733491	0.0528944	-1.38671	0.16553	0.22333
MON1B	2750	0.0880322	0.0299819	2.93618	0.00332281	0.00701371
METTL25	260.09	-0.306705	0.0471988	-6.49815	8.13162e-11	8.21147e-10
EIF3K	8538.47	0.319497	0.0629596	5.07464	3.88223e-07	1.91566e-06
EMC6	703.635	0.210168	0.0562098	3.73899	0.000184761	0.000518957
TUBA4A	2696.38	0.272589	0.0703277	3.87599	0.000106192	0.000314262
VIL1	1904.65	-0.493195	0.160961	-3.06406	0.00218352	0.00480704
AAMP	4995.52	-0.115845	0.0402302	-2.87955	0.00398248	0.00824338
PNKD	3254.86	0.390621	0.0673132	5.80304	6.51243e-09	4.51513e-08
TNFRSF19	1889	-0.462094	0.096819	-4.77276	1.81716e-06	7.83327e-06
PHTF2	1421.26	0.0269061	0.0478732	0.562029	0.574097	0.64264
HSPB1	27968.7	0.691988	0.0939281	7.3672	1.74246e-13	2.93777e-12
GNG11	7359.43	0.291949	0.0809349	3.60721	0.000309513	0.000823839
SHFM1	3829.85	0.584232	0.06663	8.7683	1.81381e-18	7.2475e-17
GNGT1	59.3967	0.580306	0.18641	3.11306	0.00185161	0.00415648
PTPN12	6253.95	-0.182766	0.043038	-4.24662	2.17024e-05	7.51357e-05
FGL2	5650.17	-0.256644	0.088728	-2.89248	0.00382216	0.00795065
STYXL1	791.667	0.198573	0.0599523	3.31218	0.000925723	0.00222191
PEX1	933.539	0.0320265	0.0599528	0.534196	0.593206	0.65982
TUBGCP6	1221.54	0.107259	0.0601259	1.7839	0.0744392	0.111258
DGCR6L	2634.45	0.337223	0.066976	5.03498	4.77911e-07	2.31414e-06
NCF4	650.052	0.158739	0.0880743	1.80233	0.0714932	0.107367
CYTH4	1167.1	-0.00650787	0.0871095	-0.0747091	0.940446	0.95426
GGT1	10821	0.135035	0.115211	1.17207	0.24117	0.309233
GCAT	493.526	0.362676	0.104288	3.47763	0.000505873	0.0012904
SGSM3	1886.29	0.164738	0.0398179	4.13727	3.51459e-05	0.00011573
VPREB3	30.0059	0.28087	0.144494	1.94382	0.0519176	0.0809845
SDF2L1	948.85	0.371325	0.088912	4.17632	2.9626e-05	9.94747e-05
YWHAH	9528.8	-0.227257	0.047198	-4.81497	1.47225e-06	6.47491e-06
A4GALT	3238.04	0.0687364	0.0648022	1.06071	0.288821	0.360484
CDC42EP1	3479.14	-0.127987	0.0625261	-2.04693	0.0406647	0.0652992
MCHR1	652.877	-0.235833	0.225226	-1.04709	0.295056	0.366704
TST	2104.05	0.670753	0.0961228	6.97808	2.99246e-12	3.99123e-11
CCDC117	1676.13	-0.0759273	0.0376868	-2.01469	0.0439369	0.0698623
APOL2	5653.75	0.218665	0.089882	2.43279	0.0149828	0.0270047
RAC2	2373.79	0.110899	0.0982677	1.12854	0.259091	0.328583
LIF	2085.57	-0.141578	0.143604	-0.985889	0.324187	0.397481
C22orf23	108.179	-0.166169	0.0589058	-2.82093	0.00478843	0.009741
APOBEC3A	79.4747	0.132978	0.104942	1.26716	0.205098	0.269417
EMC4	3799.95	0.22468	0.0383262	5.86229	4.56518e-09	3.25728e-08
PMPCB	2728.48	0.448794	0.0481936	9.31233	1.25062e-20	7.29309e-19
DNAJC2	879.672	0.0353204	0.0474916	0.74372	0.457046	0.531131
ATP6V1F	6580.85	0.599019	0.0694442	8.6259	6.35892e-18	2.28429e-16
LSM8	1061.97	0.321321	0.0404877	7.93627	2.08358e-15	5.04818e-14
STRIP2	333.225	0.652124	0.144745	4.50534	6.62669e-06	2.56887e-05
DNAJB9	5888.86	0.0101519	0.0727837	0.13948	0.889071	0.914474
LRRC4	244.836	0.138943	0.102031	1.36177	0.17327	0.232389
CALU	10936.9	-0.205358	0.0648636	-3.16599	0.00154554	0.00352403
SMO	2405.14	0.234299	0.0738761	3.17152	0.00151645	0.00346298
IRF5	991.771	0.295347	0.0761266	3.87968	0.000104593	0.000310211
LRRC17	514.36	-0.361876	0.107343	-3.37121	0.000748382	0.00183333
OPN1SW	107.451	0.0206275	0.0642776	0.320913	0.748276	0.79599
SIRT2	3335.75	0.123508	0.0380786	3.2435	0.00118073	0.00276418
HOXD3	166.28	0.239165	0.107507	2.22465	0.0261048	0.044095
MTX2	1454.86	0.304322	0.039853	7.6361	2.23893e-14	4.42237e-13
HOXD9	1318.05	0.143058	0.0906597	1.57797	0.114572	0.162447
HOXD10	549.512	0.0418971	0.11278	0.371495	0.710269	0.762879
ARHGAP22	370.224	0.183043	0.0802668	2.28043	0.0225823	0.0387179
PIAS1	3007.5	-0.104581	0.0354147	-2.95305	0.00314649	0.00669082
SNAP23	3472.95	-0.036832	0.0327821	-1.12354	0.261209	0.330918
TMOD2	1878.27	-0.34949	0.0759052	-4.60429	4.13876e-06	1.66477e-05
SLTM	3622.1	0.0319787	0.0342282	0.93428	0.350159	0.424534
DLL4	4923.38	-0.117448	0.0978216	-1.20064	0.229892	0.296948
ALDH1A2	694.332	0.312837	0.194025	1.61235	0.106886	0.15277
KNSTRN	391.085	0.0293018	0.0563486	0.520009	0.603057	0.66865
SERF2	18322.5	0.739912	0.0837986	8.82964	1.05014e-18	4.31294e-17
CLN6	3012.1	0.3418	0.0531089	6.43582	1.22806e-10	1.19192e-09
ARPP19	10253.5	0.0467846	0.0345625	1.35362	0.175856	0.235553
VPS13C	3488.85	-0.395035	0.0828199	-4.76981	1.84398e-06	7.93618e-06
ISLR	1273.33	-0.516858	0.169255	-3.05373	0.00226018	0.00496283
THAP10	200.584	-0.0602103	0.043395	-1.38749	0.165291	0.223065
AMOTL2	6143.53	-0.124075	0.0730368	-1.6988	0.0893575	0.130826
ACKR4	291.247	0.244777	0.112552	2.1748	0.0296453	0.0493698
MBD4	1995.54	0.0686833	0.0373615	1.83835	0.0660116	0.099971
COPB1	8257.76	-0.0851537	0.0393483	-2.1641	0.0304567	0.0505397
FAM64A	118.546	-0.339204	0.107821	-3.14601	0.00165515	0.00375489
ZNF232	107.931	0.156701	0.0773474	2.02593	0.0427717	0.0682755
CD68	18001.6	-0.00986788	0.0858708	-0.114915	0.908512	0.92967
TXNDC17	775.197	0.373894	0.066981	5.5821	2.37631e-08	1.4745e-07
ATP1B2	1096.63	0.14068	0.104714	1.34346	0.179122	0.239261
FXR2	1745.96	-0.0420128	0.031208	-1.34622	0.178232	0.23831
MPDU1	1150.18	0.390108	0.0675872	5.77192	7.83713e-09	5.32933e-08
LRRC6	382.753	0.219294	0.0768972	2.85178	0.00434756	0.00892638
QTRT1	907.488	0.077881	0.064138	1.21427	0.224644	0.291119
ILF3	7725.56	-0.218961	0.0343182	-6.38031	1.76725e-10	1.65784e-09
AP1M2	791.734	1.28371	0.130518	9.83554	7.91416e-23	5.98942e-21
ERI1	714.171	-0.0358633	0.0474473	-0.755856	0.449736	0.523765
CLEC11A	566.299	-0.171871	0.105453	-1.62983	0.103138	0.148294
SIGLEC9	291.377	-0.0783604	0.0856697	-0.914681	0.360359	0.435138
NFATC4	1032.91	0.050864	0.0949952	0.535438	0.592347	0.659082
KIAA0391	1983.34	-0.146969	0.0449505	-3.26958	0.00107706	0.0025468
GEMIN2	191.586	-0.0978303	0.0519416	-1.88347	0.059637	0.0913647
BCL2L2	2921.71	-0.00734938	0.0570818	-0.128752	0.897554	0.920935
PARP2	745.411	0.0765034	0.0455483	1.67961	0.093033	0.135486
EAPP	1946.74	0.00195553	0.0449532	0.0435014	0.965302	0.973832
EGLN3	29390.5	-0.270107	0.0994018	-2.71732	0.00658126	0.0129633
TMEM55B	1069.43	0.288301	0.0526549	5.47529	4.36786e-08	2.58181e-07
NEDD8	3554.96	0.207823	0.0475036	4.37489	1.21493e-05	4.44133e-05
DAD1	5646.05	0.0714852	0.0446287	1.60178	0.109205	0.155755
RAP1B	10035.6	0.0324563	0.0368185	0.881523	0.378035	0.45315
ADGRE1	232.95	-0.236822	0.12164	-1.94692	0.0515443	0.0804487
ARHGEF6	2815.49	-0.0734565	0.0553601	-1.32689	0.184546	0.245606
RPS4Y1	6868.44	-0.236277	0.273105	-0.86515	0.386956	0.461872
MAPK8IP3	2865.2	0.699079	0.106797	6.54586	5.91545e-11	6.14395e-10
MKNK2	6252.21	0.245459	0.0530944	4.62308	3.7809e-06	1.5342e-05
KLF16	1066.32	0.10398	0.0717941	1.44832	0.147529	0.201947
TMEM8A	3245.58	0.563567	0.0616132	9.14685	5.86176e-20	3.07252e-18
DOHH	673.42	0.387677	0.0611958	6.33503	2.37294e-10	2.17159e-09
ABHD17A	2353.11	0.239059	0.0667862	3.57947	0.000344293	0.000906917
SALL1	4006.17	-0.271276	0.083996	-3.22963	0.00123952	0.00288736
ZC3H14	2201.69	-0.0261917	0.0366219	-0.715193	0.47449	0.54861
LMAN1	14925.4	-0.111137	0.050008	-2.22239	0.0262569	0.0443241
NUP37	730.678	0.062317	0.0424648	1.4675	0.14224	0.195682
DMXL2	1571.26	-0.167149	0.0751675	-2.22369	0.0261692	0.0441876
DSC2	2092.79	-0.385797	0.0813385	-4.74311	2.10466e-06	8.9551e-06
ANGEL1	1451.63	0.209202	0.050226	4.16522	3.11054e-05	0.000103924
SAMD4A	1818.57	0.222059	0.0650513	3.4136	0.000641102	0.00159695
ENOSF1	1298.78	0.22714	0.0700233	3.24377	0.00117958	0.00276253
CDADC1	585.477	-0.0306777	0.0533666	-0.574848	0.565394	0.634861
C16orf62	3243.39	-0.0458472	0.0370774	-1.23653	0.216263	0.281694
DOCK7	1525.79	-0.557893	0.070382	-7.92665	2.25133e-15	5.43507e-14
CORO7	1910.13	0.33914	0.0550173	6.16425	7.0819e-10	5.90714e-09
DHX40	4650.04	-0.194079	0.0389755	-4.97953	6.37391e-07	3.01803e-06
DTWD1	844.102	0.116485	0.0374239	3.1126	0.00185449	0.00416225
MEGF8	4544.56	0.100863	0.0526872	1.91438	0.0555716	0.0859379
WDR18	1451.23	0.174903	0.0545584	3.2058	0.00134689	0.00311005
IGSF21	136.827	-0.277823	0.112302	-2.47391	0.0133645	0.0244219
SLX1A	770.057	0.69655	0.14151	4.92225	8.55542e-07	3.94962e-06
INTS2	933.971	-0.138723	0.041211	-3.36617	0.000762191	0.00186444
KHNYN	3432.58	-0.170836	0.0452339	-3.77673	0.000158902	0.00045236
CERS4	1993.72	0.621432	0.0819003	7.58767	3.25708e-14	6.25907e-13
TUBG2	1151.49	0.374441	0.0529044	7.07768	1.4659e-12	2.05925e-11
TUBG1	1568.47	0.285458	0.0534293	5.34273	9.15549e-08	5.10909e-07
RPS16	32815.6	0.0797627	0.0678619	1.17537	0.239848	0.307772
PLPPR2	1308.73	0.117089	0.0611023	1.91628	0.0553293	0.0856025
SULT1C2	1870.65	1.15892	0.116688	9.93185	3.02598e-23	2.44089e-21
NCAPG	253.355	-0.213412	0.0785352	-2.71741	0.00657948	0.0129617
RABGAP1L	1903.32	0.0600959	0.0442528	1.35801	0.17446	0.233799
ESYT2	10806.1	-0.174251	0.0433549	-4.01918	5.84003e-05	0.000182743
ALOX12	111.152	0.258589	0.075134	3.44171	0.000578058	0.00145389
FBXO44	1712.41	0.5667	0.066043	8.58077	9.42363e-18	3.31451e-16
UGT2A3	7946.25	-0.272399	0.149467	-1.82247	0.068384	0.103135
ADAMTS2	1749.4	-0.0338558	0.102466	-0.330411	0.741089	0.789874
NARFL	1246.26	0.398826	0.0525946	7.58302	3.37599e-14	6.45078e-13
HBA2	4273.32	0.0638915	0.160642	0.397725	0.690833	0.746827
TRNT1	593.293	0.304758	0.0503472	6.05312	1.42063e-09	1.11393e-08
PDGFRL	229.637	-0.180431	0.158378	-1.13924	0.254602	0.323546
DHX29	1930.4	-0.00695735	0.0434933	-0.159964	0.87291	0.901623
DHX58	699.658	-0.0486849	0.0518514	-0.93893	0.347767	0.422051
PCCB	1820.38	0.737706	0.0753907	9.7851	1.30471e-22	9.76428e-21
ARFGEF3	1799.5	-0.294276	0.113052	-2.60301	0.00924087	0.0175428
USP40	2073.67	-0.230597	0.0577728	-3.99145	6.56711e-05	0.000203229
VPS50	1259.53	0.105855	0.0421191	2.51323	0.0119631	0.0221002
SNX4	2452.14	0.0116489	0.0480929	0.242216	0.808612	0.847888
SPAG1	616.362	0.0901316	0.0534676	1.68572	0.0918494	0.134023
RRM2B	4507.61	0.0582292	0.0577344	1.00857	0.313181	0.385919
RHOBTB2	1672.02	0.265642	0.0638741	4.15884	3.19865e-05	0.00010663
RAF1	3777	0.183957	0.0326775	5.62948	1.80753e-08	1.15181e-07
MED17	934.019	-0.162729	0.0301718	-5.39343	6.91249e-08	3.9507e-07
RIC1	1739.48	-0.125262	0.0422545	-2.96448	0.00303199	0.00646878
ALG13	1135.15	0.322247	0.0430259	7.48961	6.90761e-14	1.25788e-12
TSG101	3120.71	0.200872	0.0424034	4.73715	2.16743e-06	9.21057e-06
CARD10	1703.8	-0.411075	0.0654846	-6.27743	3.44222e-10	3.04266e-09
KIAA0930	4754.89	0.151992	0.0561107	2.70879	0.00675287	0.0132568
DHX35	489.897	0.0296102	0.0605413	0.489091	0.624777	0.687837
TRPC4AP	4837.47	0.0655361	0.0317543	2.06385	0.0390321	0.0629703
TYMP	3875.15	0.00556173	0.101193	0.0549616	0.956169	0.966718
C20orf194	2249.74	-0.0778234	0.0449199	-1.73249	0.0831858	0.122644
ELN	2622.36	-0.196767	0.136402	-1.44255	0.149148	0.203852
CUL9	1000.01	-0.306736	0.0633147	-4.84463	1.26849e-06	5.64143e-06
ACTR3C	503.243	0.687833	0.0845552	8.13472	4.1289e-16	1.1421e-14
PCDHGA12	289.48	-0.561289	0.124816	-4.49693	6.89429e-06	2.66112e-05
TMCO6	382.917	-0.0641076	0.0523096	-1.22554	0.220372	0.286492
NDUFA2	3765.49	0.52947	0.0793652	6.67132	2.53516e-11	2.82241e-10
UBE4A	3819.11	-0.0529722	0.0442202	-1.19792	0.230949	0.298125
POLDIP3	4576.01	-0.182636	0.0341888	-5.34197	9.19419e-08	5.12692e-07
TRMT2A	1079.31	0.214294	0.0566257	3.7844	0.000154081	0.000439937
ZSCAN9	556.573	0.275941	0.0455695	6.05537	1.40093e-09	1.09976e-08
ZKSCAN3	415.43	0.156433	0.0470033	3.32812	0.000874339	0.00211041
DPF2	2370.18	-0.0275255	0.0267102	-1.03052	0.302764	0.375038
GAMT	3255.88	0.451736	0.111285	4.05926	4.92284e-05	0.00015696
KCNA5	162.099	-0.248648	0.128667	-1.93249	0.0532995	0.082881
PSMG3	1235.9	0.471949	0.0735171	6.41958	1.36649e-10	1.30831e-09
STARD8	2358.11	-0.464237	0.0696513	-6.66516	2.64376e-11	2.92398e-10
ECSIT	1944.77	0.133137	0.0605112	2.20021	0.0277917	0.0466056
LDLR	1040.02	0.109936	0.114309	0.961744	0.336178	0.41013
ELOF1	2150.35	0.365849	0.0528883	6.91739	4.60056e-12	5.88548e-11
C19orf80	67.0325	0.980949	0.226498	4.33094	1.48471e-05	5.32071e-05
CNN1	1739.94	-0.0617764	0.143016	-0.431955	0.665774	0.724622
CDC16	3688.3	0.117665	0.0328224	3.58489	0.000337222	0.000890379
EXOC3L2	2215.45	-0.137901	0.0940627	-1.46605	0.142635	0.196124
PVRL2	4958.4	0.115483	0.0501194	2.30415	0.021214	0.0366706
APOE	29609	0.64968	0.126954	5.11746	3.09676e-07	1.55716e-06
TOMM40	2436.22	0.450108	0.0549278	8.19454	2.51561e-16	7.24097e-15
APOC4-APOC2	580.245	0.41941	0.153022	2.74084	0.00612818	0.0121669
GADD45G	372.609	1.63573	0.130908	12.4953	7.9224e-36	2.37161e-33
XPO7	4121.3	-0.039547	0.0328295	-1.20462	0.228351	0.295412
ACE2	4793.5	-0.244773	0.176837	-1.38417	0.166307	0.224278
INF2	7780.08	-0.0836963	0.0695925	-1.20266	0.229107	0.296162
FAM98C	574.824	-0.128087	0.0588676	-2.17584	0.0295672	0.0492519
SAFB2	3198.41	0.191143	0.0426261	4.48418	7.31955e-06	2.80877e-05
PLVAP	43819.9	-0.244309	0.0962703	-2.53774	0.011157	0.0207965
BST2	8636.65	-0.116108	0.0896126	-1.29567	0.195089	0.258031
NSUN5	882.879	0.320185	0.0621396	5.15268	2.56789e-07	1.30981e-06
SLC27A1	1832.88	0.157631	0.0547262	2.88036	0.00397221	0.0082234
USHBP1	329.139	-0.0459138	0.0913201	-0.502779	0.61512	0.679323
COLGALT1	5484.47	-0.488535	0.0626399	-7.79911	6.23453e-15	1.39976e-13
MRPL34	1786.46	0.610415	0.067446	9.05043	1.42407e-19	7.02698e-18
PGLS	2599.45	0.312817	0.0666839	4.69104	2.71814e-06	1.13398e-05
LSM7	1021.21	0.368456	0.0727066	5.06771	4.02624e-07	1.97802e-06
RSPH3	1643.82	0.00576282	0.0442953	0.1301	0.896487	0.920065
MLLT1	2839.91	0.0401311	0.0379997	1.05609	0.290928	0.362678
ACTN4	29858.2	0.0434297	0.0421757	1.02973	0.303135	0.375393
NDUFA10	4005.11	0.133512	0.0471998	2.82866	0.00467437	0.00953202
ZNF655	812.037	-0.0163905	0.0625554	-0.262015	0.79331	0.835027
EPO	579.709	0.0107968	0.281006	0.0384218	0.969351	0.976674
ARPC1B	6602.22	-0.0580673	0.0702985	-0.82601	0.408798	0.483445
ZSWIM6	1330.84	0.250658	0.0520072	4.81968	1.43791e-06	6.33632e-06
FCHO1	327.01	0.254162	0.111444	2.28063	0.0225702	0.0387024
SCO2	1342.9	0.467058	0.0737712	6.33117	2.43306e-10	2.22209e-09
ZNF764	502.742	0.0693315	0.0303567	2.2839	0.0223776	0.0383963
ZNF747	1280.59	0.135931	0.0313671	4.33354	1.46729e-05	5.27091e-05
PXDN	7905.99	-0.416283	0.092013	-4.52418	6.06293e-06	2.36393e-05
GDF15	3813.25	0.79017	0.119555	6.60923	3.86318e-11	4.17999e-10
PGPEP1	4596.87	0.0789948	0.0581672	1.35806	0.174444	0.233799
LSM4	2141.16	0.470243	0.0736241	6.38708	1.69078e-10	1.59499e-09
JUND	7225.11	0.32743	0.0871853	3.75556	0.000172953	0.00048854
HRC	466	0.00941288	0.104807	0.0898113	0.928437	0.945064
TRPM4	890.663	0.372832	0.0695176	5.36313	8.17926e-08	4.60438e-07
ZNF557	504.465	0.173068	0.0426895	4.05412	5.03241e-05	0.000160112
OLFM1	555.207	-0.556902	0.166169	-3.35141	0.000804011	0.00195538
NUMBL	620.573	0.0840537	0.0947169	0.88742	0.374853	0.449777
TNNI2	35.4277	0.0208226	0.115343	0.180528	0.856738	0.887915
ATXN10	3795.96	-0.102648	0.0301887	-3.40021	0.000673337	0.00166712
TUBGCP2	3247.72	-0.00137361	0.0447895	-0.0306682	0.975534	0.981143
CYP2E1	79.5355	1.0417	0.145037	7.1823	6.85461e-13	1.02941e-11
ZNF337	1647.93	0.386426	0.0668537	5.78017	7.46252e-09	5.10551e-08
ALKBH6	175.124	0.425544	0.0667842	6.37192	1.86672e-10	1.74261e-09
CEP85	381.061	0.529084	0.0809782	6.53366	6.41815e-11	6.58484e-10
TAF4	733.537	0.283299	0.0360301	7.86283	3.75553e-15	8.66279e-14
LAMA5	8781.78	-0.0518763	0.0799566	-0.648806	0.516464	0.588354
ADRM1	3861.75	0.30891	0.054935	5.6232	1.87456e-08	1.19114e-07
UBE2M	2851.16	0.270866	0.0499244	5.42553	5.77822e-08	3.36671e-07
TRIM28	6851.73	-0.0904876	0.0395487	-2.288	0.0221374	0.0380421
YIPF2	3218.85	0.319218	0.0609215	5.23983	1.60722e-07	8.52396e-07
EIF2S3	11499.6	-0.230722	0.0413274	-5.58278	2.36701e-08	1.4694e-07
TMEM160	232.555	0.434898	0.0973899	4.46554	7.98675e-06	3.04011e-05
ZC3H4	2129.64	0.10496	0.0356991	2.94013	0.00328075	0.00694126
GMFG	2046.83	0.111885	0.0695108	1.6096	0.107485	0.153578
MAP3K10	490.326	0.14824	0.056367	2.62991	0.00854082	0.0163707
SESN2	1448.56	0.114259	0.0611948	1.86714	0.0618817	0.0944385
HIP1R	3482.54	0.373651	0.0598932	6.23862	4.41444e-10	3.82178e-09
MRPL4	1732.91	0.176391	0.0504003	3.49979	0.000465622	0.00119794
PPAN	841.808	0.277594	0.0548739	5.05875	4.22006e-07	2.06197e-06
EIF3G	5479.79	0.0764354	0.0487061	1.56932	0.116573	0.164814
C19orf66	867.47	-0.1582	0.0563462	-2.80764	0.00499065	0.0101036
ZNF426	1104	0.0348499	0.0541568	0.643501	0.519899	0.591567
SLC6A8	25280	0.198776	0.103376	1.92284	0.0544999	0.0844647
ZNF331	1376.59	0.0194286	0.0727395	0.267098	0.789394	0.831815
ZNF236	570.622	-0.00123317	0.0474512	-0.0259883	0.979267	0.983868
LRP3	1156.87	-0.02807	0.0907711	-0.30924	0.757139	0.80361
C12orf65	1765.46	0.488269	0.0511386	9.54795	1.32288e-21	8.95501e-20
GRWD1	1814.72	-0.0268437	0.0373473	-0.718761	0.472288	0.546346
NOL11	611.153	-0.340341	0.0533368	-6.38099	1.75951e-10	1.65404e-09
UBE4B	2669.19	-0.194268	0.0416893	-4.65991	3.16349e-06	1.30402e-05
SLC35D2	1536.58	-0.113125	0.0479672	-2.35838	0.018355	0.03233
PPIL4	1403.77	-0.0698533	0.0395928	-1.76429	0.0776824	0.11544
AKAP12	12166.9	-0.559583	0.10333	-5.4155	6.11179e-08	3.54726e-07
LATS1	2104.11	-0.105977	0.041294	-2.56641	0.0102758	0.0193223
RBM39	3137.67	-0.200626	0.0434894	-4.61322	3.96476e-06	1.60283e-05
ACSS2	479.257	-0.275905	0.122376	-2.25457	0.0241606	0.0411724
EDA2R	1046.26	-0.100242	0.0695659	-1.44096	0.149596	0.204382
ARHGEF9	1590.52	-0.0406598	0.0453604	-0.896373	0.370054	0.444811
C1QL1	1888.64	0.189483	0.205841	0.920532	0.357295	0.432019
GFAP	122.251	0.191157	0.145069	1.3177	0.187605	0.249209
HIGD1B	275.049	-0.145307	0.11077	-1.31179	0.18959	0.251523
ATP6V1E1	7936.7	0.392242	0.0508023	7.72096	1.15459e-14	2.40766e-13
COX4I1	14800.3	0.655223	0.0685541	9.55776	1.20331e-21	8.22834e-20
EMC8	934.605	0.189883	0.0425911	4.45827	8.26224e-06	3.13523e-05
GSE1	2726	0.0327272	0.0672346	0.486762	0.626427	0.689428
C16orf95	67.2551	0.0507678	0.0628808	0.807366	0.419456	0.493742
GINS2	368.144	0.073406	0.0797322	0.920657	0.35723	0.431978
FAM153B	57.6277	0.189684	0.176598	1.0741	0.282777	0.3539
NFATC1	1006.04	-0.156703	0.0651663	-2.40466	0.0161876	0.0289132
ABCB7	1356.99	-0.0857584	0.044117	-1.94388	0.0519094	0.080981
HAUS8	134.417	-0.0659874	0.0544417	-1.21208	0.225484	0.292123
MRPS25	1379.43	0.831311	0.068202	12.189	3.55977e-34	9.40269e-32
TBC1D5	3611.73	-0.0796672	0.0381568	-2.08789	0.0368079	0.0597612
CAPN7	1106.06	-0.11959	0.0501898	-2.38275	0.0171836	0.0305142
RBSN	1366.54	-0.100429	0.0356122	-2.82009	0.00480106	0.00976376
NAPSA	1402.71	-0.743363	0.191728	-3.87717	0.000105679	0.000313018
NR1H2	5030.87	0.280925	0.0472621	5.94399	2.7816e-09	2.06908e-08
PDLIM4	611.163	0.381669	0.160366	2.37999	0.0173133	0.030708
GFPT2	821.36	-0.20973	0.173043	-1.21201	0.225509	0.292128
RPL27	26564.9	0.0394329	0.0618273	0.637791	0.52361	0.594654
PSMC3IP	141.139	0.315868	0.0894775	3.53014	0.000415337	0.00107741
VPS25	2440.13	0.0616574	0.0420347	1.46682	0.142425	0.195896
RAMP2	2685.9	-0.0369635	0.086886	-0.425425	0.670527	0.729029
G6PC	524.409	0.304532	0.205032	1.48529	0.137467	0.18993
DIAPH1	14000.2	-0.227874	0.0606452	-3.75749	0.000171627	0.000484999
NDFIP1	10367.7	0.229636	0.0504813	4.54893	5.39196e-06	2.12197e-05
UBE2D2	5644.22	0.091837	0.0398326	2.30558	0.0211343	0.036547
EXOC4	4549.55	-0.165693	0.0396192	-4.18213	2.88792e-05	9.7331e-05
PPFIA1	2263.54	-0.245321	0.0582532	-4.21129	2.5392e-05	8.6728e-05
FLYWCH1	1456.01	-0.00447066	0.0440172	-0.101566	0.919101	0.937615
TMEM204	3708.99	-0.323454	0.0887778	-3.64341	0.000269046	0.000726754
THOC6	1365.53	0.395943	0.0601412	6.58355	4.59339e-11	4.88764e-10
WDR44	1038.81	-0.107004	0.0454676	-2.3534	0.0186024	0.0327188
CKMT2	598.948	1.88887	0.22509	8.39163	4.79434e-17	1.5414e-15
ZCCHC9	853.51	0.15777	0.0391777	4.02703	5.64846e-05	0.000177574
RARA	3887.8	0.0215325	0.0627405	0.343199	0.731449	0.781577
FMO5	345.515	-0.472027	0.122415	-3.85596	0.000115274	0.000338313
PRKAB2	1440.69	-0.0174207	0.0582095	-0.299275	0.76473	0.810581
FUS	7263.82	-0.232343	0.0428991	-5.41602	6.09412e-08	3.54004e-07
ZNF132	174.154	-0.11042	0.079316	-1.39215	0.163876	0.221377
CHSY1	4324.43	-0.245714	0.0612997	-4.0084	6.11324e-05	0.000190144
SNRPA1	902.66	0.0818082	0.0491686	1.66383	0.0961464	0.139492
ADCY7	1082.76	-0.360103	0.105531	-3.4123	0.000644178	0.00160431
THAP1	575.002	-0.150178	0.0347229	-4.32505	1.525e-05	5.45784e-05
RHPN2	2755.89	-0.139345	0.0634776	-2.19519	0.0281503	0.0471247
ACTR10	625.424	0.331504	0.0622627	5.32428	1.01354e-07	5.61173e-07
LGALS3	13749.1	1.00392	0.113578	8.83902	9.65613e-19	3.99011e-17
PODNL1	175.345	-0.928374	0.174945	-5.30665	1.11658e-07	6.15445e-07
ZNF700	919.281	0.39838	0.0551662	7.22145	5.14352e-13	7.89161e-12
DNAJB1	7741.69	0.0414028	0.0754756	0.548558	0.583309	0.651231
ZSWIM4	977.921	-0.0953968	0.0597302	-1.59713	0.110237	0.157077
RFX1	1001.64	-0.0353091	0.0505338	-0.698721	0.484726	0.558629
DCAF15	956.412	0.135678	0.040805	3.32502	0.000884116	0.0021302
SDC1	10915.4	0.120751	0.117662	1.02625	0.304773	0.377144
TRIM21	1818.52	-0.140632	0.0391217	-3.59474	0.000324717	0.000859722
WDR7	1602.11	-0.141754	0.0371085	-3.81997	0.000133465	0.00038615
SMARCC1	3585.35	-0.124865	0.0380058	-3.28543	0.00101828	0.00242098
NUP210	1846.47	0.151364	0.0814546	1.85827	0.0631313	0.0961169
HSD17B7	373.202	-0.448567	0.0878103	-5.10837	3.24952e-07	1.62851e-06
EMILIN2	799.605	-0.348426	0.085704	-4.06546	4.79375e-05	0.000153025
ARFIP2	1779.98	0.0280053	0.0368898	0.759162	0.447756	0.522
RRP8	680.953	0.22165	0.0376392	5.88881	3.88987e-09	2.80216e-08
TIMM10B	1842.69	0.342746	0.0513369	6.67642	2.44851e-11	2.73498e-10
EFR3A	5431.35	-0.0185357	0.0438078	-0.423114	0.672212	0.730625
PTCD3	2271.53	0.243444	0.0360516	6.75264	1.45177e-11	1.69323e-10
IMMT	4933.55	0.111585	0.0387313	2.881	0.00396418	0.00821193
MRPL35	2160.96	0.31512	0.0409055	7.70362	1.32263e-14	2.7327e-13
ILKAP	785.295	0.105093	0.0409904	2.56384	0.010352	0.0194546
PER2	2667.05	-0.152532	0.0721397	-2.11439	0.0344817	0.0564589
RAMP1	204.963	-0.327535	0.180005	-1.81958	0.0688223	0.103738
SCLY	849.272	-0.0790928	0.074531	-1.06121	0.288596	0.360237
PTPRE	2186.84	-0.187387	0.0531268	-3.52717	0.000420034	0.00108855
CARD6	865.47	-0.139308	0.0622741	-2.23701	0.0252859	0.0428515
RAP1GAP2	766.867	-0.124104	0.107557	-1.15384	0.248564	0.317174
MYBBP1A	1393.44	-0.175939	0.0494034	-3.56127	0.000369066	0.000968007
RPA1	3951.94	-0.257523	0.0290589	-8.86209	7.85257e-19	3.31605e-17
SERPINF1	2713.3	-0.119999	0.154033	-0.779046	0.435953	0.510582
EEFSEC	1393.82	0.0577414	0.0477404	1.20949	0.226476	0.293239
TMEM128	1298.71	0.278706	0.0448512	6.21401	5.16486e-10	4.42595e-09
COQ3	278.707	0.760432	0.0713877	10.6521	1.70407e-26	2.08686e-24
LANCL2	1189.24	0.0415405	0.0392533	1.05827	0.289934	0.361706
GRSF1	4582.9	0.109379	0.0449369	2.43406	0.0149304	0.0269249
JCHAIN	7886.8	0.116314	0.192736	0.603488	0.546184	0.616683
UTP3	1696.59	0.110517	0.0380144	2.90724	0.00364632	0.00761781
WBP2	8434.61	0.197397	0.0423115	4.66534	3.08111e-06	1.27162e-05
H3F3B	19965.3	-0.151924	0.037574	-4.04333	5.26982e-05	0.000166754
TRIM47	553.096	0.631808	0.101191	6.24369	4.27371e-10	3.70948e-09
ZRANB2	2560.82	0.111715	0.0393469	2.83924	0.00452216	0.00924682
KDM6B	3238.04	-0.056156	0.0685093	-0.819685	0.412396	0.486887
ASGR2	79.5036	0.297399	0.110968	2.68003	0.00736154	0.0143161
CLEC10A	295.326	-0.39582	0.116103	-3.40923	0.000651468	0.00161917
HRSP12	3586.96	0.392414	0.0869962	4.51071	6.46117e-06	2.50831e-05
MATN2	2440.25	-0.308444	0.097196	-3.17343	0.0015065	0.00344201
PCBD2	819.888	0.339495	0.0490757	6.91779	4.58732e-12	5.87413e-11
ERAL1	2091.84	0.0590486	0.0374917	1.57498	0.115262	0.163355
NIP7	1294.02	0.037245	0.0389354	0.956584	0.338777	0.412852
TERF2	1906.58	-0.0200592	0.0218604	-0.917606	0.358825	0.433567
VPS4A	3488.13	0.0871865	0.0361934	2.40891	0.0160003	0.0286318
JAG1	12668.4	-0.319401	0.0648279	-4.92692	8.3538e-07	3.86052e-06
HSPA12B	843.676	-0.397744	0.0850745	-4.67524	2.9361e-06	1.21849e-05
SNAP25	352.491	0.0284072	0.127832	0.222224	0.82414	0.860953
BTBD3	3425.3	-0.234496	0.058974	-3.97627	7.00059e-05	0.000215505
NXT1	695.879	0.133188	0.0612699	2.1738	0.0297203	0.0494764
RIN2	2386.36	-0.581463	0.0765998	-7.59092	3.17636e-14	6.11267e-13
CRP	72.2922	0.121472	0.290576	0.418038	0.675919	0.733876
APCS	20.9716	0.852276	0.370548	2.30004	0.0214458	0.0369812
IGHMBP2	588.203	-0.011628	0.0449128	-0.258901	0.795712	0.837098
ACY3	1822.98	0.309931	0.122075	2.53885	0.0111218	0.0207423
MTL5	179.852	0.721359	0.0924896	7.79935	6.22281e-15	1.39946e-13
DPH2	736.256	-0.0376703	0.0488686	-0.770848	0.440797	0.515226
ZSWIM3	236.203	0.0704686	0.0511094	1.37878	0.167963	0.226241
OSER1	2269.07	0.269434	0.0537107	5.0164	5.26484e-07	2.53119e-06
SERINC3	11274.9	-0.151799	0.033018	-4.59746	4.27674e-06	1.7126e-05
DMGDH	4411.31	-0.213078	0.0992415	-2.14706	0.0317882	0.0525228
BHMT2	10591.8	0.181859	0.0935972	1.943	0.0520161	0.08111
AP3B1	3736.75	-0.0430088	0.0378573	-1.13608	0.255924	0.324965
ZBED3	2237.16	0.176864	0.0591552	2.98982	0.00279141	0.0060088
USPL1	1274.43	0.116009	0.0418259	2.77361	0.00554387	0.0111001
XPO4	1674.03	0.013187	0.046119	0.285934	0.774929	0.819264
CHRM3	400.776	-0.798048	0.126383	-6.31452	2.70996e-10	2.44613e-09
PEMT	818.387	0.0506175	0.0715921	0.707026	0.47955	0.553701
SCO1	1782.92	0.161826	0.0372605	4.34309	1.40494e-05	5.06991e-05
CHI3L1	1327.62	0.596446	0.167967	3.55098	0.000383805	0.0010016
CHIT1	487.758	0.290453	0.254959	1.13921	0.254614	0.323546
DCLK1	1388.23	0.213266	0.122928	1.73488	0.0827618	0.122139
RFXAP	255.045	-0.0540022	0.0451808	-1.19525	0.23199	0.299257
STARD13	2334.86	-0.245881	0.0559529	-4.39442	1.11067e-05	4.09577e-05
MORC4	2831.31	0.457621	0.0493697	9.26926	1.87436e-20	1.06989e-18
RNF128	4115.54	0.117206	0.109082	1.07448	0.282608	0.353746
C17orf80	1377.74	-0.0511453	0.0297516	-1.71908	0.0856002	0.125873
SLC39A11	1460.51	0.290569	0.0617711	4.70397	2.55156e-06	1.06929e-05
BTBD2	4668.4	-0.0670699	0.0496909	-1.34974	0.177098	0.237051
SUV420H2	215.273	0.505244	0.0847795	5.95951	2.52995e-09	1.89128e-08
ZNF414	367.452	0.432836	0.0635764	6.80813	9.88763e-12	1.18925e-10
PDE6B	840.095	0.0505334	0.0937933	0.538775	0.590042	0.657061
HSPBP1	1690.56	0.367066	0.064606	5.68161	1.33435e-08	8.70462e-08
CSNK1G2	2361.33	0.121051	0.0446458	2.71136	0.00670076	0.0131668
RTTN	325.031	-0.173363	0.0682023	-2.5419	0.0110252	0.0205793
MACROD1	619.187	0.951666	0.0960755	9.90539	3.9442e-23	3.12543e-21
LGALS12	306.101	0.535011	0.198218	2.69911	0.00695262	0.0136033
[truncated: 11,472 more rows]

## Sheet: TCGA_2vs13
	baseMean	log2FoldChange	lfcSE	stat	pvalue	padj
ARF5	6077.82	-0.675903	0.0506088	-13.3554	1.10097e-40	8.9344e-39
M6PR	6965.79	0.00334175	0.0425709	0.0784985	0.937432	0.946708
ESRRA	3223.93	-0.452119	0.0600948	-7.52343	5.33583e-14	2.57078e-13
FKBP4	5403.45	-0.376496	0.0441071	-8.53594	1.39023e-17	9.32661e-17
CYP26B1	414.284	0.175037	0.104712	1.67161	0.0946018	0.119492
NDUFAF7	607.757	-0.1633	0.0342878	-4.76262	1.91099e-06	4.35435e-06
FUCA2	4802.95	-0.135941	0.0403878	-3.36589	0.000762974	0.00128991
DBNDD1	1126.26	0.230035	0.0898899	2.55908	0.0104951	0.0153423
HS3ST1	846.156	-0.116621	0.0919605	-1.26817	0.204738	0.242001
SEMA3F	6266.28	0.110563	0.0642948	1.71962	0.0855009	0.10905
CYP51A1	2994.03	-0.147893	0.0644913	-2.29322	0.0218354	0.0304277
USP28	1125.55	-0.0489889	0.036835	-1.32996	0.183533	0.219434
STPG1	451.943	0.147573	0.0469648	3.14221	0.00167679	0.00273085
NIPAL3	3245.27	0.330989	0.0520074	6.36426	1.96233e-10	6.78506e-10
TMEM176A	28583	-0.0806582	0.0874193	-0.92266	0.356185	0.401385
SLC7A2	4302.61	-0.535814	0.117687	-4.55289	5.29149e-06	1.14822e-05
HSPB6	961.474	-0.820261	0.144006	-5.69604	1.22626e-08	3.53421e-08
ZNF195	1211.68	-0.382308	0.0392461	-9.7413	2.00971e-22	2.19569e-21
PDK4	41567.3	0.602109	0.139375	4.32008	1.55974e-05	3.22654e-05
USH1C	7176.57	0.449871	0.105775	4.25309	2.10841e-05	4.30078e-05
RALA	3116.44	-0.315068	0.045282	-6.9579	3.45375e-12	1.41243e-11
BCAP29	3295.99	-0.0810491	0.0388076	-2.08849	0.0367538	0.0495954
BAIAP2L1	951.136	-1.35879	0.102394	-13.2703	3.44271e-40	2.66533e-38
TMEM132A	1836.75	-0.811453	0.0906068	-8.95576	3.37391e-19	2.65324e-18
DVL2	1388.83	-0.0888451	0.0349345	-2.54319	0.0109847	0.0160076
GGCT	876.462	-0.503798	0.0386648	-13.0299	8.27014e-39	5.68403e-37
RPAP3	1104.88	-0.064731	0.0316759	-2.04354	0.0409986	0.0548671
IFRD1	1768.07	-0.344106	0.052596	-6.54243	6.05268e-11	2.20844e-10
HOXA11	120.811	-1.05636	0.107079	-9.86529	5.8865e-23	6.77752e-22
CX3CL1	13220.8	0.500633	0.0638276	7.84353	4.38056e-15	2.32875e-14
PRR5	424.794	-0.567002	0.0702061	-8.07626	6.67843e-16	3.81693e-15
TRAPPC6A	1054.75	-0.442168	0.0648416	-6.81921	9.15445e-12	3.60689e-11
SPATA20	2282.63	-0.439673	0.0682717	-6.44005	1.19435e-10	4.22398e-10
CD79B	337.12	-0.163605	0.0847248	-1.93101	0.0534813	0.070363
RHBDD2	3674.71	-0.757817	0.0682559	-11.1026	1.21873e-28	2.75001e-27
RPUSD1	907.835	-0.480337	0.0499338	-9.61949	6.61615e-22	6.88765e-21
TSR3	2171.09	-0.457579	0.0528879	-8.65188	5.06598e-18	3.53412e-17
OSBPL7	563.251	-0.38099	0.0601445	-6.33457	2.38004e-10	8.16021e-10
ARHGAP33	578.461	-0.611161	0.101934	-5.99564	2.02688e-09	6.32918e-09
NDUFAB1	2621.11	-0.42186	0.0566185	-7.45092	9.26923e-14	4.38126e-13
PDK2	4639.74	0.19475	0.0526627	3.69806	0.000217252	0.000390787
ITGA3	15970.8	-0.168125	0.0814048	-2.06529	0.0388953	0.0522756
LRRC23	462.253	-0.374969	0.0552422	-6.78773	1.13909e-11	4.44388e-11
IL32	27415.3	-0.310822	0.0871845	-3.56511	0.00036371	0.000638043
SPRTN	494.465	0.114747	0.0313141	3.66438	0.000247935	0.00044261
CRY1	982.629	0.266623	0.0496461	5.37048	7.85293e-08	2.07344e-07
STARD3NL	3015.14	0.0155972	0.041439	0.37639	0.706627	0.740949
CAMK1G	172.325	-0.278498	0.105614	-2.63694	0.00836569	0.0124085
CD9	13608.2	-0.636192	0.0880454	-7.22573	4.98424e-13	2.21301e-12
CD74	253801	-0.293046	0.0792756	-3.69654	0.000218558	0.000392874
RPS20	48374.5	-0.945976	0.0574908	-16.4544	7.80163e-61	5.83866e-58
DYRK4	252.585	-0.336546	0.0395822	-8.50247	1.856e-17	1.23042e-16
FAM76A	794.023	0.0416551	0.039041	1.06696	0.285991	0.32914
MGST1	8725.27	-0.509059	0.100776	-5.05138	4.38624e-07	1.07392e-06
SYPL1	8786.4	0.0486926	0.0458673	1.0616	0.288418	0.331679
RANBP9	2036.98	0.0386301	0.0291733	1.32416	0.18545	0.221432
CD4	5691.12	-0.171824	0.0712578	-2.4113	0.0158958	0.0226092
PLEKHG6	254.139	-0.411224	0.106441	-3.86341	0.000111816	0.000208538
SS18L2	472.821	-0.683706	0.0453314	-15.0824	2.11467e-51	4.99767e-49
VPS13D	2570.38	0.409958	0.0532411	7.70004	1.36025e-14	6.9147e-14
TSPAN9	10624.8	-0.00217648	0.0488954	-0.0445131	0.964495	0.969968
QPCTL	718.812	-0.543428	0.0569484	-9.54247	1.39477e-21	1.38971e-20
HIVEP2	3033.58	0.258811	0.0448989	5.76432	8.19886e-09	2.39893e-08
PPP5C	2283.56	-0.0738763	0.0343101	-2.15319	0.0313035	0.0426552
NME1	2524.79	-0.853155	0.0659081	-12.9446	2.5202e-38	1.63219e-36
UBR7	3112.79	0.136431	0.033195	4.10998	3.95694e-05	7.82156e-05
MAP4K5	2064.7	0.183619	0.0451057	4.07087	4.68386e-05	9.19101e-05
INMT	989.971	-0.206589	0.100645	-2.05265	0.0401068	0.0537697
ERCC1	2903.13	-0.366064	0.0330046	-11.0913	1.38233e-28	3.10355e-27
GPRC5A	1217.15	-2.10946	0.155372	-13.5768	5.49674e-42	5.32709e-40
HEBP1	2704.69	-0.353175	0.0388347	-9.09433	9.51693e-20	7.92842e-19
DNASE1L1	2644.71	-0.256422	0.0331205	-7.74209	9.77993e-15	5.03422e-14
COX15	2977.85	0.133451	0.0338175	3.94621	7.93988e-05	0.000151028
RGPD5	310.966	-0.168515	0.125403	-1.34378	0.179018	0.214532
XYLT2	2169.84	-0.0219344	0.0469112	-0.467572	0.640091	0.679592
FTSJ1	928.965	-0.19146	0.050228	-3.81181	0.000137951	0.000254393
SCTR	90.5993	-0.265837	0.109239	-2.43353	0.0149524	0.0213486
RALBP1	4695.62	0.155814	0.0306251	5.0878	3.62243e-07	8.93403e-07
SYT13	4635.35	-0.801913	0.161117	-4.97722	6.45046e-07	1.54919e-06
SNAI2	721.761	-0.449073	0.0889759	-5.04714	4.4848e-07	1.09686e-06
VDAC3	4567.62	-0.165137	0.0389199	-4.24299	2.20558e-05	4.49083e-05
SLC7A9	887.91	0.537983	0.131188	4.10085	4.11634e-05	8.12235e-05
RTFDC1	5971.95	-0.110554	0.02288	-4.83191	1.35227e-06	3.13536e-06
SLC45A4	1971.47	0.313373	0.0630388	4.97112	6.65682e-07	1.59591e-06
RB1CC1	3291.81	-0.00332541	0.0382954	-0.086836	0.930802	0.941354
AKAP11	4158.02	0.328487	0.0432893	7.58819	3.244e-14	1.59373e-13
STRAP	4664.52	0.028362	0.0510757	0.555293	0.578694	0.621262
PIGQ	1607.8	-0.0801474	0.0542995	-1.47603	0.139937	0.17131
CDH17	69.6865	-0.902126	0.126114	-7.15328	8.47314e-13	3.67015e-12
B4GALT7	1873.89	-0.654455	0.0646504	-10.123	4.36893e-24	5.72508e-23
SLC39A9	5104.99	0.121353	0.0386162	3.14253	0.00167496	0.00272834
FAM13B	2207.59	0.266896	0.0419514	6.36203	1.99107e-10	6.87559e-10
RANBP3	2343.83	-0.190596	0.0299508	-6.36363	1.97038e-10	6.80801e-10
CHPF2	3155.9	-0.338213	0.0418333	-8.08478	6.2274e-16	3.56369e-15
GABARAPL2	4637.31	-0.192774	0.0448938	-4.29399	1.75489e-05	3.61359e-05
FAM136A	1454.49	-0.291353	0.0385787	-7.55217	4.28061e-14	2.0855e-13
NSMAF	1584.11	-0.198056	0.0349782	-5.66228	1.49372e-08	4.27034e-08
TTC17	3566.15	0.189477	0.0371072	5.10619	3.28712e-07	8.14435e-07
HOXC8	294.65	-0.21673	0.0829665	-2.61226	0.00899462	0.0132873
MRI1	1489.9	-0.0564268	0.0536346	-1.05206	0.292772	0.336284
BOD1L1	3178	0.363147	0.0432585	8.39481	4.66656e-17	2.96665e-16
TARBP1	735.443	0.214353	0.0585428	3.66147	0.000250772	0.000447318
FAM65A	4963.44	0.294851	0.0368758	7.99578	1.28758e-15	7.18218e-15
RTN4R	165.063	-0.808833	0.0895628	-9.0309	1.70266e-19	1.38089e-18
PSMA4	4352.4	-0.42624	0.0387706	-10.9939	4.0889e-28	8.66061e-27
FAM65C	1130.29	0.0693081	0.135536	0.511362	0.609097	0.650531
SPATA7	557.316	0.0780028	0.0435709	1.79025	0.0734137	0.0946551
CTNS	1149.09	-0.077704	0.0341331	-2.2765	0.0228161	0.031696
LCP2	2725.87	-0.0628037	0.0680964	-0.922276	0.356384	0.401573
GOPC	2234.11	0.08338	0.0327774	2.54382	0.0109647	0.0159806
DCN	4780.6	-0.674853	0.17242	-3.91401	9.0774e-05	0.000171287
MRPS10	1830.73	-0.125968	0.0347093	-3.62924	0.000284261	0.000503522
GRN	20392.4	-0.117313	0.0510668	-2.29725	0.0216044	0.0301276
THAP3	791.655	-0.766412	0.0651448	-11.7648	5.93001e-32	1.84488e-30
VAMP3	7004.79	0.154977	0.0286224	5.41455	6.14419e-08	1.64288e-07
RCN1	6979	-0.0961863	0.0622492	-1.54518	0.122302	0.151469
RFC2	1494.8	-0.424807	0.0370738	-11.4584	2.13386e-30	5.56e-29
PPP1R3F	249.54	-0.381249	0.0488639	-7.80226	6.08102e-15	3.1974e-14
ARHGEF5	1833.69	0.0758789	0.0592964	1.27965	0.200667	0.237726
NFE2L3	977.672	-0.383469	0.0804349	-4.76744	1.86577e-06	4.25636e-06
TNIP3	96.0634	-0.770527	0.131545	-5.85752	4.69843e-09	1.40838e-08
SIKE1	1714.2	0.0121479	0.0299113	0.406132	0.684645	0.72083
TLL1	981.109	0.80634	0.102164	7.89263	2.95891e-15	1.60014e-14
CBLN4	269.762	-0.182634	0.148968	-1.226	0.2202	0.258728
FAM168A	4778.28	0.127052	0.0306685	4.14275	3.43169e-05	6.83345e-05
RELT	404.53	-0.244011	0.0643086	-3.79438	0.000148011	0.000271866
CDC27	3492.59	0.0469314	0.0321947	1.45774	0.144913	0.176951
PKP2	1068.09	0.112126	0.0806929	1.38955	0.164667	0.198855
IL1RAP	971.918	-0.076406	0.0869554	-0.87868	0.379575	0.4249
YIPF1	701.292	-0.214174	0.0395781	-5.41141	6.25298e-08	1.66998e-07
ADCK2	2227.47	-0.216017	0.0450451	-4.79558	1.62202e-06	3.73317e-06
INPP4A	1609.12	-0.0481155	0.0438149	-1.09815	0.272137	0.314594
SLC2A3	8231.78	-0.226158	0.0967063	-2.33861	0.0193557	0.0271719
ENPP2	25899.4	0.577025	0.118492	4.86974	1.11745e-06	2.61476e-06
CTDP1	1056.19	-0.0175971	0.0377343	-0.466342	0.640971	0.680258
GNA11	4198.64	0.0316632	0.0501324	0.631591	0.527654	0.572904
CREB3L3	1451.86	-0.664213	0.169947	-3.90836	9.29236e-05	0.00017522
PIGV	1061.92	0.141077	0.0375441	3.75762	0.000171537	0.000312351
HDAC7	2751.46	0.334523	0.0516987	6.47063	9.75974e-11	3.48828e-10
MRPS35	3656.32	-0.219018	0.0476811	-4.59339	4.36093e-06	9.5491e-06
APPBP2	2703.48	0.212307	0.0345946	6.137	8.40956e-10	2.71993e-09
RPL18	18815.6	-1.02772	0.0702186	-14.6361	1.65383e-48	3.05189e-46
CA11	506.533	-0.426044	0.0764386	-5.57368	2.4942e-08	6.95207e-08
ISOC2	4210.43	-0.416308	0.0703962	-5.91379	3.34323e-09	1.01824e-08
EPN1	7808.36	-0.410091	0.0461295	-8.89	6.11097e-19	4.69868e-18
CD22	259.553	-0.462524	0.113422	-4.07792	4.5441e-05	8.93107e-05
ZFY	468.127	-0.254101	0.259666	-0.97857	0.327792	0.372601
CECR5	1528.08	-0.092693	0.0430455	-2.15337	0.0312893	0.042642
KCNQ1	1339.66	-0.584969	0.0914067	-6.39963	1.55757e-10	5.44141e-10
TRIB2	5531	0.303651	0.0742634	4.08884	4.33537e-05	8.54202e-05
OTUD5	3811.87	-0.155426	0.0315136	-4.93201	8.13882e-07	1.93604e-06
GPKOW	1173.99	-0.0480095	0.0268636	-1.78716	0.0739116	0.0952285
AQR	1926	0.325672	0.0307074	10.6057	2.80431e-26	4.71033e-25
MBD3	3311.71	-0.254535	0.0456513	-5.57563	2.46636e-08	6.87874e-08
LMCD1	1573.29	-0.271075	0.0626109	-4.32952	1.49436e-05	3.09939e-05
PSMC4	3376.38	-0.330977	0.0428835	-7.71806	1.18111e-14	6.02908e-14
CAMKK1	881.682	-0.0360884	0.0607955	-0.593604	0.552777	0.596576
FAM50A	3246.27	-0.627236	0.0529928	-11.8362	2.53567e-32	8.21106e-31
ACAP1	607.142	-0.702682	0.0904452	-7.76914	7.90211e-15	4.10526e-14
DERL2	1570.77	-0.114025	0.0306242	-3.72337	0.00019658	0.000355405
ANO8	565.687	-0.115899	0.0565956	-2.04785	0.0405751	0.0543543
KDM4B	3332.6	-0.181416	0.0421044	-4.30871	1.6421e-05	3.39223e-05
ICAM3	1010.1	-0.565322	0.0720083	-7.85079	4.1343e-15	2.20392e-14
CAMSAP3	804.338	0.268076	0.0741438	3.61562	0.000299631	0.00052998
CTTNBP2	1420.74	-0.0825934	0.0891521	-0.926432	0.354222	0.399407
CIC	4908.01	0.0367688	0.0387891	0.947916	0.343172	0.388134
KIF22	1051.1	-0.265402	0.0418085	-6.34802	2.18099e-10	7.50833e-10
CEACAM1	1179.18	0.519222	0.0865203	6.00116	1.95909e-09	6.12602e-09
YTHDC2	2311.11	0.235786	0.0405986	5.80773	6.33259e-09	1.87363e-08
TMEM161A	1278.55	-0.237019	0.0494482	-4.79328	1.64074e-06	3.7705e-06
BCAR1	4109.87	0.0296682	0.0523278	0.566968	0.570736	0.613598
FOXJ2	2090.15	0.117565	0.030228	3.88927	0.000100547	0.000188908
TNFRSF1A	8526.72	-0.225322	0.0441428	-5.10439	3.31866e-07	8.21795e-07
GOLGA5	3109.5	0.0717489	0.0385951	1.85902	0.0630247	0.0821566
PPP2R5B	1376.29	-0.294684	0.0443933	-6.63801	3.1794e-11	1.18872e-10
PYGM	265.311	0.122047	0.0962015	1.26866	0.204561	0.241851
BCL3	1884.73	-0.459328	0.0765932	-5.99698	2.01025e-09	6.28164e-09
KCNAB2	1907.49	-0.208773	0.0818908	-2.5494	0.0107908	0.0157473
PIGB	652.423	0.266738	0.0476415	5.59887	2.15755e-08	6.05887e-08
REEP1	225.71	-0.11927	0.102891	-1.15919	0.246378	0.287132
FSTL3	7121.78	-0.257548	0.104617	-2.46182	0.0138233	0.0198375
TRIP13	298.657	-0.830059	0.0775974	-10.697	1.05139e-26	1.86358e-25
P4HA2	6701.33	-0.0962238	0.0689215	-1.39614	0.162674	0.196748
VASH1	4092.46	0.315504	0.0694828	4.54075	5.60535e-06	1.2134e-05
LLGL2	1332.87	0.303966	0.0724109	4.19779	2.6953e-05	5.42889e-05
HSD17B10	2782.84	-0.443611	0.0480754	-9.22739	2.77307e-20	2.41787e-19
NMRK2	75.7116	-5.07195	0.34289	-14.7918	1.65473e-49	3.48296e-47
MASP1	2774.9	0.504387	0.11956	4.21871	2.45708e-05	4.97734e-05
ST6GAL1	6837.16	-0.229913	0.089799	-2.5603	0.0104581	0.0152898
TIMM21	631.787	-0.21458	0.0397087	-5.40385	6.52266e-08	1.73376e-07
REXO1	1200.74	-0.196408	0.0454347	-4.32285	1.54023e-05	3.18912e-05
MKRN2	1164.6	-0.178622	0.0340409	-5.24726	1.54376e-07	3.95738e-07
GPATCH1	556.272	0.207637	0.033427	6.21166	5.24269e-10	1.73632e-09
IL4R	4257.54	-0.155224	0.053618	-2.895	0.00379163	0.00589327
KEAP1	3665.23	-0.158009	0.0291858	-5.41391	6.16626e-08	1.64846e-07
P2RY10	144.645	-0.0261451	0.115898	-0.225588	0.821522	0.845563
TNS1	49376.9	0.588167	0.0601214	9.783	1.33209e-22	1.48547e-21
NGFR	1901	0.129943	0.11008	1.18044	0.237825	0.277886
NEB	1132.9	-1.83778	0.183875	-9.99473	1.60722e-23	1.96113e-22
ISOC1	1321.63	0.108577	0.0502911	2.15898	0.0308517	0.0420693
TRO	192.566	0.0731582	0.117612	0.622031	0.533921	0.578451
MNT	1357.9	-0.15563	0.0361264	-4.30794	1.64784e-05	3.40199e-05
AP3M2	1447.31	0.070313	0.0335131	2.09808	0.0358984	0.0485286
LAPTM4A	24931.1	0.0360519	0.0377616	0.954725	0.339717	0.384501
ASNS	1185.54	-0.904793	0.0680382	-13.2983	2.36734e-40	1.86494e-38
PTPN18	3531.89	-0.273528	0.0454052	-6.02415	1.70004e-09	5.34576e-09
ALDH3A2	7100.4	0.631375	0.0684204	9.22787	2.76075e-20	2.40868e-19
STK10	2544.94	0.394296	0.0527642	7.47279	7.85096e-14	3.7424e-13
ALPK1	1023.55	-0.0512642	0.0407305	-1.25862	0.208168	0.245662
TBX21	143.357	-0.239225	0.0846516	-2.82599	0.00471345	0.007226
MRPS34	1200.55	-0.416149	0.0610113	-6.82086	9.04958e-12	3.5687e-11
CA12	43167.2	-0.492589	0.0891982	-5.52241	3.34379e-08	9.1927e-08
MAP2K5	853.217	0.152565	0.0437235	3.48932	0.000484257	0.000837733
TIGAR	554.674	-0.188711	0.0443841	-4.25178	2.1208e-05	4.3241e-05
FAM107B	9219.16	-0.0424574	0.0520153	-0.816249	0.414358	0.459661
CDK13	2154.33	-0.0381202	0.032914	-1.15818	0.246792	0.287589
FAR2	727.18	0.276938	0.0581714	4.76071	1.92908e-06	4.3941e-06
TRAM2	2554.76	-0.189572	0.0671402	-2.82353	0.00474982	0.00727927
NDUFB4	5158.13	-0.54167	0.055446	-9.76933	1.52456e-22	1.69032e-21
HEATR6	961.091	0.0156968	0.0329848	0.475879	0.634161	0.674305
ERLEC1	4057.36	-0.115517	0.0364911	-3.16562	0.00154751	0.00253238
CLIC5	824.152	1.27981	0.111158	11.5135	1.12868e-30	3.03482e-29
TMEM131	3858.79	0.17231	0.0352028	4.89479	9.84117e-07	2.31613e-06
CEACAM21	65.9524	-0.548931	0.0972754	-5.64306	1.67051e-08	4.74726e-08
TMEM38A	373.88	-1.07668	0.116156	-9.26927	1.8742e-20	1.6621e-19
ZNF222	165.641	0.133755	0.0406599	3.2896	0.0010033	0.0016747
ACTR6	361.998	0.0633551	0.0463995	1.36543	0.172119	0.207019
SLC25A3	17264.6	-0.206507	0.0533157	-3.87329	0.000107377	0.000200732
NR1H4	2562.97	-0.117398	0.0918147	-1.27864	0.201024	0.238086
FAP	420.92	-0.801419	0.121131	-6.61611	3.6877e-11	1.37078e-10
NFKB2	3881.88	-0.308277	0.0642092	-4.80114	1.57768e-06	3.63733e-06
WISP2	342.647	-2.50919	0.206936	-12.1254	7.74463e-34	2.9808e-32
CTSA	13176.2	-0.532131	0.056346	-9.44399	3.58856e-21	3.42361e-20
ANKRD16	419.435	-0.279879	0.0403844	-6.93037	4.1973e-12	1.70358e-11
UHRF1BP1	1527.77	0.126048	0.0473815	2.66028	0.00780749	0.0116292
MOK	201.74	-0.0622619	0.0670337	-0.928815	0.352985	0.398219
OSTM1	2458.47	0.0814413	0.0570245	1.42818	0.15324	0.186359
ACTN1	10290.8	-0.345794	0.0644711	-5.36356	8.15995e-08	2.15197e-07
NAIP	981.116	-0.192588	0.084099	-2.29001	0.0220207	0.0306574
KIAA0141	3724.47	-0.0641051	0.030334	-2.11331	0.0345743	0.0468138
SLC13A1	1753.43	0.669921	0.202335	3.31096	0.000929781	0.00155785
PCDHB4	484.394	0.185086	0.101372	1.82581	0.0678788	0.0880411
PCDHB2	403.247	-0.0727804	0.125572	-0.579593	0.562189	0.605424
HSPB11	871.075	-0.392478	0.039077	-10.0437	9.79083e-24	1.22236e-22
STRADB	2104.37	-0.014444	0.0606366	-0.238206	0.811721	0.837138
DLG3	2096.92	-0.195953	0.0393697	-4.97725	6.4494e-07	1.54919e-06
SEMA5B	8316.01	0.254903	0.0979983	2.6011	0.00929256	0.0136929
PLOD1	16249.7	-0.382164	0.0700577	-5.455	4.89735e-08	1.32341e-07
TDRD3	1506.62	-0.244972	0.0480094	-5.10258	3.35049e-07	8.2922e-07
OXCT1	1974.14	-0.429938	0.105259	-4.08459	4.41542e-05	8.69466e-05
ZNF324	477.609	0.0325986	0.0306001	1.06531	0.286736	0.329913
ZNF416	303.321	0.183872	0.0413258	4.44933	8.61401e-06	1.82739e-05
RPS5	31672.5	-0.642432	0.0627396	-10.2397	1.31708e-24	1.83289e-23
FAM234B	1131.69	-0.177962	0.0656164	-2.71216	0.00668469	0.0100468
PILRA	730.03	-0.33005	0.0740324	-4.45818	8.26571e-06	1.75876e-05
CPNE3	6493.34	0.305093	0.0545986	5.58792	2.298e-08	6.4345e-08
RRN3	3002.46	-0.0456871	0.0350034	-1.30522	0.191818	0.228186
CHERP	2407.09	-0.0780643	0.0299844	-2.6035	0.00922779	0.0136078
AQP2	115.782	1.09281	0.344079	3.17604	0.00149302	0.00244945
DIMT1	1458.5	-0.461473	0.0514082	-8.97664	2.79167e-19	2.2213e-18
EIF2AK1	7919.82	-0.271496	0.03166	-8.57536	9.87816e-18	6.69023e-17
EPDR1	2955.58	-0.597518	0.0728205	-8.20535	2.29923e-16	1.36927e-15
MRPL28	2750.67	-0.42834	0.0514476	-8.32574	8.38012e-17	5.19984e-16
RBM22	2795.45	0.168657	0.0359006	4.6979	2.62849e-06	5.8999e-06
HSD17B2	241.021	-0.683787	0.104089	-6.56924	5.0572e-11	1.85628e-10
MAP2	1867.5	-0.0182522	0.0886679	-0.205849	0.836909	0.858841
ZW10	793.15	0.0600476	0.0309717	1.93879	0.0525272	0.0691753
ITGB4	3259.58	-0.592211	0.0982452	-6.02789	1.66118e-09	5.22845e-09
PPP1R15A	6029.4	-0.114795	0.0726567	-1.57997	0.114114	0.142021
TRIP6	3711.38	-0.100705	0.046682	-2.15726	0.0309856	0.0422391
LAMP2	14802.2	-0.127378	0.0465157	-2.73838	0.00617423	0.00932225
SLC22A4	797.114	0.468271	0.0914978	5.11784	3.09048e-07	7.684e-07
CETP	635.336	0.0685319	0.0871561	0.786311	0.431685	0.477049
MT3	918.526	-1.32879	0.214486	-6.19526	5.81897e-10	1.9175e-09
PTHLH	2814.72	-1.0721	0.198176	-5.40983	6.30838e-08	1.68411e-07
NOL4L	2131.71	0.0495217	0.0444314	1.11457	0.265036	0.30707
DNMT3B	264.448	-0.691632	0.0788532	-8.77114	1.7687e-18	1.28999e-17
REM1	150.534	-0.250982	0.0993206	-2.52699	0.0115045	0.0166974
PDRG1	898.85	-0.517654	0.044254	-11.6973	1.31514e-31	3.93695e-30
EPB41L1	6887.75	0.214374	0.0473521	4.52722	5.9764e-06	1.28916e-05
PPP1R13B	1178.39	0.632854	0.0581261	10.8876	1.32054e-27	2.60074e-26
RALGAPA2	2680.09	-0.0917498	0.0673131	-1.36303	0.172873	0.207778
RPL6	48424.6	-0.584696	0.0409125	-14.2914	2.47564e-46	3.54781e-44
ESF1	994.886	-0.020174	0.0387054	-0.521219	0.602214	0.644252
SLC8B1	1514.57	-0.0940848	0.0363453	-2.58864	0.00963567	0.0141544
TMEM230	7508.51	-0.485248	0.0444358	-10.9202	9.22845e-28	1.86382e-26
OAS1	3615.44	0.0121958	0.0649267	0.18784	0.851002	0.872306
SIRT4	83.1977	-0.278457	0.0625571	-4.45125	8.5372e-06	1.81195e-05
TRMT6	669.101	-0.108484	0.0403029	-2.6917	0.00710881	0.010645
HAUS5	578.535	-0.48092	0.0434265	-11.0743	1.67105e-28	3.70241e-27
UQCRC1	1734	-0.578211	0.0819692	-7.054	1.7385e-12	7.30941e-12
GMIP	1100.26	-0.361617	0.0613328	-5.89599	3.72453e-09	1.12723e-08
LAG3	519.56	-0.635424	0.157526	-4.03377	5.48896e-05	0.000106715
MLF2	8842.97	-0.396652	0.0383864	-10.3331	4.98951e-25	7.31872e-24
LTBP4	2526.51	-0.127911	0.104251	-1.22695	0.219842	0.258352
TFAP4	391.168	-0.464421	0.0586066	-7.92438	2.29288e-15	1.25405e-14
PDCD7	1069.37	-0.104341	0.0232661	-4.48468	7.30241e-06	1.56169e-05
SPG21	4598.92	-0.100069	0.0277682	-3.60373	0.00031368	0.000553666
CHRD	634.175	-0.504621	0.0998033	-5.05615	4.27798e-07	1.04875e-06
THPO	171.046	-0.506457	0.165922	-3.05237	0.00227042	0.00363154
FLT3LG	400.159	-0.610897	0.061544	-9.92617	3.20319e-23	3.7951e-22
GNPTG	2505.6	-0.448429	0.0450015	-9.96474	2.17438e-23	2.61061e-22
GOLGA3	4228.22	-0.26466	0.0404973	-6.53527	6.34948e-11	2.31173e-10
CD209	478.834	-0.035952	0.0988117	-0.363843	0.715975	0.749584
EFNB1	3202.98	-0.118892	0.0524039	-2.26876	0.0232832	0.0323215
GLG1	16411.1	0.132494	0.0330509	4.00879	6.10308e-05	0.000117938
PLEKHG2	3038.11	-0.2513	0.0685826	-3.66419	0.00024812	0.000442882
NAT14	827.72	-0.744897	0.0840531	-8.86221	7.84424e-19	5.94988e-18
AASDH	520.562	0.296519	0.0443622	6.68406	2.32418e-11	8.79468e-11
DLD	4912.66	-0.114013	0.0572834	-1.99034	0.0465538	0.0617493
ABCC6	1924.27	0.383302	0.104037	3.68428	0.000229349	0.000411557
CMTM6	4481.09	-0.21958	0.0416864	-5.26743	1.38348e-07	3.57028e-07
APOH	92.7837	-1.08959	0.168434	-6.46898	9.86679e-11	3.52281e-10
SPAG7	2593.49	-0.20196	0.040334	-5.00719	5.52317e-07	1.33601e-06
ESR1	425.968	0.102383	0.0810736	1.26285	0.206645	0.244078
TMEM101	2262.07	-0.725111	0.0792913	-9.1449	5.96838e-20	5.07256e-19
CCDC80	4026.1	-0.677655	0.125355	-5.40587	6.44952e-08	1.71703e-07
PSME1	10733.1	-0.202269	0.0421716	-4.79632	1.61605e-06	3.72071e-06
HAUS4	2109.46	-0.0603188	0.0447364	-1.34831	0.177557	0.212971
OSGEP	453.461	-0.0678442	0.0502735	-1.3495	0.177176	0.21257
SLC22A17	1476.59	-0.0374802	0.0891555	-0.420391	0.6742	0.711154
G2E3	720.892	0.0315148	0.0492677	0.639664	0.522391	0.567877
TGM1	200.593	-1.22653	0.169303	-7.2446	4.33725e-13	1.93467e-12
TBX15	359.58	-1.23372	0.116029	-10.6329	2.09452e-26	3.58973e-25
UNC13D	741.823	-0.645192	0.0825906	-7.81192	5.63217e-15	2.96371e-14
XYLB	375.504	0.501121	0.0775591	6.46115	1.03912e-10	3.6973e-10
CDC6	311.466	-0.431107	0.0794765	-5.42433	5.81721e-08	1.55886e-07
AAAS	1470.58	-0.289878	0.0329909	-8.78658	1.54177e-18	1.1306e-17
CBX5	9446.75	0.0556446	0.0382257	1.45568	0.14548	0.177627
KLHL20	1198.02	0.295179	0.0355342	8.30689	9.82456e-17	6.06816e-16
FMO2	2451.09	0.727244	0.130945	5.55382	2.79488e-08	7.74688e-08
DHPS	2119.29	-0.311164	0.0420985	-7.39134	1.45356e-13	6.77306e-13
PTBP3	5848.2	0.0712799	0.0406728	1.75252	0.0796848	0.102193
PSMD5	1864.84	0.0250469	0.0378353	0.661997	0.507973	0.553813
NANS	1881.16	-0.426364	0.040436	-10.5442	5.40518e-26	8.79385e-25
SEMA4G	1067.89	0.0354964	0.0827055	0.429191	0.667784	0.705215
TPSD1	57.9242	0.458806	0.172493	2.65986	0.00781737	0.0116426
MAPK13	2763.73	0.133548	0.0606489	2.20199	0.0276662	0.0379987
TMEM14A	1451.01	0.13489	0.0462162	2.91867	0.00351531	0.00548532
BAG6	9658.4	0.179775	0.0271096	6.6314	3.32522e-11	1.24083e-10
LST1	917.886	-0.541707	0.0792177	-6.83821	8.01888e-12	3.17526e-11
ZNF184	619.557	0.365432	0.0423486	8.62912	6.18238e-18	4.27091e-17
VCL	9020.24	0.0899487	0.0525859	1.71051	0.0871714	0.110907
SIRT1	1735.93	0.265787	0.0380091	6.9927	2.69647e-12	1.11355e-11
TGFBR3	2281.83	0.661916	0.071664	9.23639	2.54954e-20	2.23163e-19
TMED1	1962.07	-0.447898	0.0510717	-8.76999	1.78681e-18	1.30249e-17
MZF1	388.366	-0.0505632	0.0578781	-0.873615	0.382328	0.427698
OCEL1	718.002	-0.79861	0.0665318	-12.0034	3.40873e-33	1.23438e-31
PSMD8	6961.53	-0.359736	0.0351501	-10.2343	1.39229e-24	1.93356e-23
STX1B	211.866	-0.33429	0.0956111	-3.49635	0.000471665	0.000816981
BCL7C	2109.22	-0.615694	0.0522493	-11.7838	4.73273e-32	1.48612e-30
ATP5D	3256.98	-0.79829	0.0728503	-10.9579	6.08628e-28	1.26525e-26
SMIM24	6071.48	-0.233946	0.12635	-1.85157	0.064087	0.0834928
2021-03-02	1960.74	-0.409925	0.0420557	-9.74718	1.89661e-22	2.0738e-21
NDUFB7	3691.6	-0.812254	0.0718544	-11.3042	1.25147e-29	3.05335e-28
TECR	5580	-0.306413	0.0552688	-5.54406	2.95539e-08	8.16491e-08
TIMM13	2347.25	-0.588645	0.0628872	-9.36034	7.94806e-21	7.34855e-20
CDC34	1707.66	-0.38526	0.0437523	-8.80549	1.30286e-18	9.65242e-18
MISP	287.134	-1.57369	0.193523	-8.1318	4.22974e-16	2.45916e-15
GADD45B	4983.09	-0.532024	0.0926791	-5.74049	9.44019e-09	2.75019e-08
MAPK12	671.169	-0.0949689	0.122211	-0.77709	0.437105	0.482643
SNAP29	2393.71	0.042046	0.0203789	2.06321	0.0390927	0.0525095
LZTR1	2720.26	-0.113042	0.041084	-2.75147	0.00593276	0.00898283
THAP7	570.984	-0.870286	0.0711591	-12.2301	2.14584e-34	8.97721e-33
MMP11	1236.31	-0.738661	0.0894533	-8.25751	1.48745e-16	9.02178e-16
MIF	17466.7	-0.82935	0.0903325	-9.18108	4.26782e-20	3.67595e-19
DDTL	258.387	-0.587179	0.0793509	-7.39977	1.36423e-13	6.36783e-13
OSM	219.063	-0.736966	0.122756	-6.0035	1.93111e-09	6.04273e-09
TBC1D10A	1005.78	0.057589	0.0443464	1.29862	0.194075	0.230668
SF3A1	6764.71	0.258222	0.0288007	8.9658	3.08026e-19	2.43082e-18
USP18	645.999	0.0052845	0.0565179	0.0935013	0.925505	0.93663
RNF215	1067.57	-0.481592	0.0505207	-9.53258	1.53422e-21	1.52191e-20
SNRPD3	2596.27	-0.0619047	0.0291347	-2.12477	0.0336054	0.0455798
MAPK1	12722.2	0.339508	0.0363321	9.34456	9.22751e-21	8.4907e-20
TCN2	11824.1	0.464747	0.0789287	5.88819	3.90447e-09	1.17931e-08
CRYBB3	50.3695	-0.593673	0.148733	-3.99153	6.56497e-05	0.000126266
MORC2	2469.78	-0.114663	0.0297046	-3.86012	0.000113332	0.000211275
SLC25A1	6103.67	-0.552928	0.0626313	-8.8283	1.06275e-18	7.94465e-18
LGALS2	2890.56	0.000195805	0.121939	0.00160577	0.998719	0.998793
PDXP	870.223	0.113746	0.071457	1.59182	0.111426	0.139125
ASPHD2	305.659	-0.961831	0.0984201	-9.77271	1.47458e-22	1.63895e-21
LGALS1	14705.3	-1.11909	0.0763735	-14.6529	1.29124e-48	2.41587e-46
PIK3IP1	3331.73	-0.188145	0.0778161	-2.41782	0.015614	0.0222272
SRRD	1219.42	-0.112492	0.0278821	-4.03456	5.47052e-05	0.000106401
PATZ1	2236.11	0.158731	0.0344498	4.6076	4.07353e-06	8.95179e-06
ANKRD54	807.092	-0.274265	0.0502422	-5.45885	4.79232e-08	1.29633e-07
SNU13	5109.18	-0.366238	0.0380106	-9.63516	5.68044e-22	5.96424e-21
MICALL1	1508.17	0.000105136	0.0406837	0.00258423	0.997938	0.998166
CENPM	163.865	-1.1195	0.0864798	-12.9453	2.49859e-38	1.62601e-36
KDELR3	1274.69	-1.1952	0.104696	-11.4159	3.48351e-30	8.93836e-29
HSCB	456.348	-0.206205	0.0505057	-4.0828	4.44957e-05	8.75295e-05
CBY1	1493.66	-0.318938	0.0407654	-7.82374	5.12751e-15	2.7056e-14
TOMM22	3063.98	-0.51332	0.0460322	-11.1513	7.05591e-29	1.61376e-27
RSPH14	251.16	-0.317788	0.0793011	-4.00735	6.14032e-05	0.000118607
XBP1	8842.26	-0.0556636	0.0640432	-0.869157	0.384761	0.430099
RTCB	4272.41	-0.0411883	0.0385482	-1.06849	0.2853	0.328401
JOSD1	3872.97	0.0953781	0.0329775	2.89222	0.00382535	0.00594363
GTPBP1	2752.94	-0.0205416	0.0313059	-0.65616	0.511721	0.557538
PPP6R2	2809.24	-0.130379	0.0365136	-3.57069	0.000356041	0.00062516
DNAL4	1266.93	-0.144528	0.0403665	-3.5804	0.00034307	0.000603249
MIOX	4402.28	0.287428	0.159413	1.80304	0.0713818	0.092256
LMF2	4701.91	-0.229389	0.0460063	-4.98604	6.16302e-07	1.4828e-06
CBX6	4995.43	0.148624	0.0482086	3.08293	0.00204975	0.00329579
RHBDD3	340.741	-0.729728	0.0717368	-10.1723	2.6361e-24	3.544e-23
APOBEC3D	485.961	-0.482261	0.0749859	-6.43136	1.2647e-10	4.46106e-10
HMGXB4	643.545	-0.020679	0.0409793	-0.504619	0.613826	0.655328
HMOX1	17302.4	-0.255702	0.0838138	-3.05083	0.00228209	0.00364805
NIPSNAP1	5627.82	0.10286	0.0541502	1.89952	0.0574958	0.075343
MCM5	2545.01	-0.0376514	0.0450475	-0.835816	0.403258	0.448431
ARSA	2087.65	-0.422347	0.0559818	-7.54436	4.5452e-14	2.20796e-13
RASD2	843.677	-0.409638	0.0896868	-4.56743	4.93748e-06	1.07591e-05
TTLL12	1765.1	0.0380699	0.0479002	0.794776	0.426744	0.471976
CBX7	5564.69	0.425545	0.0535894	7.94084	2.0082e-15	1.10238e-14
RPL3	135929	-0.399274	0.0430405	-9.27669	1.74828e-20	1.55761e-19
SYNGR1	947.866	-0.21385	0.0937961	-2.27995	0.0226109	0.0314206
TAB1	1853.63	-0.0479605	0.0320352	-1.49712	0.134362	0.16501
MYH9	72460.8	0.106408	0.0450995	2.35941	0.0183039	0.0257812
TXN2	4312.26	-0.469749	0.0464821	-10.106	5.1954e-24	6.71019e-23
FOXRED2	813.376	-0.133299	0.0676868	-1.96934	0.0489135	0.0646502
EIF3D	10082.4	-0.114064	0.0339246	-3.36228	0.000773005	0.00130622
ADSL	2837.98	-0.112946	0.0310319	-3.63968	0.000272979	0.000484875
PVALB	378.546	-4.94979	0.284421	-17.4031	7.82236e-68	9.57954e-65
FAM118A	710.665	-0.288481	0.0675567	-4.27021	1.95287e-05	3.99926e-05
ST13	22106.1	0.0893673	0.0382957	2.33362	0.0196159	0.0275141
IL2RB	1613.22	-0.26239	0.0881472	-2.97673	0.0029134	0.00459183
RBX1	2686.09	-0.625801	0.0536953	-11.6547	2.17194e-31	6.36047e-30
L3MBTL2	1947.84	0.136974	0.029124	4.70314	2.56196e-06	5.76162e-06
CHADL	92.5502	-0.492771	0.0877275	-5.61707	1.94225e-08	5.48054e-08
PHF5A	1059.21	-0.228828	0.035253	-6.49103	8.52537e-11	3.06417e-10
ACO2	14081.9	0.131175	0.0584958	2.24247	0.0249308	0.0344667
PMM1	2997.05	0.173234	0.0612264	2.8294	0.0046636	0.00715365
CERK	3199.46	0.167151	0.0526795	3.17297	0.00150887	0.00247455
BRD1	1217	0.43384	0.0494138	8.77975	1.63838e-18	1.19752e-17
ZBED4	1083.07	0.0560673	0.0320737	1.74807	0.0804514	0.103048
HDAC10	982.136	-0.00267647	0.0519585	-0.0515117	0.958918	0.964863
RIPK3	192.375	-0.276091	0.0599846	-4.60269	4.17066e-06	9.1548e-06
PAPOLA	8591.85	0.0144941	0.0315274	0.459731	0.64571	0.684748
HSP90AA1	34105.2	-0.0881153	0.0562083	-1.56766	0.116961	0.145336
NID2	3111.25	0.116707	0.0992324	1.1761	0.239555	0.279785
MARK3	2130.71	-0.0651292	0.0315631	-2.06346	0.0390687	0.0524825
SNAPC1	821.968	-0.0594188	0.0476169	-1.24785	0.212086	0.249979
SUPT16H	3838.61	0.492422	0.0582519	8.45332	2.83123e-17	1.8354e-16
ABHD4	2287.81	-0.199532	0.046613	-4.2806	1.86393e-05	3.82817e-05
FKBP3	2244.48	-0.332477	0.0458281	-7.25487	4.02038e-13	1.80049e-12
CTSG	62.294	0.313048	0.164665	1.90112	0.0572869	0.0750985
GZMH	422.955	-0.624864	0.10064	-6.20892	5.3351e-10	1.76409e-09
GZMB	353.949	-0.602067	0.101511	-5.93106	3.00981e-09	9.22466e-09
PRMT5	2845.18	0.247076	0.044956	5.49596	3.88587e-08	1.06158e-07
COCH	114.339	-1.97452	0.161689	-12.2118	2.68867e-34	1.10424e-32
AP4S1	626.889	0.0742723	0.045214	1.64268	0.100449	0.126285
POLE2	66.3008	-0.231758	0.0670916	-3.45435	0.000551617	0.00094781
SOS2	3006.85	0.161641	0.0454668	3.55515	0.000377762	0.000661145
CDKL1	442.213	0.510514	0.0706899	7.22188	5.12727e-13	2.27352e-12
PYGL	3991.62	-0.00413446	0.0687371	-0.0601489	0.952037	0.958942
GNPNAT1	1512.53	-0.356709	0.0703124	-5.0732	3.91183e-07	9.62312e-07
CNIH1	3932.9	-0.0746486	0.0486768	-1.53356	0.125139	0.154727
CGRRF1	552.476	0.00597625	0.0496031	0.120481	0.904102	0.918488
ATP6V1D	3684.72	-0.262522	0.0651939	-4.02678	5.65455e-05	0.000109727
C14orf105	3780.97	0.140939	0.0764784	1.84286	0.065349	0.0849972
PLEK2	743.532	-0.968802	0.100658	-9.62473	6.28696e-22	6.57033e-21
PIGH	1004.24	-0.213368	0.0565603	-3.7724	0.000161687	0.000295295
PSMA3	2857.05	-0.35205	0.0407248	-8.64462	5.39849e-18	3.7583e-17
GSTZ1	710.967	-0.667336	0.0781104	-8.5435	1.30212e-17	8.76164e-17
TMED8	2873.5	0.420611	0.0453099	9.28297	1.6482e-20	1.46942e-19
SAMD15	127.884	0.464287	0.0604291	7.68317	1.55201e-14	7.83955e-14
AHSA1	2174.98	-0.329598	0.048373	-6.81368	9.51316e-12	3.74057e-11
SPTLC2	5878.66	0.152327	0.0475434	3.20395	0.00135555	0.00223454
RIN3	1308.58	-0.0657938	0.0557612	-1.17992	0.238032	0.278103
ALKBH1	296.546	0.137005	0.0450898	3.03849	0.00237766	0.00379316
DHRS7	4463.78	-0.668977	0.0768387	-8.70625	3.14103e-18	2.23169e-17
CEP128	176.268	-0.112537	0.0569729	-1.97528	0.0482362	0.0638615
EIF5	8140.22	0.131073	0.0420279	3.11872	0.00181636	0.0029462
ZFYVE21	1952.33	-0.120079	0.0433508	-2.76994	0.00560663	0.00850911
MTHFD1	4545.61	0.294122	0.0511447	5.75078	8.88327e-09	2.59355e-08
BDKRB1	76.1301	-1.99655	0.160085	-12.4719	1.06325e-35	5.11538e-34
VRK1	369.152	-0.0939542	0.0377233	-2.49061	0.0127523	0.0183945
APEX1	6143.44	-0.08824	0.0396472	-2.22563	0.0260392	0.0359068
PABPN1	5753.92	-0.644959	0.0566482	-11.3853	4.94786e-30	1.25287e-28
EFS	361.782	-0.471129	0.116079	-4.05867	4.93524e-05	9.65475e-05
CINP	872.489	-0.524836	0.0513304	-10.2247	1.53779e-24	2.12033e-23
SRP54	2740.44	0.215812	0.0404203	5.3392	9.33554e-08	2.44715e-07
PCK2	2439.85	0.0596147	0.0696656	0.855728	0.392149	0.437413
NFKBIA	9261.17	0.169465	0.056282	3.01099	0.00260394	0.00413359
EMC9	483.853	-0.766365	0.0690702	-11.0954	1.32005e-28	2.96868e-27
PSME2	4523.09	-0.707834	0.0584382	-12.1125	9.06769e-34	3.47019e-32
BRMS1L	490.241	0.218175	0.0509086	4.28563	1.82222e-05	3.74537e-05
PNN	4060.1	-0.0984638	0.051792	-1.90114	0.0572839	0.0750985
RABGGTA	615.022	-0.209973	0.0526796	-3.98586	6.72374e-05	0.000129154
CYP24A1	441.091	-0.320364	0.228819	-1.40007	0.161491	0.19537
PTPRA	5245.36	0.048954	0.0227338	2.15336	0.0312906	0.042642
NSFL1C	3038.86	-0.209475	0.0324796	-6.44942	1.12277e-10	3.98336e-10
ZFP64	887.229	-0.0288042	0.0303877	-0.947889	0.343186	0.388134
SIRPG	233.316	-0.47444	0.133032	-3.56636	0.000361973	0.000635162
GSS	3251.15	-0.386112	0.0510002	-7.57079	3.70971e-14	1.81458e-13
PYGB	7044.48	-0.641833	0.0642335	-9.99218	1.64922e-23	2.00331e-22
PROCR	2197.29	-0.528239	0.0682557	-7.73912	1.00104e-14	5.14106e-14
MYBL2	397.011	-1.42973	0.110389	-12.9517	2.29902e-38	1.5034e-36
PABPC1L	1082.62	-1.10656	0.121558	-9.10319	8.7717e-20	7.34391e-19
CSTF1	934.804	-0.0940401	0.0251187	-3.74383	0.000181235	0.000329076
TPD52L2	6165.27	-0.370685	0.0330478	-11.2166	3.37878e-29	8.02744e-28
ZNF512B	1734.01	-0.141485	0.0510963	-2.76898	0.00562318	0.00853327
CTSZ	18433.6	-0.594719	0.0616697	-9.64363	5.23067e-22	5.50918e-21
SLCO4A1	856.697	0.0244797	0.120783	0.202675	0.839389	0.86132
TCFL5	544.393	-0.428627	0.0519814	-8.24578	1.64088e-16	9.90777e-16
BIRC7	791.306	-0.53315	0.212731	-2.50622	0.0122029	0.0176455
UBOX5	785.164	-0.23596	0.0351502	-6.71289	1.908e-11	7.27504e-11
EEF1A2	519.829	-1.76306	0.223355	-7.89351	2.93802e-15	1.59012e-14
PTK6	174.49	-1.56682	0.11969	-13.0907	3.72253e-39	2.65324e-37
C20orf27	1384.49	-0.358681	0.0457507	-7.83992	4.5085e-15	2.39393e-14
TRIB3	3578.4	-1.28296	0.107988	-11.8806	1.49246e-32	4.92769e-31
CSNK2A1	6355.49	-0.0616613	0.035043	-1.75959	0.0784768	0.10073
MACROD2	859.218	-0.911614	0.109457	-8.32852	8.18586e-17	5.08633e-16
TM9SF4	5410.99	-0.0563684	0.0443121	-1.27208	0.203346	0.240582
TLDC2	147.621	-0.530373	0.0898703	-5.90154	3.60133e-09	1.09166e-08
SNTA1	2583.15	-0.498844	0.0763419	-6.53434	6.38902e-11	2.32305e-10
PXMP4	854.59	-0.291333	0.049154	-5.92694	3.08632e-09	9.44691e-09
CHMP4B	7767.17	-0.283719	0.0336713	-8.42614	3.57258e-17	2.2972e-16
LBP	2658.41	-3.37546	0.269217	-12.5381	4.62225e-36	2.34967e-34
WFDC2	3663.33	-1.53049	0.162818	-9.4	5.45651e-21	5.10094e-20
AHCY	8860.28	-0.331652	0.0537494	-6.17034	6.81434e-10	2.22482e-09
FAM83D	284.441	-0.582969	0.0833282	-6.99606	2.63261e-12	1.08852e-11
PIGU	1345.97	-0.422586	0.0435278	-9.70841	2.77646e-22	3.00657e-21
ACOT8	666.688	-0.624834	0.0599684	-10.4194	2.02238e-25	3.09938e-24
APMAP	6418.89	-0.303719	0.0391887	-7.75017	9.17665e-15	4.73998e-14
TXNL1	3949.33	-0.212546	0.0394432	-5.38867	7.09828e-08	1.88082e-07
MYL12A	14427.8	-0.141258	0.0329107	-4.29217	1.76938e-05	3.64009e-05
RNF125	714.735	0.216675	0.0553312	3.91598	9.00391e-05	0.000170019
POLI	1231.1	0.224033	0.0490631	4.56622	4.96595e-06	1.08155e-05
TAF9	1763.14	-0.257573	0.0392001	-6.57072	5.00723e-11	1.83944e-10
IDH3G	2786.01	-0.329275	0.0426038	-7.72877	1.08594e-14	5.558e-14
SLC25A43	1355.68	-0.0454207	0.0520304	-0.872963	0.382683	0.428024
MXRA5	3465.95	-0.741927	0.129813	-5.71533	1.09488e-08	3.17255e-08
VSIG1	258.351	-0.678402	0.109462	-6.19761	5.73281e-10	1.89281e-09
PSMD10	2279.71	-0.121377	0.0315143	-3.8515	0.000117397	0.000218312
STS	2305.46	0.183358	0.0619199	2.96121	0.00306435	0.00481397
TBL1X	5020.38	0.432326	0.0495489	8.72524	2.65617e-18	1.89922e-17
PGRMC1	15992	0.0999656	0.0556792	1.79538	0.0725924	0.0936679
NXT2	812.69	-0.138741	0.0462212	-3.00168	0.00268491	0.00425161
TLR8	412.988	0.141882	0.106728	1.32937	0.183724	0.219625
WDR13	5669.05	-0.409549	0.0498801	-8.21067	2.19964e-16	1.31286e-15
STAG2	6542.82	0.269721	0.0427283	6.31248	2.74594e-10	9.33709e-10
ABCD1	1466.58	-0.312476	0.0523673	-5.96701	2.41641e-09	7.48138e-09
BCORL1	1150.43	0.164638	0.0390146	4.2199	2.44408e-05	4.9525e-05
SLC25A14	230.261	-0.179679	0.0364839	-4.92488	8.44142e-07	2.00307e-06
FMR1	3323.37	-0.054528	0.037387	-1.45848	0.14471	0.176719
PQBP1	1928.33	-0.406419	0.0466075	-8.72004	2.78113e-18	1.9833e-17
PCSK1N	513.917	-1.12909	0.192889	-5.85358	4.81115e-09	1.43992e-08
RP2	1782.49	-0.0237534	0.0396309	-0.599364	0.54893	0.592852
USP11	4121.27	-0.0863335	0.0524912	-1.64472	0.100027	0.125778
HTATSF1	3780.4	0.0305555	0.0314778	0.9707	0.331698	0.376595
TIMP1	26414.7	-1.29643	0.0897177	-14.4502	2.50115e-47	3.87276e-45
PIN4	1012.82	-0.45854	0.0469282	-9.77109	1.49826e-22	1.6639e-21
MAGED2	12561.2	-0.196725	0.0402848	-4.88335	1.04299e-06	2.44776e-06
GLA	1090.57	-0.381742	0.047384	-8.05635	7.8607e-16	4.46611e-15
NDFIP2	4024.14	0.123152	0.0531225	2.31827	0.0204348	0.0286033
ACP5	4625.81	-0.0434464	0.121974	-0.356195	0.721695	0.7544
ARHGEF7	4980.48	0.1861	0.0386867	4.81043	1.50603e-06	3.4787e-06
DHRS12	868.285	-0.277803	0.056675	-4.90169	9.50144e-07	2.24e-06
ACSM2A	9165.11	0.227919	0.146773	1.55286	0.120456	0.14932
NTHL1	394.967	-0.371259	0.0587612	-6.3181	2.64792e-10	9.01671e-10
ZNF263	1898.08	-0.0231177	0.0286235	-0.807646	0.419294	0.464576
MMP2	5213.38	-0.444656	0.108816	-4.0863	4.3831e-05	8.63227e-05
ZNF205	953.297	-0.377777	0.053473	-7.06482	1.60824e-12	6.78503e-12
ORC6	81.503	-0.959745	0.0939377	-10.2168	1.6671e-24	2.29158e-23
C16orf70	1368.73	-0.108286	0.0272164	-3.9787	6.92924e-05	0.000132817
CORO1A	3634.5	-0.370571	0.0846841	-4.37592	1.2092e-05	2.53331e-05
LYRM1	2270.29	-0.632546	0.0608156	-10.4011	2.45191e-25	3.71537e-24
NUTF2	4039.27	-0.75541	0.0498532	-15.1527	7.27466e-52	1.81476e-49
ARL2BP	5778.99	-0.12613	0.0354661	-3.55634	0.000376056	0.000658331
PLLP	1980.83	-0.642382	0.088461	-7.26176	3.82095e-13	1.71516e-12
DHODH	816.272	-0.0893595	0.044423	-2.01156	0.0442665	0.0589068
ACD	751.322	-0.179465	0.0411781	-4.35826	1.31101e-05	2.73766e-05
POLR2C	4918.61	0.0359119	0.0342235	1.04934	0.294024	0.33752
PARD6A	212.351	-0.617722	0.0847282	-7.29063	3.08515e-13	1.39839e-12
MMP15	2040.2	-0.300877	0.0714343	-4.21194	2.53188e-05	5.11887e-05
USB1	1775.25	-0.34906	0.0393215	-8.87707	6.86417e-19	5.25084e-18
CCDC113	301.416	-0.445733	0.0940256	-4.74055	2.13144e-06	4.83622e-06
NME3	1219.5	-0.682328	0.0704619	-9.68365	3.53851e-22	3.79819e-21
PSMD7	3226.05	-0.307682	0.0299209	-10.2832	8.38927e-25	1.19843e-23
SETD6	534.801	-0.327873	0.0407666	-8.04269	8.78901e-16	4.97675e-15
SLC38A7	1156.11	-0.478667	0.0465189	-10.2897	7.83891e-25	1.12338e-23
SLC7A6	758.22	-0.31769	0.0593292	-5.3547	8.56994e-08	2.2526e-07
PLA2G15	2192.58	-0.322036	0.0509664	-6.3186	2.6394e-10	8.98997e-10
FA2H	158.225	-1.99314	0.182161	-10.9416	7.28892e-28	1.49224e-26
CMC2	736.912	-0.583295	0.0564779	-10.3278	5.27357e-25	7.70502e-24
MPG	1895.43	-0.677149	0.0574218	-11.7926	4.26406e-32	1.35474e-30
HSDL1	1055.67	0.253992	0.0521181	4.87339	1.09697e-06	2.56817e-06
WFDC1	411.61	-0.541168	0.115817	-4.67263	2.97365e-06	6.63212e-06
USP10	1830.09	0.56615	0.0711214	7.96032	1.71588e-15	9.47322e-15
TSC2	2878.7	0.0724455	0.0326998	2.21547	0.0267276	0.0367921
ZNF500	454.81	-0.189388	0.0454634	-4.16572	3.10372e-05	6.20789e-05
NME4	3620.16	-0.955863	0.0659527	-14.4932	1.33849e-47	2.22603e-45
DECR2	1770.1	-0.0669953	0.0851727	-0.786582	0.431527	0.476946
FAM173A	268.172	-0.834173	0.0913654	-9.13008	6.8449e-20	5.79922e-19
METRN	989.145	-0.902308	0.0942653	-9.57201	1.04851e-21	1.06359e-20
STUB1	3888.03	-0.305168	0.0517487	-5.89711	3.69929e-09	1.12033e-08
RHBDL1	141.051	-0.4681	0.121654	-3.8478	0.000119183	0.000221359
CRYM	782.471	0.143054	0.115972	1.23353	0.217379	0.255659
CAPN15	1701.02	0.0404359	0.0601557	0.672187	0.501464	0.54747
USP31	1300.89	-0.00108025	0.0443479	-0.0243584	0.980567	0.983414
HMOX2	2711.14	-0.453948	0.0420817	-10.7873	3.95158e-27	7.34231e-26
TOX3	374.501	0.204909	0.186827	1.09678	0.272737	0.315179
MAZ	7183.1	-0.381118	0.0416497	-9.15055	5.66449e-20	4.82646e-19
CDIPT	6174.33	-0.165858	0.0381945	-4.34245	1.40905e-05	2.93237e-05
BCKDK	5371.33	-0.197307	0.0489336	-4.03214	5.52723e-05	0.00010738
KAT8	1405.97	-0.329038	0.0402016	-8.1847	2.72978e-16	1.61355e-15
KNOP1	967.81	-0.142839	0.0305734	-4.67201	2.98263e-06	6.64996e-06
MGA	2164.38	0.246665	0.0374693	6.58313	4.60654e-11	1.70106e-10
AQP9	850.897	-1.64401	0.170764	-9.62738	6.1271e-22	6.40824e-21
CSK	2969.27	-0.249292	0.0430124	-5.79582	6.7988e-09	2.00496e-08
MTFMT	384.54	-0.459493	0.0432812	-10.6165	2.49837e-26	4.21748e-25
RASL12	1050.44	-0.109794	0.0807858	-1.35907	0.174124	0.209169
CTSH	2392.48	-0.0114429	0.068623	-0.16675	0.867567	0.887058
CEMIP	185.292	-0.712294	0.128086	-5.56105	2.68158e-08	7.44508e-08
EHD4	6331.59	0.267779	0.0492232	5.44009	5.32542e-08	1.43266e-07
GABPB1	902.724	-0.118675	0.0266578	-4.45181	8.51477e-06	1.80748e-05
DNAJC17	256.567	-0.148956	0.0385057	-3.86841	0.000109549	0.000204565
RHOV	130.46	-0.476936	0.157353	-3.031	0.00243747	0.00388215
VPS18	2147.77	-0.176947	0.0514319	-3.44041	0.000580832	0.000995596
OIP5	67.9681	-0.622593	0.0723095	-8.61012	7.29865e-18	4.99594e-17
BLOC1S6	5877.31	-0.0642356	0.0308764	-2.08041	0.0374877	0.0504845
EXTL3	2688.19	0.244447	0.0442967	5.5184	3.42096e-08	9.39719e-08
FDFT1	2751.3	-0.109323	0.0497656	-2.19676	0.0280377	0.0384502
AGO2	2625.19	0.0293133	0.0502875	0.582914	0.559951	0.603352
PAG1	2917.49	0.0947572	0.0596455	1.58867	0.112134	0.13988
BRF2	1217.8	-0.369475	0.0415857	-8.88467	6.41125e-19	4.92113e-18
ZFAND1	1496.05	0.111085	0.0508269	2.18556	0.0288476	0.0395205
RIPK2	701.476	-0.471171	0.0550776	-8.55468	1.18197e-17	7.97714e-17
CPQ	4857.93	-0.095541	0.048762	-1.95933	0.0500737	0.0660993
DECR1	3330.75	-0.134612	0.054223	-2.48256	0.0130442	0.01879
SFRP1	556.593	0.222508	0.167506	1.32836	0.18406	0.219986
PLAT	2705.3	0.1737	0.0807093	2.15216	0.0313845	0.042744
GDAP1	436.498	0.142823	0.0584353	2.44411	0.0145208	0.0207676
PHF20L1	1540.55	0.0148233	0.0348993	0.424745	0.671022	0.708357
EIF3E	17084	-0.30764	0.0421189	-7.30407	2.79189e-13	1.26888e-12
EMC2	2119.24	-0.0284136	0.0319346	-0.889744	0.373604	0.418982
WISP1	685.778	-0.189741	0.0973452	-1.94915	0.0512771	0.0676016
TRPS1	1127.14	0.0879923	0.0530059	1.66005	0.0969047	0.12216
CHRAC1	1827.06	-0.268236	0.0367802	-7.29295	3.03249e-13	1.37544e-12
NCALD	1902.43	-0.345178	0.078464	-4.39918	1.08658e-05	2.2853e-05
UBR5	3945.45	0.332711	0.0422096	7.88235	3.21282e-15	1.73256e-14
PYCRL	743.693	-0.631222	0.0684949	-9.2156	3.09535e-20	2.69712e-19
MTMR9	1127.92	0.155959	0.0382847	4.07367	4.62772e-05	9.08614e-05
DCTN6	2021.86	0.121029	0.0437545	2.7661	0.00567312	0.00860517
GSR	4915.14	-0.301704	0.0556069	-5.42566	5.77415e-08	1.54824e-07
TNFRSF10A	753.374	0.33931	0.0553479	6.1305	8.76028e-10	2.82861e-09
PPP2CB	6254.63	0.128481	0.0407081	3.15615	0.00159864	0.00261098
NEFM	125.646	-1.22802	0.207914	-5.90636	3.49757e-09	1.06141e-08
KCTD9	2809.65	0.0720138	0.0428745	1.67964	0.0930268	0.117679
HOMER3	1962.37	-0.493832	0.0643016	-7.67993	1.59179e-14	8.03111e-14
CNOT3	1695.25	-0.0956547	0.0298292	-3.20674	0.00134246	0.00221323
EXOSC5	1174.3	-0.670114	0.0603381	-11.106	1.17303e-28	2.65133e-27
PNPLA6	2880.65	-0.00383227	0.0351789	-0.108937	0.913253	0.926238
PLAUR	1310.86	-0.984792	0.0927467	-10.6181	2.45551e-26	4.15033e-25
PAF1	3702.99	-0.152889	0.031459	-4.85994	1.17422e-06	2.74235e-06
STXBP2	3403.42	-0.166777	0.0457317	-3.64686	0.000265469	0.000471848
CYP4F3	450.005	-1.48817	0.172275	-8.63833	5.70397e-18	3.95462e-17
ZNF432	896.906	-0.296267	0.0580295	-5.10546	3.29999e-07	8.17472e-07
ZNF180	357.602	-0.0502768	0.045438	-1.10649	0.268514	0.310725
ZNF780B	768.863	0.0260817	0.0575425	0.45326	0.650362	0.689031
MAN2B1	5799.62	-0.206651	0.0546613	-3.78058	0.000156462	0.000286294
DHDH	243.059	0.586858	0.154096	3.8084	0.000139868	0.000257821
ECH1	14280.1	-0.081674	0.0638572	-1.27901	0.200894	0.237974
HNRNPL	8931.71	0.0279595	0.0286261	0.976715	0.32871	0.37355
SARS2	687.876	-0.35016	0.0443376	-7.89759	2.84358e-15	1.54335e-14
SNRNP70	2498.08	-0.337084	0.0436418	-7.72387	1.12846e-14	5.76686e-14
RELB	1409.95	-0.169783	0.0493866	-3.43784	0.000586377	0.00100472
CLASRP	462.49	-0.39048	0.0548612	-7.11759	1.09827e-12	4.69974e-12
LIN7B	65.5844	-0.869435	0.0853107	-10.1914	2.16657e-24	2.93621e-23
PPP1R37	2722.68	-0.0985713	0.050585	-1.94863	0.0513401	0.0676715
FCGRT	10877.8	-0.0532586	0.0411445	-1.29443	0.195518	0.232177
PEX11G	246.489	-0.292188	0.0696325	-4.19615	2.71495e-05	5.46601e-05
RNASEH2A	724.564	-0.503136	0.0524715	-9.58874	8.91684e-22	9.11371e-21
SF3A2	2273.83	-0.634008	0.058973	-10.7508	5.87318e-27	1.0706e-25
TRMT1	1150.08	-0.427876	0.0447455	-9.56242	1.15037e-21	1.15993e-20
TBC1D17	1445	-0.0298467	0.0401461	-0.743453	0.457207	0.503436
CCDC130	678.002	-0.40649	0.0449081	-9.05159	1.40896e-19	1.1531e-18
AES	11822	-0.467688	0.0531485	-8.79965	1.37241e-18	1.01469e-17
SGTA	4173.07	-0.389348	0.0429966	-9.0553	1.36189e-19	1.1173e-18
SNAPC2	675.216	-0.545568	0.0453926	-12.0189	2.82775e-33	1.03232e-31
C19orf53	3755.09	-0.943303	0.0599165	-15.7436	7.59497e-56	4.26299e-53
FIZ1	927.144	-0.204726	0.0406712	-5.03368	4.81144e-07	1.17227e-06
C19orf44	487.686	0.054015	0.0527218	1.02453	0.305586	0.349838
EPHX3	137.175	-0.84754	0.10832	-7.82442	5.09988e-15	2.69308e-14
ZNF419	482.459	-0.165085	0.0463924	-3.55845	0.000373045	0.000653398
POP4	643.137	-0.158189	0.0362918	-4.35882	1.30767e-05	2.73196e-05
FBL	4721.74	-0.229305	0.0442518	-5.18183	2.19719e-07	5.55011e-07
EBI3	318.634	-0.567969	0.0878347	-6.46634	1.00403e-10	3.57813e-10
TBCB	2603.13	-0.495296	0.0459869	-10.7704	4.75081e-27	8.76688e-26
POLR2I	199.333	-0.359008	0.0646512	-5.553	2.8081e-08	7.77873e-08
APLP1	155.174	-1.22049	0.120624	-10.1182	4.58979e-24	6.00866e-23
CACTIN	949.614	-0.212757	0.0403551	-5.27213	1.34853e-07	3.48475e-07
CCDC9	1264.54	-0.151915	0.0431794	-3.51822	0.000434452	0.000754967
TGFB1	7431.36	-0.3884	0.0627147	-6.19313	5.89808e-10	1.94214e-09
ATP5SL	1928	-0.2558	0.0411101	-6.22231	4.89901e-10	1.62628e-09
PLIN3	3458.62	-0.547431	0.0548388	-9.98254	1.81755e-23	2.20182e-22
CD79A	294.363	-1.54901	0.154957	-9.99638	1.58074e-23	1.93056e-22
RPS19	40642.1	-0.953586	0.0645857	-14.7647	2.47587e-49	4.90477e-47
NKG7	1718.62	-0.474473	0.114807	-4.13278	3.58408e-05	7.11691e-05
CDC37	6655.12	-0.100676	0.0384024	-2.6216	0.00875177	0.0129498
RABAC1	3685.84	-0.670731	0.0633744	-10.5836	3.54963e-26	5.88156e-25
CNFN	58.5233	-1.5001	0.135426	-11.0769	1.62402e-28	3.60414e-27
RAB3D	1846.42	0.143189	0.0524332	2.73089	0.00631637	0.00952192
DBP	1131.68	-0.130759	0.0773081	-1.6914	0.0907602	0.115071
EPOR	490.185	-0.762909	0.0626769	-12.1721	4.37714e-34	1.74451e-32
RASIP1	1197.7	0.621123	0.0796875	7.79448	6.46725e-15	3.38726e-14
WDR83OS	4350.24	-0.386805	0.0399804	-9.67488	3.85552e-22	4.11551e-21
GCDH	773.104	-0.24419	0.0516225	-4.7303	2.24194e-06	5.07241e-06
DNASE2	4701.46	-0.418596	0.0478139	-8.75469	2.0466e-18	1.48384e-17
RPL18A	35978.9	-0.609965	0.0558977	-10.9122	1.00829e-27	2.01823e-26
KCNN1	202.682	0.568445	0.146555	3.87872	0.000105008	0.00019655
ARRDC2	4758.37	-0.0341617	0.0716719	-0.476641	0.633618	0.673941
PIK3R2	3207.63	-0.194568	0.0378648	-5.13849	2.76959e-07	6.93479e-07
RAB3A	258.155	-0.555974	0.0808291	-6.87839	6.05332e-12	2.42475e-11
PSENEN	2599.42	-0.740385	0.0574106	-12.8963	4.72237e-38	2.91812e-36
COMP	325.36	-1.7165	0.213043	-8.05705	7.81569e-16	4.44616e-15
TMEM147	3242.8	-0.652283	0.0536498	-12.1582	5.19057e-34	2.0505e-32
HAMP	84.1697	-1.70958	0.152325	-11.2232	3.13603e-29	7.49034e-28
USF2	5496.47	-0.39655	0.0392628	-10.0999	5.52974e-24	7.12152e-23
KXD1	3696.86	-0.406072	0.0311594	-13.0321	8.03609e-39	5.55149e-37
FKBP8	14135.4	-0.415989	0.0487043	-8.54113	1.32915e-17	8.93463e-17
ERF	3005.84	0.021231	0.0512007	0.414662	0.678389	0.715293
GSK3A	3208.8	-0.0580371	0.0273274	-2.12377	0.0336892	0.0456842
ZNF574	925.686	-0.0717715	0.0345325	-2.07838	0.0376745	0.050731
SIPA1L3	2516.97	-0.19427	0.0482811	-4.02372	5.72859e-05	0.000111052
CADM4	663.244	-0.627379	0.128122	-4.89671	9.74536e-07	2.2947e-06
ABCF2	2858.51	-0.166248	0.0353364	-4.70473	2.54205e-06	5.71877e-06
HGF	1229.68	-0.354326	0.119949	-2.95398	0.00313701	0.00492353
LAMB1	11876.2	0.0706907	0.0736452	0.959882	0.337115	0.382101
UBE2D4	1147.35	-0.328117	0.0448991	-7.30788	2.71386e-13	1.23466e-12
CPA4	270.93	-1.95342	0.18077	-10.8061	3.21989e-27	6.07496e-26
GTPBP10	1015.58	-0.12472	0.0351966	-3.54353	0.000394815	0.00068902
TFPI2	3168.63	-1.39881	0.160335	-8.7243	2.67829e-18	1.91402e-17
BET1	1522.16	-0.477212	0.049709	-9.60011	7.98564e-22	8.23064e-21
NAMPT	9925.45	-0.517424	0.0720824	-7.17823	7.06186e-13	3.09065e-12
TWISTNB	1266.83	-0.0377875	0.0368811	-1.02458	0.305563	0.349838
PON2	4597.05	-0.572546	0.0727765	-7.86718	3.62732e-15	1.94753e-14
ITGB8	9833.61	0.160426	0.101534	1.58002	0.114102	0.142019
HBP1	5119.82	0.161982	0.0356381	4.54518	5.48874e-06	1.18949e-05
SP4	575.892	0.241141	0.0546241	4.41455	1.0122e-05	2.13319e-05
CBLL1	1670.79	-0.0252748	0.0380569	-0.664131	0.506606	0.552546
DLX5	142.828	-0.687099	0.104184	-6.59508	4.2503e-11	1.57469e-10
MPP6	1498.22	0.357356	0.0837897	4.26491	1.99982e-05	4.08975e-05
OGDH	13949.3	0.0154179	0.0552808	0.278901	0.780321	0.808413
H2AFV	7742.17	-0.0485836	0.0263005	-1.84725	0.0647106	0.08424
CAV2	8961.81	-0.362124	0.0605818	-5.97744	2.26668e-09	7.04209e-09
LFNG	972.032	-0.412037	0.0902591	-4.56505	4.99373e-06	1.08676e-05
HOXA5	672.589	-0.323324	0.0695505	-4.64877	3.33918e-06	7.39958e-06
HOXA6	64.7327	0.0454378	0.0828511	0.548428	0.583398	0.625713
TSPAN12	9330.11	0.29522	0.0796889	3.70466	0.000211673	0.000381362
CHN2	370.397	-0.0676725	0.0839107	-0.806482	0.419965	0.465127
ABHD11	1137.92	-0.535033	0.0715905	-7.47352	7.80787e-14	3.72582e-13
FKBP14	962.239	-0.405108	0.0540079	-7.5009	6.33806e-14	3.03627e-13
STX1A	103.554	-0.828093	0.076047	-10.8892	1.29737e-27	2.56635e-26
NOD1	629.277	0.115269	0.0436653	2.63984	0.00829447	0.0123137
BUD31	2635.22	-0.845741	0.0547091	-15.4589	6.57297e-54	2.68316e-51
CYP3A5	1287.58	-0.203482	0.132763	-1.53267	0.125356	0.154967
SNX8	1628.74	-0.215839	0.0462942	-4.66232	3.1266e-06	6.95645e-06
WASL	5576.84	0.0743525	0.0409441	1.81595	0.0693778	0.089847
AIMP2	883.088	-0.336201	0.0511327	-6.57506	4.86349e-11	1.79006e-10
MOSPD3	869.758	-0.436742	0.0514066	-8.49584	1.96506e-17	1.29825e-16
PCOLCE	1554.02	-1.08939	0.118003	-9.23187	2.65944e-20	2.32179e-19
RBM28	1631.16	-0.180353	0.0381827	-4.72341	2.3192e-06	5.23996e-06
SERPINE1	22287.4	-1.27695	0.139232	-9.17139	4.66979e-20	4.0017e-19
MOGAT3	273.359	-0.796151	0.127872	-6.22614	4.78066e-10	1.58895e-09
C1GALT1	2515.45	-0.24999	0.0459718	-5.43789	5.39142e-08	1.44937e-07
PLOD3	6520.62	-0.361915	0.0527461	-6.86145	6.81634e-12	2.71505e-11
RPA3	1211.38	-0.278455	0.0478401	-5.82053	5.86619e-09	1.74214e-08
FIS1	4658.25	-0.413709	0.0552588	-7.48675	7.05988e-14	3.37726e-13
GLCCI1	513.199	-0.0590858	0.0940526	-0.628221	0.529859	0.574743
NRF1	901.669	-0.0585614	0.024524	-2.38793	0.0169437	0.0239858
CEP41	459.607	-0.356736	0.038603	-9.24115	2.43854e-20	2.13865e-19
ZNF862	1240.14	-0.233466	0.0551102	-4.23635	2.27184e-05	4.61808e-05
MEST	1007.74	-0.695758	0.126624	-5.49469	3.91396e-08	1.06882e-07
RARRES2	13832.5	-1.04193	0.096847	-10.7585	5.40242e-27	9.88805e-26
YAE1D1	537.115	-0.383586	0.0431706	-8.88534	6.3725e-19	4.89697e-18
GIMAP2	902.786	0.0411174	0.0657135	0.625707	0.531507	0.576298
PSMA2	4539.53	-0.360237	0.0382345	-9.4218	4.43429e-21	4.19482e-20
MRPL32	1888.57	-0.234445	0.0434662	-5.39373	6.9009e-08	1.83068e-07
COA1	1006.22	-0.558521	0.0639196	-8.73786	2.37568e-18	1.70955e-17
AEBP1	22241.6	-0.496078	0.12286	-4.03776	5.39638e-05	0.000105035
POLD2	4716.11	-0.249594	0.043693	-5.71244	1.1137e-08	3.2222e-08
BCL7B	922.566	-0.120662	0.0433921	-2.78074	0.00542343	0.00824874
YKT6	3826.13	-0.37923	0.0462144	-8.2059	2.28873e-16	1.36362e-15
CLIP2	2874.77	-0.072567	0.0565234	-1.28384	0.199198	0.236152
PTGS1	4758.9	-0.370335	0.139652	-2.65185	0.00800514	0.0119102
ZNF510	731.584	0.265063	0.039352	6.73569	1.63149e-11	6.27041e-11
ZNF688	319.624	-0.466528	0.0548463	-8.5061	1.79882e-17	1.19369e-16
CHMP5	4688.48	0.0361776	0.0445408	0.812234	0.416657	0.461996
FKTN	1401.26	0.246231	0.0396537	6.20955	5.31359e-10	1.75784e-09
PRUNE2	12579.4	0.962078	0.104815	9.17884	4.35747e-20	3.74359e-19
SEC61B	3538.47	-0.458009	0.0483083	-9.48096	2.51956e-21	2.45238e-20
C5	296.348	-0.220437	0.0791276	-2.78585	0.0053388	0.00812919
AKNA	2537.18	-0.201955	0.0673941	-2.99663	0.00272986	0.00431923
TNFSF8	261.63	0.0973701	0.0838889	1.1607	0.245763	0.286465
AK1	820.367	-0.651878	0.0707607	-9.21244	3.18808e-20	2.77433e-19
PLGRKT	723.21	-0.39971	0.0581606	-6.87253	6.3075e-12	2.52206e-11
TBC1D13	2736.47	0.136686	0.038528	3.5477	0.000388608	0.000678892
EDF1	12126.7	-0.61954	0.06521	-9.50069	2.08505e-21	2.03977e-20
SETX	4378.17	0.646634	0.0642036	10.0716	7.37581e-24	9.3383e-23
C8G	42.8438	-1.70199	0.135326	-12.577	2.82725e-36	1.49944e-34
VIM	215612	-0.338555	0.0619459	-5.46533	4.62038e-08	1.25108e-07
BLNK	838.714	-0.427978	0.0805769	-5.31141	1.08777e-07	2.83816e-07
ATE1	2123.69	0.323693	0.0390183	8.29593	1.07741e-16	6.61821e-16
CDH23	449.541	0.298302	0.128685	2.31808	0.0204449	0.0286144
CCSER2	3032.58	0.122986	0.0329678	3.73047	0.000191119	0.000346137
ACTA2	30451.8	-0.478671	0.0937825	-5.10406	3.32447e-07	8.22933e-07
SFXN3	3717.66	0.145286	0.0503802	2.88378	0.00392928	0.00609386
FBXL15	680.852	-0.459281	0.0694446	-6.61363	3.75006e-11	1.39242e-10
PITRM1	3727.43	-0.0172063	0.0393338	-0.437443	0.66179	0.699762
OBFC1	1098.6	-0.184334	0.035985	-5.12253	3.01467e-07	7.51076e-07
DNAJC12	209.003	-0.776043	0.121659	-6.37885	1.78426e-10	6.20119e-10
PPIF	3227.22	-0.689361	0.0769303	-8.96085	3.22172e-19	2.53652e-18
TBC1D12	996.389	0.0362182	0.0420956	0.860378	0.38958	0.434836
ST6GALNAC2	381.305	-0.34293	0.119977	-2.85829	0.00425931	0.00657844
DHX33	1207.84	0.00703795	0.0319385	0.22036	0.825591	0.849232
UTP18	1427.84	0.0672994	0.0368189	1.82785	0.0675722	0.0876941
SLC25A39	5580.32	-0.812009	0.0661529	-12.2747	1.23811e-34	5.2614e-33
NUFIP2	5759.51	0.0550715	0.0361412	1.52379	0.127562	0.157549
GIT1	3706.38	0.1155	0.0363125	3.18071	0.00146913	0.00241202
RPL19	57089.1	-0.549317	0.044628	-12.3088	8.12139e-35	3.55205e-33
SUPT4H1	3446.36	-0.17141	0.0329352	-5.20445	1.94576e-07	4.9418e-07
SHPK	1085.72	0.13637	0.0379114	3.59706	0.000321829	0.000567455
TAX1BP3	5171.32	-0.447538	0.0533327	-8.39143	4.80268e-17	3.04886e-16
GOSR2	1978.23	-0.019737	0.0306432	-0.644092	0.519516	0.565162
PNPO	2040.78	0.101709	0.0520421	1.95436	0.0506583	0.0668252
TVP23C	229.67	-0.196433	0.0496003	-3.96033	7.48478e-05	0.000142896
RPS6KB1	1924.89	-0.041175	0.026818	-1.53535	0.124699	0.154225
CBX1	3255.49	0.0270022	0.029242	0.923406	0.355796	0.401014
PIGL	252.298	-0.523968	0.0483495	-10.8371	2.29614e-27	4.40616e-26
GALK1	987.379	-0.618327	0.0691737	-8.93876	3.93571e-19	3.06817e-18
HOXB6	553.963	-0.446882	0.0958167	-4.66392	3.10238e-06	6.90778e-06
PFN1	27956.8	-0.462953	0.0462085	-10.0188	1.26037e-23	1.55909e-22
SLC25A11	3996.71	-0.256933	0.0516699	-4.97258	6.60667e-07	1.58473e-06
RASD1	1975.01	-0.217296	0.119273	-1.82184	0.0684795	0.0887605
NUP88	987.582	0.167014	0.0406593	4.10764	3.99725e-05	7.89545e-05
C1QBP	3351.06	-0.241948	0.0446734	-5.41593	6.09717e-08	1.63063e-07
CPD	8546.51	-0.100284	0.0699635	-1.43337	0.151752	0.184749
GOSR1	3687.55	0.159929	0.0220477	7.25378	4.053e-13	1.81449e-12
CCDC47	7217.38	0.21559	0.035359	6.09717	1.07963e-09	3.46113e-09
MED31	414.14	-0.301195	0.0411861	-7.31303	2.61176e-13	1.18942e-12
DRG2	1470.87	-0.0688944	0.033599	-2.05049	0.0403168	0.0540298
AKAP10	1818.75	0.128984	0.0277424	4.64932	3.33028e-06	7.38108e-06
ALDH3A1	83.3961	-0.296882	0.108084	-2.74676	0.00601873	0.00910174
SMARCD2	2650.39	-0.233232	0.0362397	-6.43581	1.22813e-10	4.33888e-10
SYNGR2	8800	-0.297875	0.0529166	-5.62915	1.81103e-08	5.1296e-08
DDX5	8243.31	0.342089	0.0564512	6.0599	1.36205e-09	4.32535e-09
C17orf75	1044.76	-0.0856477	0.0371853	-2.30327	0.0212637	0.0296801
CCL2	5162.72	0.0927236	0.122849	0.754779	0.450381	0.496448
CCL13	40.91	-1.15161	0.160734	-7.16469	7.79613e-13	3.38889e-12
PEX12	642.734	0.0421088	0.0381249	1.10449	0.269378	0.311645
KAT2A	467.748	-0.120531	0.0501525	-2.40328	0.0162486	0.0230697
NAGLU	2641.33	-0.213785	0.0589646	-3.62565	0.000288235	0.000510359
ABI3	1477.77	0.0126096	0.0548619	0.229842	0.818214	0.842653
COL1A1	60221.3	-1.28099	0.136083	-9.41324	4.81075e-21	4.52553e-20
MRPL27	2321.18	-0.607351	0.0574784	-10.5666	4.25688e-26	6.99322e-25
LRRC59	5494	-0.193678	0.0407749	-4.74993	2.03484e-06	4.62483e-06
HDAC5	3409.23	0.0394284	0.0416618	0.946391	0.343949	0.388896
DUSP3	7948.42	0.190901	0.0383803	4.97393	6.56091e-07	1.57432e-06
HLF	1807.03	0.620017	0.090087	6.88242	5.88457e-12	2.35996e-11
RANGRF	755.284	-0.592013	0.0512291	-11.5562	6.86876e-31	1.90782e-29
VTN	93.5094	-1.67884	0.161574	-10.3905	2.73836e-25	4.12161e-24
TNFAIP1	5403.89	0.162792	0.0322915	5.04134	4.62281e-07	1.12897e-06
TMEM97	797.638	-0.130154	0.066035	-1.97099	0.0487248	0.0644322
ALDOC	5593.39	0.0490637	0.101554	0.48313	0.629004	0.669721
CD38	449.032	-0.290308	0.110695	-2.6226	0.0087262	0.0129134
LAP3	6442.22	0.165214	0.0626243	2.63818	0.00833525	0.0123675
CXCL6	314.134	-0.438113	0.21405	-2.04678	0.04068	0.0544841
JADE1	4622.77	-0.227957	0.0530981	-4.29313	1.76175e-05	3.62662e-05
RUFY3	2231.84	-0.217714	0.0603911	-3.60506	0.000312078	0.000550984
LAMTOR3	2059.79	-0.175528	0.0425707	-4.12321	3.73634e-05	7.40616e-05
PF4V1	81.5393	-0.554953	0.160066	-3.46702	0.000526262	0.000906209
NFKB1	3829.2	0.325379	0.0345321	9.4225	4.40472e-21	4.16978e-20
MANBA	1651.7	0.187263	0.0649191	2.88455	0.00391968	0.00608108
KLHL2	717.332	0.250824	0.0717561	3.4955	0.000473169	0.000819288
WFS1	1745.44	-0.0512207	0.0622179	-0.823246	0.410368	0.45551
GAR1	776.611	-0.241255	0.035277	-6.83888	7.98173e-12	3.16241e-11
FRG1	1351.84	-0.193313	0.0313214	-6.17192	6.74661e-10	2.20484e-09
FAM149A	2574.15	0.22625	0.0684582	3.30494	0.000949962	0.00158948
SPA17	564.534	0.0133633	0.0506151	0.264018	0.791766	0.818878
CD82	2067.76	-1.0556	0.0897548	-11.7609	6.20515e-32	1.91719e-30
LDHA	90226.3	-0.150218	0.0558618	-2.6891	0.00716447	0.0107236
SPI1	1856.69	-0.521149	0.0757492	-6.87993	5.98804e-12	2.40003e-11
PLEKHB1	361.999	-0.997448	0.126493	-7.88538	3.13571e-15	1.69168e-14
CRYAB	60111.7	-0.327482	0.0989681	-3.30897	0.000936412	0.00156818
CTSC	11953	-0.05757	0.0559073	-1.02974	0.303132	0.347148
ZPR1	1925.47	-0.237255	0.0258593	-9.17484	4.52225e-20	3.8802e-19
CRTAM	174.336	-0.273779	0.106445	-2.57202	0.0101108	0.0148095
C11orf63	359.869	0.281178	0.0592719	4.74386	2.09679e-06	4.75839e-06
HSPA8	45100.7	0.111587	0.0569687	1.95874	0.0501428	0.066184
DTX4	1952.21	-0.15349	0.0882229	-1.73979	0.0818954	0.104769
UNC93B1	1844.74	-0.344907	0.0544321	-6.33646	2.35104e-10	8.06696e-10
PUS3	545.439	-0.146626	0.0310538	-4.72165	2.33934e-06	5.28214e-06
ST3GAL4	1477.46	-0.90527	0.0960295	-9.427	4.2198e-21	4.00034e-20
SF1	8247.86	0.164525	0.0284123	5.79064	7.01183e-09	2.06643e-08
CCND1	48060.9	0.65816	0.0751054	8.76315	1.89865e-18	1.38103e-17
CCDC86	1290.08	-0.170573	0.0398524	-4.28013	1.86784e-05	3.83446e-05
PRPF19	4811.1	-0.112576	0.0286806	-3.92515	8.66747e-05	0.000163988
TMEM109	7391.72	0.25427	0.0382376	6.64973	2.93631e-11	1.10028e-10
ANAPC15	1123.99	-0.598901	0.055076	-10.8741	1.53175e-27	2.99046e-26
PANX1	1178.63	-0.154848	0.0528129	-2.93202	0.00336766	0.00526834
APOC3	50.532	-3.41417	0.311483	-10.961	5.88282e-28	1.22484e-26
IL10RA	2512.21	-0.204961	0.0832158	-2.463	0.0137778	0.0197789
GALNT18	2816.38	0.448748	0.0609141	7.3669	1.74643e-13	8.0735e-13
BIRC2	3779.39	0.100787	0.0352941	2.85563	0.0042952	0.00662639
PDHX	1386.56	-0.149459	0.0408137	-3.66199	0.000250265	0.000446532
SLC15A3	1983.71	-0.172522	0.0719102	-2.39913	0.016434	0.0233083
DGAT2	157.969	-0.394926	0.135376	-2.91724	0.0035314	0.00550851
C11orf58	7293.21	0.024712	0.0341086	0.724508	0.468754	0.51514
RPS13	21033.3	-0.413647	0.0464083	-8.91321	4.95738e-19	3.84239e-18
HP	2982.64	-3.07526	0.290058	-10.6022	2.90925e-26	4.86235e-25
YBX3	10426.4	-0.557221	0.0530678	-10.5002	8.6223e-26	1.37294e-24
DDX11	1070.71	-0.604696	0.0683421	-8.84807	8.90453e-19	6.71253e-18
KITLG	198.837	0.610196	0.119154	5.12107	3.03801e-07	7.56471e-07
SART3	1874.1	-0.196876	0.0282669	-6.96491	3.28612e-12	1.34551e-11
ZNF268	1729.51	-0.0348926	0.0322834	-1.08082	0.279776	0.322483
RPLP0	43539.7	-0.499493	0.0587943	-8.49561	1.96904e-17	1.2996e-16
PXN	10259.8	-0.410839	0.046315	-8.87054	7.2791e-19	5.55248e-18
POLR3B	529.152	0.0272777	0.0471487	0.578546	0.562895	0.605991
PPFIBP1	8349.23	0.499235	0.0537677	9.28504	1.61649e-20	1.44306e-19
CD69	493.629	-0.332869	0.0883874	-3.76602	0.000165868	0.000302396
PRDM4	2496.38	-0.0324776	0.0401219	-0.809474	0.418242	0.463601
CLEC2B	1102.27	-0.935037	0.0820056	-11.4021	4.08075e-30	1.03991e-28
SELPLG	1792.82	-0.316518	0.069955	-4.5246	6.05111e-06	1.30423e-05
DAO	295.465	0.0617747	0.183868	0.335974	0.736891	0.768555
KCTD10	5054.93	0.0192303	0.030602	0.628401	0.529741	0.574661
MLEC	28598.1	0.126012	0.0522025	2.41391	0.0157822	0.0224547
MVK	2030.23	-0.827897	0.0924827	-8.95191	3.49391e-19	2.7412e-18
CSRNP2	1855.98	-0.123503	0.0304816	-4.05172	5.08431e-05	9.92188e-05
PPM1H	989.204	-0.436725	0.107443	-4.0647	4.80937e-05	9.42494e-05
LTA4H	6397.59	0.0519529	0.0357946	1.45142	0.146663	0.178974
ELK3	5074.83	0.273415	0.0639995	4.27214	1.93608e-05	3.96668e-05
ITFG2	1478.59	-0.158793	0.037806	-4.20021	2.66664e-05	5.37678e-05
PARP11	583.718	0.0465907	0.0538817	0.864684	0.387212	0.43248
ARPC3	11414.6	-0.602095	0.0390136	-15.433	9.82497e-54	3.78149e-51
GPN3	1091.36	-0.0938985	0.040788	-2.30211	0.021329	0.0297651
RAD51AP1	179.708	-0.522938	0.0725469	-7.20828	5.66648e-13	2.497e-12
DUSP16	2525.1	0.153457	0.0394729	3.88765	0.00010122	0.000190034
CREBL2	7278.77	0.153158	0.0371017	4.12807	3.65826e-05	7.25886e-05
CDKN1B	3883.7	0.161052	0.0384033	4.19371	2.74433e-05	5.52351e-05
SCNN1A	2853.09	-1.83947	0.182616	-10.0729	7.28279e-24	9.24661e-23
LTBR	7149.48	-0.340539	0.0538413	-6.32486	2.5346e-10	8.65491e-10
OGFOD2	614.949	-0.469089	0.0578574	-8.10769	5.15917e-16	2.97768e-15
OAS3	3694.46	0.149987	0.0627005	2.39211	0.0167517	0.0237339
ART4	226.229	-0.263456	0.116205	-2.26716	0.0233804	0.0324498
MGP	19477.4	-0.372897	0.0939488	-3.96915	7.21292e-05	0.00013794
ARHGDIB	15276.8	-0.232809	0.0552976	-4.21011	2.55248e-05	5.15818e-05
GTF2H3	1186.41	-0.0240577	0.0317167	-0.758519	0.44814	0.494099
RERGL	162.303	0.0986462	0.143987	0.685107	0.493277	0.53923
VDR	1045.65	-0.190562	0.0931126	-2.04657	0.0407002	0.0545056
IFNG	51.1108	-0.795463	0.164543	-4.83438	1.33559e-06	3.09989e-06
NUP107	1648	-0.0120505	0.0329313	-0.365928	0.714419	0.748307
CNOT2	3418.83	-0.150778	0.0220941	-6.82436	8.83187e-12	3.48795e-11
TIMELESS	834.437	-0.0171064	0.0540816	-0.316307	0.75177	0.782135
KRR1	2248.78	0.0404621	0.0316508	1.27839	0.201111	0.238169
MRPL51	4089.96	-0.448248	0.0384396	-11.6611	2.01426e-31	5.95046e-30
GAPDH	280562	-0.619932	0.0573028	-10.8185	2.81271e-27	5.33662e-26
ACRBP	198.513	-0.178092	0.0739929	-2.40687	0.0160897	0.0228585
COPS7A	3924.13	-0.309235	0.0358226	-8.63242	6.00677e-18	4.15813e-17
CDCA3	154.641	-1.24992	0.0907942	-13.7665	4.0556e-43	4.44171e-41
CHPT1	1658.49	-0.225383	0.0683057	-3.29963	0.000968138	0.00161829
USP5	4031.55	0.061909	0.0473823	1.30658	0.191354	0.227715
TPI1	62761.5	-0.131458	0.0496613	-2.64708	0.00811889	0.012065
ENO2	11273.9	-0.492585	0.0866322	-5.68593	1.30102e-08	3.73848e-08
C12orf57	4630.38	-0.559459	0.0634749	-8.81386	1.2091e-18	8.98388e-18
GOLT1B	2416.16	-0.48917	0.05037	-9.71153	2.69276e-22	2.92063e-21
PRKAB1	3717.6	0.341184	0.0665578	5.12614	2.9575e-07	7.37786e-07
CMAS	1922.65	-0.245039	0.0370264	-6.61795	3.64202e-11	1.35483e-10
HCFC2	1148.91	0.0162507	0.0414388	0.392162	0.694938	0.730284
CLEC4A	236.773	-0.185373	0.0651105	-2.84705	0.00441266	0.00679348
RAB35	2752.18	-0.0267047	0.0267908	-0.996787	0.318868	0.363591
COX6A1	9957.11	-0.887279	0.0647048	-13.7127	8.52016e-43	8.69508e-41
GATC	2157.95	-0.068396	0.0311008	-2.19917	0.0278657	0.0382376
SRSF9	4384.52	-0.316282	0.0347431	-9.10344	8.75117e-20	7.33584e-19
FGFR1OP2	2053.1	-0.0678503	0.0310804	-2.18306	0.0290317	0.0397607
KLRB1	366.045	-0.721211	0.0848649	-8.49835	1.92305e-17	1.27112e-16
GCLC	1750.69	0.2809	0.0642299	4.37335	1.22356e-05	2.5614e-05
FYN	3570.12	0.220276	0.0589631	3.73582	0.000187103	0.000339229
TMEM14C	3809.67	0.0132766	0.0492985	0.269311	0.787691	0.815163
SMIM8	306.052	-0.143129	0.0393654	-3.63592	0.000276993	0.000491423
ADTRP	128.874	-1.6636	0.141527	-11.7547	6.68321e-32	2.05079e-30
ASF1A	839.555	-0.128606	0.0417796	-3.07819	0.00208264	0.00334629
HINT3	2060.57	0.141783	0.041641	3.4049	0.000661876	0.00112748
NCOA7	4106.89	0.290944	0.0721766	4.031	5.55408e-05	0.000107886
SLC44A4	1442.94	0.622846	0.144112	4.32197	1.54643e-05	3.20097e-05
FBXO5	233.173	-0.0770126	0.0553616	-1.39108	0.1642	0.198362
FANCE	195.079	-0.201965	0.0563131	-3.58647	0.000335187	0.000590159
MAPK14	3445.71	0.177351	0.0316309	5.60688	2.06008e-08	5.79967e-08
STK38	2719.99	-0.0314985	0.0363742	-0.865959	0.386512	0.43177
HLA-DOA	4756.16	0.400413	0.0955031	4.19267	2.75689e-05	5.54797e-05
MCM3	3331.34	0.078141	0.0335979	2.32577	0.020031	0.02807
SAYSD1	846.556	-0.25434	0.0366838	-6.93332	4.11087e-12	1.67001e-11
CAP2	1361.17	0.328109	0.0530388	6.18621	6.1629e-10	2.02382e-09
FBXL4	1868.44	0.280546	0.0387117	7.24705	4.2596e-13	1.90193e-12
ACOT13	1572.27	0.0274607	0.0384929	0.713397	0.4756	0.521855
RPS12	26629.5	-0.374034	0.0476047	-7.85708	3.93202e-15	2.10442e-14
GMNN	606.336	-0.0363961	0.038644	-0.94183	0.34628	0.39137
SNX3	10377	-0.0623567	0.04	-1.55892	0.119016	0.147699
ZBTB24	740.996	0.0909005	0.0359721	2.52697	0.0115051	0.0166974
FIG4	1288.22	0.020652	0.0306998	0.672709	0.501132	0.547151
ADGRG6	3879.34	0.512976	0.100235	5.11773	3.09238e-07	7.6873e-07
MDFI	178.533	-0.569966	0.104731	-5.44219	5.26283e-08	1.41678e-07
TFEB	1466.73	-0.2261	0.0461471	-4.89954	9.60618e-07	2.26351e-06
BYSL	471.033	-0.0604143	0.0462094	-1.3074	0.191076	0.227444
TBP	623.63	-0.0353057	0.028809	-1.22551	0.220383	0.25892
MRPL2	986.585	-0.329703	0.0495696	-6.65132	2.90472e-11	1.08965e-10
PTK7	1683.34	-0.214215	0.0790044	-2.71143	0.00669937	0.0100669
DNPH1	2241.24	-0.197174	0.0731108	-2.69692	0.00699833	0.0104866
EXOC2	1821.49	0.191886	0.0284015	6.7562	1.4166e-11	5.48834e-11
TMEM30A	12855.5	0.149999	0.0392982	3.81694	0.000135116	0.000249336
VEGFA	54548.2	0.420015	0.0796027	5.27639	1.31756e-07	3.40932e-07
TTK	148.474	-0.703751	0.0844297	-8.33534	7.72729e-17	4.8125e-16
LAMA4	10303.6	0.0782368	0.075694	1.03359	0.301327	0.345344
ENPP5	1585.71	0.504001	0.0889401	5.66674	1.45536e-08	4.1651e-08
LY86	748.706	-0.43159	0.0787085	-5.4834	4.17238e-08	1.13617e-07
PRSS16	456.731	-0.0287082	0.120698	-0.237851	0.811997	0.837358
SKIV2L2	2795.88	0.126586	0.0330483	3.83032	0.000127978	0.000236811
HARS2	2010.78	-0.123019	0.0326866	-3.76359	0.000167491	0.000305232
NUDT12	1706.26	0.0782722	0.0716777	1.092	0.274832	0.317301
PAPD7	1654.86	-0.156073	0.0467927	-3.33541	0.000851726	0.0014317
GHR	1158.57	0.676122	0.0983198	6.87676	6.1228e-12	2.45185e-11
DAP	8450.1	-0.315276	0.0489031	-6.44697	1.14112e-10	4.04526e-10
BRD8	2350.37	0.229754	0.0436581	5.26258	1.42047e-07	3.66012e-07
HBEGF	1302.68	0.155937	0.0769695	2.02596	0.0427687	0.0570546
LOX	18531.8	-1.02939	0.137926	-7.46333	8.43628e-14	4.01148e-13
GZMK	1320.02	-0.245311	0.13936	-1.76027	0.0783624	0.100612
SPARC	81439.2	0.0256867	0.0652443	0.393699	0.693803	0.729223
PCDHB3	350.561	0.145875	0.129549	1.12602	0.260158	0.301937
PCDHB5	487.303	0.0478241	0.143061	0.334292	0.738159	0.76958
PCDHB6	391.745	0.142817	0.129975	1.0988	0.271854	0.314293
PCDHB7	293.845	0.273197	0.0979948	2.78787	0.00530555	0.00808313
PCDHB15	661.297	0.458821	0.113025	4.05947	4.91846e-05	9.62612e-05
THG1L	842	-0.129387	0.0466853	-2.77148	0.00558025	0.00847098
TTC1	3822.92	-0.156976	0.0418464	-3.75124	0.000175961	0.00031993
C1QTNF3	1146.11	0.443526	0.166719	2.66032	0.00780656	0.0116291
LNPEP	6095.13	-0.0683489	0.0472135	-1.44765	0.147714	0.180175
AGXT2	2972.83	0.863346	0.139456	6.19081	5.98548e-10	1.969e-09
PRLR	1041.03	-0.455247	0.148351	-3.06872	0.00214976	0.00344796
ST8SIA4	3520.53	0.574854	0.0817769	7.02954	2.07217e-12	8.66094e-12
PCDH12	4240.08	0.517074	0.0813098	6.35932	2.02655e-10	6.99454e-10
NUP155	1714	0.178503	0.0354472	5.03575	4.75989e-07	1.16097e-06
NR3C1	8442.09	0.0583751	0.0515598	1.13218	0.257558	0.299177
C5orf15	8954.63	0.0819224	0.0486978	1.68226	0.092518	0.117079
TRIM23	1221.82	0.24349	0.0432733	5.62681	1.83576e-08	5.19637e-08
TRAPPC13	1116.43	-0.0323431	0.0471966	-0.685283	0.493165	0.539152
RARS	3430.39	0.0649788	0.0440654	1.4746	0.14032	0.171716
BNIP1	562.051	-0.438726	0.0468941	-9.35569	8.30548e-21	7.66322e-20
HRH2	925.974	1.15579	0.131259	8.80544	1.30337e-18	9.65242e-18
SEMA3G	1592.73	0.70452	0.104327	6.753	1.44818e-11	5.59945e-11
ZMYND10	146.221	-0.0255564	0.100982	-0.253079	0.800208	0.826852
LTF	2281.29	-0.17919	0.20122	-0.89052	0.373187	0.41855
MLH1	1386.01	-0.143466	0.0308322	-4.65311	3.2696e-06	7.25493e-06
EHHADH	7960.04	0.849457	0.0819562	10.3648	3.5862e-25	5.33809e-24
CRBN	1738.84	-0.0589535	0.0426485	-1.38231	0.166876	0.20136
BCL6	3755.07	-0.114269	0.056102	-2.03682	0.0416684	0.0556971
FAM162A	5395.45	-0.69411	0.0725968	-9.56116	1.16446e-21	1.17238e-20
UBE3A	4727.57	0.137219	0.0264158	5.19458	2.05184e-07	5.19751e-07
RBP1	613.168	-0.889659	0.0882392	-10.0824	6.6122e-24	8.44293e-23
PFKFB4	1629.25	-0.234529	0.0771851	-3.03852	0.00237742	0.00379316
HES1	2791.35	-0.0467628	0.0815295	-0.57357	0.566259	0.609125
ECT2	906.906	-0.397335	0.0672626	-5.90722	3.47928e-09	1.05609e-08
TUSC2	1141.66	-0.421434	0.0519176	-8.11737	4.76411e-16	2.7615e-15
NPRL2	337.997	-0.146467	0.0624564	-2.3451	0.0190217	0.0267336
CYB561D2	724.063	-0.560554	0.0548461	-10.2205	1.605e-24	2.21073e-23
C3orf14	290.488	-0.496998	0.0906733	-5.48119	4.2247e-08	1.14995e-07
GNB4	2900.1	-0.241194	0.0593172	-4.06617	4.77915e-05	9.36981e-05
UMPS	420.556	0.0622849	0.0475579	1.30966	0.190309	0.226672
ABTB1	1162.37	-0.0433561	0.0500367	-0.866485	0.386224	0.431519
KLHL18	736.6	0.0247544	0.0356935	0.693525	0.48798	0.534221
HEMK1	1125.81	-0.329135	0.0531212	-6.19593	5.79419e-10	1.91074e-09
RRP9	577.415	-0.51238	0.0475023	-10.7864	3.99044e-27	7.40429e-26
EIF1B	1779.44	-0.214927	0.0520006	-4.13317	3.57795e-05	7.10789e-05
ZBTB47	908.542	-0.333909	0.0710033	-4.70272	2.56716e-06	5.77141e-06
NKTR	1596.17	-0.3294	0.0756875	-4.35211	1.34836e-05	2.80999e-05
SPCS1	3213.41	-0.429772	0.0495064	-8.68113	3.91866e-18	2.7609e-17
NEK4	1025.59	-0.0185196	0.0348602	-0.531253	0.595244	0.637453
TMEM159	2684.63	-0.00538277	0.0577364	-0.09323	0.925721	0.936778
WDFY1	4015.41	0.159722	0.0381627	4.1853	2.84786e-05	5.72333e-05
EIF2AK2	3976.63	0.189784	0.0349238	5.43424	5.50318e-08	1.47823e-07
CPS1	261.931	-0.17065	0.142958	-1.19371	0.232592	0.272031
DAZAP1	3078.57	-0.273097	0.0311614	-8.76395	1.88532e-18	1.37208e-17
DDX1	5849.16	0.107372	0.0259249	4.14165	3.44814e-05	6.86317e-05
HEATR5B	2350.72	0.346468	0.0365644	9.47557	2.65312e-21	2.57308e-20
MDH1	7234.75	-0.16095	0.0509829	-3.15694	0.00159432	0.00260517
MAPRE3	1028.31	-0.652951	0.0608007	-10.7392	6.66129e-27	1.20936e-25
TMSB10	68199.6	-0.910735	0.0674338	-13.5056	1.44914e-41	1.37475e-39
MSH2	1352.27	0.232657	0.0352782	6.59492	4.25496e-11	1.57599e-10
NCK2	4087.54	0.0742238	0.0466729	1.5903	0.111767	0.139499
TFPI	13097.5	-0.256811	0.104272	-2.4629	0.0137818	0.0197821
NDUFS1	6427.62	0.180434	0.051347	3.51402	0.000441374	0.000766303
SLC11A1	302.952	-0.90481	0.0929757	-9.73168	2.20912e-22	2.4116e-21
APOB	1829.46	-1.24695	0.210745	-5.91687	3.28128e-09	9.99821e-09
RTKN	3315.25	-0.114968	0.0541398	-2.12354	0.0337084	0.0457057
INO80B	839.388	-0.498658	0.0614566	-8.114	4.89818e-16	2.83434e-15
FAHD2A	943.04	-0.531541	0.0454944	-11.6837	1.54513e-31	4.60497e-30
SF3B6	2620.89	-0.299005	0.0326796	-9.1496	5.71474e-20	4.86312e-19
MPV17	2569.12	-0.226663	0.0409687	-5.53259	3.15528e-08	8.70108e-08
NRBP1	4993.66	-0.128902	0.0281589	-4.57767	4.70181e-06	1.02622e-05
ITGA4	1757.91	0.378232	0.0792995	4.76966	1.84533e-06	4.21259e-06
SNX17	5633.83	0.130723	0.0380863	3.43227	0.000598543	0.00102426
REEP6	156.231	-1.15153	0.109323	-10.5333	6.06599e-26	9.83333e-25
RPS15	20847.2	-0.834603	0.0597835	-13.9604	2.71769e-44	3.2982e-42
GCA	988.029	-0.116307	0.0383157	-3.03548	0.00240152	0.00382957
WBP1	2971.82	-0.285694	0.0518846	-5.50633	3.66392e-08	1.00319e-07
MOGS	2447.82	0.0675402	0.036988	1.826	0.0678499	0.0880168
TTC31	681.228	0.228419	0.0382576	5.97053	2.36479e-09	7.32998e-09
NDUFS7	1021.51	-0.612877	0.0734908	-8.3395	7.46048e-17	4.65926e-16
PCGF1	270.584	-0.37079	0.0554296	-6.68939	2.24097e-11	8.49412e-11
DOK1	317.628	-0.54111	0.0629493	-8.59596	8.2571e-18	5.62627e-17
ACADL	2243.24	0.412484	0.106641	3.86797	0.000109745	0.000204902
EVA1A	1661.6	-0.237272	0.0770536	-3.07932	0.00207476	0.00333442
LANCL1	4436.55	0.318913	0.041961	7.60022	2.95624e-14	1.4566e-13
REG1A	3231.65	-0.509628	0.225461	-2.26038	0.0237977	0.0329984
FANCL	751.105	-0.324214	0.0409662	-7.91418	2.48881e-15	1.35791e-14
IGFBP2	1780.14	-0.969425	0.135353	-7.1622	7.93937e-13	3.44893e-12
IGFBP5	79806.2	-0.119494	0.118332	-1.00981	0.312584	0.357121
GGCX	3410.91	0.0478594	0.0376759	1.27029	0.20398	0.241188
MOB4	2039.48	0.0103395	0.036741	0.281417	0.77839	0.806592
HSPE1	4470.29	-0.445043	0.0605957	-7.34446	2.06599e-13	9.49911e-13
IL1RL1	472.048	0.79045	0.154287	5.12323	3.00339e-07	7.48541e-07
IL18R1	595.067	0.106461	0.0831518	1.28032	0.200432	0.23749
PPP1R7	3383.35	-0.170696	0.0373318	-4.57241	4.82147e-06	1.05182e-05
PASK	295.583	0.250933	0.0474879	5.28415	1.2629e-07	3.27731e-07
PROC	148.03	1.39347	0.165052	8.44257	3.10445e-17	2.00384e-16
ID2	8033.28	-0.127573	0.0589266	-2.16495	0.0303912	0.0414834
ODC1	5720.46	0.294573	0.0521681	5.64662	1.63637e-08	4.65249e-08
PLEKHB2	10410.3	-0.131319	0.0643353	-2.04117	0.041234	0.0551602
GREB1	252.771	-0.371277	0.115088	-3.22604	0.00125517	0.00207618
GORASP2	3076.92	-0.496345	0.0409677	-12.1155	8.74207e-34	3.35511e-32
CEBPZ	2891.65	0.286128	0.0417213	6.85807	6.97977e-12	2.7785e-11
PRKD3	2838.72	0.24244	0.0455856	5.31834	1.04719e-07	2.73545e-07
RMDN2	322.251	0.127431	0.0458024	2.78218	0.00539948	0.00821323
SLC1A4	2025.03	0.220244	0.0523881	4.20408	2.62141e-05	5.29193e-05
ORC2	1033.23	0.0223152	0.0316563	0.704921	0.480859	0.527067
COX7A2L	5503.5	-0.316005	0.0485008	-6.51546	7.24663e-11	2.62065e-10
PPP3R1	3317.94	0.0372408	0.0303741	1.22607	0.220172	0.258718
PLEK	2159.66	-0.235523	0.0900022	-2.61686	0.00887418	0.0131252
KISS1R	502.908	-0.151591	0.177864	-0.852284	0.394057	0.439323
MSH6	2570.95	0.0459665	0.031765	1.44708	0.147874	0.180354
PLEKHA3	1337.83	-0.0993145	0.0313827	-3.16462	0.00155283	0.00254046
SPR	2669.69	-0.367398	0.0614429	-5.9795	2.2382e-09	6.95842e-09
ENO1	152214	0.144162	0.0573147	2.51527	0.0118942	0.017225
CDC7	289.286	-0.442969	0.0658911	-6.72275	1.78328e-11	6.8246e-11
SARS	7426.97	-0.0429816	0.0308242	-1.39441	0.163193	0.197199
BCL9	1108.67	0.133067	0.0407249	3.26746	0.00108516	0.00180495
ANGPTL1	215.839	-0.849227	0.155619	-5.45711	4.83947e-08	1.30856e-07
TCEANC2	650.453	0.00428192	0.0331186	0.12929	0.897128	0.91278
TMEM59	17679.5	0.0830596	0.033009	2.51627	0.0118605	0.0171808
RPL22	24114.4	-0.117238	0.0378778	-3.09517	0.00196698	0.0031718
WDR77	1276.95	-0.284979	0.037071	-7.68739	1.50171e-14	7.60224e-14
RNF19B	2171.82	0.449554	0.047949	9.37566	6.87419e-21	6.38636e-20
C1orf21	1086.5	-0.778076	0.0820945	-9.47781	2.59665e-21	2.52195e-20
MAD2L2	937.423	-0.787485	0.0583136	-13.5043	1.47459e-41	1.38653e-39
MFN2	5870.98	0.131777	0.0330353	3.98898	6.63591e-05	0.000127558
MIIP	484.938	-0.607694	0.0507489	-11.9745	4.83218e-33	1.70851e-31
SLC35D1	2107.68	0.212626	0.0572051	3.7169	0.000201683	0.000363996
PRDM2	1900.11	0.0905721	0.0373934	2.42215	0.0154292	0.0219804
RGS2	1865.31	-0.664112	0.0995059	-6.6741	2.48757e-11	9.38133e-11
DENND1B	975.738	-0.0781328	0.061431	-1.27188	0.203416	0.240624
WARS2	1148.5	0.132877	0.040024	3.31993	0.000900403	0.00151069
OSCP1	580.078	0.116721	0.0465355	2.50821	0.0121346	0.0175542
SLAMF1	169.441	-0.554525	0.0993186	-5.5833	2.36003e-08	6.59722e-08
KDM5B	3081.4	0.20697	0.0345137	5.99675	2.01308e-09	6.28901e-09
AKR7A2	3857.88	0.18976	0.063138	3.00547	0.0026517	0.00420355
RAB29	2598.49	0.267889	0.0632152	4.23773	2.25789e-05	4.5911e-05
CD160	82.6987	-0.375937	0.0683766	-5.49803	3.84049e-08	1.04961e-07
HMGCL	3208.02	-0.0218141	0.0491192	-0.444104	0.656967	0.695263
APH1A	9608.74	-0.00826436	0.0301036	-0.274531	0.783677	0.811696
P3H1	1663.94	-0.506462	0.0654252	-7.74109	9.85677e-15	5.06989e-14
EBNA1BP2	1975.22	-0.0180932	0.0325636	-0.555626	0.578466	0.621116
ATP6V0B	5354.93	-0.752275	0.0651388	-11.5488	7.48707e-31	2.05833e-29
SLC19A2	874.013	-0.64918	0.107559	-6.03555	1.5842e-09	5.00017e-09
SELL	755.313	-0.253245	0.0851471	-2.9742	0.00293752	0.00462823
VAMP4	1237.19	-0.175928	0.0392117	-4.48662	7.23608e-06	1.54799e-05
SYF2	3185.62	-0.125964	0.0356109	-3.53724	0.000404332	0.000704899
DHDDS	1555	0.0575243	0.0459879	1.25086	0.210987	0.248727
PPP1R8	1944.49	0.0256604	0.022613	1.13476	0.256475	0.297996
SLC5A9	817.365	-0.0507228	0.131672	-0.38522	0.700075	0.734994
CTSD	62803.9	-0.513947	0.0721352	-7.12478	1.04248e-12	4.47238e-12
COLEC11	491.675	-0.171025	0.114201	-1.49758	0.134242	0.164878
STAG1	3063.21	0.272342	0.0390512	6.97399	3.08079e-12	1.26567e-11
NR5A2	521.012	0.164561	0.071179	2.31194	0.0207812	0.0290518
CAMSAP2	3426.65	0.0761853	0.0396698	1.92049	0.0547964	0.0720088
FCGR2B	924.015	-0.507161	0.109594	-4.62765	3.69832e-06	8.16723e-06
EEF1B2	16254.9	-0.400996	0.0492047	-8.14954	3.65304e-16	2.134e-15
ATIC	2107.09	0.0390964	0.0570282	0.685562	0.492989	0.539003
FASTKD2	1623.67	0.238369	0.0394327	6.04496	1.49445e-09	4.72752e-09
B4GALT6	123.18	0.163285	0.122138	1.33689	0.181259	0.21693
DOPEY1	794.806	0.645838	0.0631383	10.2289	1.47111e-24	2.03881e-23
FILIP1	1221.62	0.344312	0.0831926	4.13873	3.49232e-05	6.94676e-05
SGIP1	608.587	0.0861846	0.11299	0.762766	0.445603	0.491462
TBPL1	468.296	-0.187969	0.0428407	-4.38763	1.14593e-05	2.40674e-05
FBXO30	1147.64	-0.0233795	0.052313	-0.446915	0.654937	0.693278
ADAT2	292.348	-0.385032	0.0667165	-5.77117	7.8723e-09	2.30739e-08
TNFAIP3	4198.89	0.156982	0.0626127	2.5072	0.0121693	0.0176025
SGK1	8297.88	0.764398	0.0807218	9.46954	2.81086e-21	2.71435e-20
TCF21	319.677	0.216734	0.118162	1.83422	0.0666217	0.0865439
PMFBP1	72.6602	-1.0239	0.110047	-9.30418	1.35024e-20	1.21666e-19
MED28	3424.47	-0.123073	0.0301085	-4.08764	4.35788e-05	8.58511e-05
RNF103	2064.06	0.103659	0.0330622	3.13528	0.0017169	0.00279193
MYL12B	21159.6	-0.319057	0.0401035	-7.95584	1.77927e-15	9.80711e-15
ARMC2	170.404	-0.00979247	0.0415247	-0.235823	0.81357	0.838595
RPN2	17776.5	-0.166666	0.0442023	-3.77054	0.000162897	0.000297424
SOGA1	3489.86	0.158576	0.0458286	3.46019	0.000539798	0.000928213
PKD2	6442.34	0.301202	0.0429931	7.00581	2.45564e-12	1.01722e-11
ABCG2	1160.99	0.762373	0.0969008	7.86756	3.61634e-15	1.94241e-14
SPP1	95399	-0.317702	0.103253	-3.07693	0.00209144	0.00335962
STBD1	717.03	0.220479	0.0596816	3.69426	0.00022053	0.000396154
ADH6	374.568	0.36676	0.141426	2.5933	0.00950608	0.0139799
CCNI	25736.2	0.0762997	0.0474218	1.60896	0.107625	0.134592
RARRES1	847.108	-1.61709	0.151026	-10.7073	9.40382e-27	1.67565e-25
LDAH	1030.47	0.0965826	0.0349602	2.76264	0.00573352	0.0086919
ELL2	4484.55	-0.411904	0.0828462	-4.97191	6.62951e-07	1.58992e-06
GLRX	5936.91	-0.442961	0.0701724	-6.31247	2.74616e-10	9.33709e-10
NDUFB3	1769.47	-0.28392	0.0467109	-6.07823	1.21514e-09	3.87895e-09
ZFAND5	11338	0.0223045	0.0654122	0.340984	0.733115	0.765151
GDA	3486.46	-0.0789579	0.154333	-0.511608	0.608926	0.650399
C2orf40	183.609	0.338876	0.154124	2.19872	0.0278976	0.0382737
YWHAQ	14873	-0.0956533	0.0341529	-2.80074	0.00509856	0.00778294
ITGB1BP1	2432.47	-0.494071	0.0381755	-12.9421	2.60403e-38	1.67842e-36
CPSF3	1698.96	-0.137658	0.0299311	-4.59916	4.24201e-06	9.29929e-06
DDX55	830.556	-0.358275	0.0383099	-9.35203	8.59792e-21	7.91679e-20
CCDC92	3084.75	-0.282016	0.0393335	-7.16987	7.50693e-13	3.27162e-12
LGALS8	5069.05	0.0227329	0.0317626	0.715711	0.47417	0.520455
FKBP15	3365.15	-0.00279688	0.0297604	-0.0939797	0.925125	0.936316
CNTRL	645.069	0.198108	0.0602572	3.2877	0.0010101	0.00168508
HDHD3	1259.6	-0.309041	0.0673064	-4.59156	4.39952e-06	9.63047e-06
VPS4B	3176.87	0.259726	0.0320018	8.11598	4.81899e-16	2.79091e-15
ADCK1	265.109	-0.582532	0.0667603	-8.72572	2.64481e-18	1.8921e-17
PGF	9025.78	-1.09386	0.143436	-7.62609	2.41984e-14	1.20242e-13
IFI27L2	1209.62	-0.608275	0.0700767	-8.68013	3.95321e-18	2.78378e-17
NEK9	1014.86	0.142708	0.0412003	3.46375	0.000532694	0.000916699
ACYP1	310.675	-0.409089	0.0610341	-6.70263	2.04695e-11	7.78059e-11
IFT43	989.984	-0.45373	0.0474913	-9.55397	1.24824e-21	1.25016e-20
NPC2	11620.2	-0.549503	0.0523575	-10.4952	9.08721e-26	1.44016e-24
IRF2BPL	1869.27	-0.0913243	0.0507296	-1.80022	0.0718266	0.0927508
ACOT2	1495.42	-0.116247	0.0715851	-1.6239	0.104397	0.130895
FLVCR2	932.899	-0.0125474	0.0730391	-0.17179	0.863603	0.883609
TGFB3	971.825	-0.397349	0.0830041	-4.7871	1.69208e-06	3.88181e-06
ZC2HC1C	328.145	0.11864	0.0637516	1.86097	0.0627489	0.0818207
SLIRP	1338.67	-0.691032	0.0587532	-11.7616	6.15529e-32	1.90616e-30
COQ6	762.742	-0.185517	0.052877	-3.50846	0.000450715	0.000781816
PAPOLG	798.982	0.179092	0.0339205	5.27976	1.2935e-07	3.35026e-07
TP53I3	1749.29	-0.380416	0.0655251	-5.80565	6.41152e-09	1.89573e-08
RHOQ	5358.99	-0.50574	0.0475795	-10.6294	2.1755e-26	3.70963e-25
TMEM214	6016.6	-0.0435202	0.0414498	-1.04995	0.293742	0.337282
ATAD2B	701.515	0.00288367	0.0444778	0.0648339	0.948306	0.956063
FAM98A	2102.84	-0.0757885	0.038603	-1.96328	0.0496138	0.06555
YIPF4	3339.43	-0.136733	0.0334849	-4.08342	4.43785e-05	8.73429e-05
AFTPH	4408.43	0.378174	0.0415261	9.10691	8.4765e-20	7.11889e-19
LGALSL	1710.03	0.292875	0.0526062	5.56731	2.58694e-08	7.19124e-08
CRIPT	1032.31	-0.0886313	0.0373332	-2.37406	0.0175935	0.0248482
TMEM180	252.383	-0.472989	0.0569099	-8.31118	9.47551e-17	5.85795e-16
SLF2	2016.68	0.0989723	0.0378372	2.61574	0.00890344	0.0131641
PPP1R3C	4286.77	-0.250366	0.0802585	-3.11949	0.00181165	0.00293926
MXI1	6686.65	0.272127	0.0551489	4.9344	8.03955e-07	1.91446e-06
HELLS	450.168	-0.351107	0.0628627	-5.58529	2.33305e-08	6.52451e-08
KCNIP2	97.2814	-0.441307	0.112138	-3.93539	8.30626e-05	0.000157508
HOXB8	418.63	-0.464239	0.132979	-3.49108	0.00048108	0.000832343
HOXB5	211.531	-0.583697	0.0988015	-5.90778	3.4675e-09	1.05275e-08
HOXB7	884.786	-0.671645	0.0648043	-10.3642	3.60718e-25	5.3634e-24
DUSP1	56070.1	0.0377499	0.0827576	0.45615	0.648282	0.68699
PANK3	4137.53	0.229968	0.0438361	5.24609	1.55357e-07	3.98177e-07
LRP11	1975.1	-0.171549	0.0574835	-2.98432	0.00284208	0.00448783
ARAP3	1630.49	0.645039	0.0740352	8.7126	2.96975e-18	2.11557e-17
PCDHB8	159.15	-0.0138744	0.122138	-0.113596	0.909558	0.923265
PCDHB10	528.464	0.163637	0.0754795	2.16796	0.0301614	0.0412032
PCDHB14	892.295	0.0980232	0.0789015	1.24235	0.214108	0.252179
PCDHB12	232.474	0.377339	0.0791612	4.76672	1.87253e-06	4.27107e-06
PRRX1	897.443	-1.00877	0.12719	-7.9312	2.17042e-15	1.18804e-14
MSANTD2	685.436	-0.348476	0.0559744	-6.22562	4.79646e-10	1.59342e-09
PDZD11	2066.98	-0.564972	0.0417543	-13.5309	1.02783e-41	9.81978e-40
NUDCD1	669.26	-0.215843	0.0460071	-4.69151	2.71196e-06	6.07867e-06
CCDC77	311.97	-0.168675	0.0361633	-4.66426	3.09722e-06	6.89745e-06
UFM1	5508.94	-0.0412649	0.0319122	-1.29308	0.195984	0.232628
ELF1	3862.46	0.259845	0.0406216	6.39672	1.58747e-10	5.54299e-10
ALG5	1856.28	-0.0970228	0.0448629	-2.16265	0.030568	0.0417078
FAM53C	2328.71	0.133457	0.0370353	3.60351	0.000313952	0.000554074
MYOT	95.2282	-0.314424	0.148668	-2.11495	0.0344346	0.0466481
EGR1	26136.2	0.597703	0.128789	4.64094	3.46827e-06	7.67681e-06
PFN2	4412.73	-0.813432	0.0961123	-8.46335	2.59793e-17	1.69312e-16
SERP1	8243.12	-0.172036	0.042852	-4.01467	5.95294e-05	0.000115136
MTERF2	972.992	-0.308144	0.0581405	-5.29998	1.15816e-07	3.01247e-07
NFYB	1633.05	-0.281927	0.0313263	-8.9997	2.26338e-19	1.8138e-18
CCDC53	1055.6	-0.491121	0.0520796	-9.4302	4.09317e-21	3.88577e-20
FZD3	701.42	-0.20818	0.0608071	-3.42361	0.000617941	0.00105652
SLC39A14	19930.2	-0.455384	0.095972	-4.74497	2.08539e-06	4.73332e-06
DUSP4	1010.91	-0.0369858	0.0847898	-0.436206	0.662688	0.700601
SORBS3	5699.75	-0.294975	0.0583916	-5.05168	4.37949e-07	1.07246e-06
PPP3CC	1167.81	-0.144664	0.0337747	-4.28322	1.84211e-05	3.78509e-05
TARDBP	5069.79	-0.123197	0.0283907	-4.33936	1.42897e-05	2.97063e-05
RDH10	2345.32	-0.224997	0.077884	-2.88888	0.00386621	0.00600366
LUC7L3	5393.92	-0.435913	0.0645276	-6.75545	1.42388e-11	5.51339e-11
COIL	968.045	0.00159579	0.0219158	0.0728146	0.941954	0.950491
TBX2	2236.12	0.0577002	0.0797473	0.723538	0.469349	0.515626
SLC35B1	1107.42	-0.124161	0.0474699	-2.61558	0.00890763	0.0131689
FAM117A	734.377	-0.00875716	0.0438586	-0.199668	0.84174	0.863535
NCAPH	178.884	-0.647482	0.082051	-7.89121	2.99268e-15	1.61711e-14
KIAA0922	1254.11	0.212111	0.043243	4.90509	9.33837e-07	2.20409e-06
MND1	58.7137	-0.744048	0.0758638	-9.80769	1.04333e-22	1.17417e-21
ZNF141	416.013	-0.0703423	0.0493426	-1.42559	0.153986	0.187199
TSHZ3	499.363	-0.276734	0.0721502	-3.83553	0.000125295	0.000232102
PLBD1	2389.21	-0.277298	0.0686379	-4.04002	5.34465e-05	0.000104073
KLRK1	370.144	-0.590504	0.104755	-5.63698	1.73058e-08	4.90792e-08
PYROXD1	2162.99	-0.131937	0.0407661	-3.23644	0.0012103	0.00200442
KCNJ8	1602.97	-0.134553	0.0817015	-1.64689	0.099581	0.125289
ZNF549	530.7	0.209988	0.0551052	3.81068	0.000138586	0.000255494
ZSCAN18	1953.68	0.255194	0.0667886	3.82093	0.000132952	0.000245577
ZNF211	511.229	-0.191187	0.0574733	-3.32654	0.000879306	0.00147658
TFG	4805.91	-0.298047	0.0438418	-6.79823	1.0591e-11	4.14741e-11
KALRN	1372.67	0.408554	0.0788737	5.17985	2.22069e-07	5.60729e-07
NAA50	4881.92	0.0148526	0.043629	0.34043	0.733533	0.765527
MAPK8IP1	887.637	0.260506	0.0769593	3.38499	0.000711821	0.00120889
PEX16	1034.51	-0.457951	0.046801	-9.78506	1.30515e-22	1.45906e-21
DEPDC7	539.799	-0.0884276	0.0950695	-0.930136	0.352301	0.397607
CAT	9157.84	0.31394	0.0699418	4.48859	7.16951e-06	1.53513e-05
ACHE	292.368	-1.44003	0.132154	-10.8966	1.1966e-27	2.381e-26
TNFSF10	14601.4	0.296875	0.0815	3.64264	0.000269859	0.000479525
CPXM2	3035.07	-0.465002	0.141488	-3.28652	0.00101433	0.00169172
GSTM2	1297.7	-0.23078	0.0736728	-3.13251	0.00173321	0.00281709
ADORA3	766.097	-0.166185	0.0930401	-1.78616	0.074073	0.0954138
GTDC1	1024.37	-0.248413	0.0380623	-6.52648	6.73345e-11	2.44162e-10
CXCR4	11836.1	-0.407372	0.0704024	-5.78634	7.19375e-09	2.11865e-08
ACVR2A	842.511	0.249907	0.0387868	6.44311	1.17052e-10	4.14514e-10
POLK	929.203	-0.0454527	0.03729	-1.2189	0.222882	0.261606
RASL11A	788.466	-0.507278	0.076141	-6.66236	2.69472e-11	1.01285e-10
FYTTD1	4090.46	0.027589	0.0325782	0.846853	0.397077	0.442532
MRPS2	2278.23	-0.132147	0.0457597	-2.88785	0.00387889	0.00602195
COPA	14175.5	0.172204	0.0310745	5.54166	2.99619e-08	8.27422e-08
AHR	5506.07	0.133602	0.0590806	2.26136	0.0237372	0.0329213
SCRN1	4667.97	-0.255497	0.0896025	-2.85145	0.00435198	0.00670695
ETV1	703.011	-0.668492	0.0989621	-6.75503	1.42806e-11	5.52769e-11
BBS9	680.355	-0.0953033	0.0368027	-2.58957	0.0096095	0.0141213
EEPD1	526.273	-0.20158	0.0538069	-3.74636	0.000179419	0.000325866
WIPF3	594.812	-0.903263	0.102879	-8.77987	1.63665e-18	1.19692e-17
HOXA7	704.161	-0.179846	0.0980374	-1.83446	0.0665858	0.0865057
INHBA	1487.26	-0.566293	0.113162	-5.00425	5.60812e-07	1.3551e-06
FKBP9	9866.52	-0.106497	0.0421057	-2.52928	0.0114298	0.0166006
NT5C3A	1428.48	-0.549053	0.0636462	-8.62664	6.31785e-18	4.36003e-17
POLM	683.695	-0.23113	0.043575	-5.30418	1.13183e-07	2.94684e-07
RAMP3	3964.63	0.247057	0.0907729	2.7217	0.0064947	0.00977761
FTSJ2	945.723	-0.232479	0.0310824	-7.47945	7.46331e-14	3.56518e-13
SLC25A51	273.554	-0.00521664	0.0435483	-0.11979	0.90465	0.918906
CLTA	6097.15	-0.22696	0.0427155	-5.31329	1.07665e-07	2.80968e-07
DCAF10	2206.69	0.055291	0.0359769	1.53685	0.124331	0.153812
ZC3HAV1	3084.67	0.241607	0.0386497	6.2512	4.07315e-10	1.36017e-09
SRGN	8009.57	-0.16938	0.0659673	-2.56764	0.0102395	0.0149865
EGR2	849.081	0.235163	0.123745	1.90039	0.0573824	0.0752017
FAM149B1	1665.01	0.0809533	0.0313057	2.5859	0.0097125	0.0142602
UNG	1994.84	0.0144794	0.0462418	0.313123	0.754187	0.784348
DYNLL1	9052.66	-0.412232	0.037352	-11.0364	2.55043e-28	5.5236e-27
IFT81	805.883	0.00951941	0.0418713	0.22735	0.820152	0.844475
ACADS	3254.9	-0.414806	0.0749229	-5.53644	3.08678e-08	8.51567e-08
HVCN1	712.576	-0.0248934	0.0558225	-0.445938	0.655642	0.693915
RNF11	6209.91	0.0164818	0.0402619	0.409365	0.682272	0.718934
BHLHE41	8137.14	0.0105225	0.0772697	0.136179	0.89168	0.907851
SSPN	2925.51	-0.0963967	0.0716227	-1.3459	0.178336	0.21381
ITPR2	2728.11	-0.282645	0.0818376	-3.45373	0.000552897	0.000949889
STX10	1677.68	-0.522508	0.042588	-12.2689	1.33039e-34	5.61809e-33
DDX39A	1730.54	-0.499885	0.0469922	-10.6376	1.99164e-26	3.42211e-25
PKN1	8599	-0.0288986	0.0390081	-0.740836	0.458793	0.504935
C19orf43	4549.85	-0.55575	0.0549393	-10.1157	4.70566e-24	6.1401e-23
ADGRE5	5431	-0.178543	0.0578198	-3.08792	0.00201564	0.0032456
ZNF442	184.511	-0.220289	0.0477349	-4.61484	3.93406e-06	8.66226e-06
KLHL24	4273.94	-0.029421	0.044594	-0.659752	0.509413	0.555247
EBPL	770.078	-0.382657	0.0467383	-8.18723	2.67304e-16	1.58071e-15
ATP7B	958.669	0.820279	0.0768649	10.6717	1.38061e-26	2.41535e-25
ZC3H13	4030.43	0.285246	0.0395097	7.21964	5.21271e-13	2.30685e-12
CENPK	164.062	-0.581968	0.0687648	-8.46317	2.60211e-17	1.69502e-16
ORMDL2	1975.7	-0.584176	0.0501894	-11.6394	2.59759e-31	7.52518e-30
NR4A1	11091.5	0.979376	0.140899	6.95091	3.6295e-12	1.4825e-11
PDE1B	201.959	0.487365	0.0827397	5.89035	3.85384e-09	1.165e-08
LRP1	13080	0.330748	0.0961394	3.4403	0.000581076	0.000995887
HOXC6	699.745	-0.490648	0.0658245	-7.45387	9.06389e-14	4.28871e-13
SMUG1	1430	-0.588436	0.0481594	-12.2185	2.47595e-34	1.01998e-32
FAAH	1311.85	0.316558	0.0771494	4.10318	4.07505e-05	8.04322e-05
RSRP1	366.941	-0.330979	0.113788	-2.90874	0.00362889	0.00565208
IL13RA2	119.727	-0.920088	0.14958	-6.15115	7.69226e-10	2.50054e-09
COL10A1	113.819	-1.5617	0.182728	-8.54661	1.26758e-17	8.54203e-17
SEC61A1	16735.2	0.019178	0.0551703	0.347615	0.728129	0.760496
TCEAL3	1058.49	-0.258349	0.0582152	-4.43783	9.08705e-06	1.9238e-05
RIF1	3574.35	0.318149	0.0404996	7.85561	3.97827e-15	2.12664e-14
TTC21B	1553.2	0.342002	0.0465509	7.34684	2.02942e-13	9.33688e-13
NMI	1418.83	-0.150468	0.0477054	-3.15411	0.00160988	0.00262787
TNFAIP6	2980.98	0.727295	0.132354	5.49506	3.90578e-08	1.0668e-07
SLC36A1	1551.98	0.0830956	0.0666487	1.24677	0.212482	0.25038
BATF3	103.98	-0.36872	0.0929972	-3.96485	7.34415e-05	0.000140276
KCNJ2	1206.94	0.046084	0.0926956	0.497155	0.61908	0.660199
EXOSC9	958.321	-0.119802	0.0276229	-4.33704	1.44412e-05	3.00073e-05
PLA2G12A	2572.86	-0.0997666	0.048434	-2.05985	0.0394132	0.0529136
SNRPA	2298.09	-0.554527	0.0443937	-12.4911	8.34585e-36	4.05874e-34
B9D2	570.278	-0.256116	0.0539553	-4.74682	2.06637e-06	4.69174e-06
ADCK4	1614.04	-0.300508	0.044323	-6.77995	1.20218e-11	4.68052e-11
ZNF468	1176.85	-0.217899	0.0534168	-4.07923	4.51859e-05	8.88482e-05
ZNF415	403.284	-0.0828909	0.0723042	-1.14642	0.251621	0.292787
ZNF350	687.767	-0.0252947	0.0525046	-0.481762	0.629975	0.670543
RAB38	541.963	-0.0880028	0.0555428	-1.58441	0.1131	0.140933
HAUS3	833.095	-0.145831	0.0352875	-4.13266	3.58586e-05	7.1194e-05
CHPF	6622.52	-0.356542	0.076147	-4.68228	2.83697e-06	6.34409e-06
INHA	79.7358	-1.4847	0.175535	-8.45815	2.7166e-17	1.76533e-16
FAM124B	178.895	0.344357	0.0955139	3.60531	0.000311783	0.000550535
SP140L	1051.02	-0.305674	0.0452162	-6.76026	1.37744e-11	5.33972e-11
ENKD1	974.366	-0.381146	0.0632505	-6.02597	1.68097e-09	5.28826e-09
UBE2C	434.136	-1.96667	0.110534	-17.7924	8.09431e-71	1.09038e-67
SLC35C2	2422.48	-0.46261	0.0422841	-10.9405	7.37754e-28	1.50809e-26
ACTR5	573.813	-0.245852	0.0352162	-6.9812	2.92662e-12	1.2049e-11
SYS1	3335.32	-0.211742	0.0343252	-6.16871	6.88499e-10	2.24571e-09
PI3	85.3428	-3.16776	0.215022	-14.7322	4.00188e-49	7.81295e-47
SLC12A5	74.7844	-0.905663	0.0927623	-9.76327	1.61854e-22	1.78801e-21
ATP5E	10101.2	-0.982935	0.06412	-15.3296	4.84814e-53	1.55981e-50
PLCG1	3891.2	-0.00572566	0.0425524	-0.134556	0.892963	0.908955
SRSF6	5351.49	-0.208234	0.0422277	-4.93121	8.17231e-07	1.94298e-06
RAB22A	3067.1	-0.261347	0.032168	-8.12443	4.49466e-16	2.60756e-15
PTGIS	1254.13	-1.04239	0.140265	-7.4316	1.07295e-13	5.04494e-13
SNAI1	550.533	-0.277773	0.103692	-2.67884	0.00738786	0.0110396
MOCS3	608.404	-0.0879294	0.0274829	-3.19943	0.00137702	0.00226854
RNF114	4322.67	-0.0862791	0.0319228	-2.70274	0.00687698	0.0103185
PEPD	5087.9	0.163274	0.0667036	2.44775	0.014375	0.0205741
NAGK	2401.62	-0.0926203	0.0402496	-2.30115	0.0213832	0.0298345
MCEE	385.305	-0.188153	0.0408873	-4.60174	4.18983e-06	9.19238e-06
PAIP2B	1260.91	0.684788	0.0915737	7.47799	7.54656e-14	3.60368e-13
SNRNP27	1006.24	-0.134532	0.0341482	-3.93966	8.15955e-05	0.0001549
MPHOSPH10	1588.65	-0.163563	0.034841	-4.69455	2.67194e-06	5.99296e-06
LIPE	263.19	0.522962	0.0809145	6.46314	1.02554e-10	3.65091e-10
HIF3A	369.155	-0.55581	0.112797	-4.92753	8.32739e-07	1.97706e-06
DST	6586.74	0.0905562	0.0639576	1.41588	0.156811	0.190341
FBXO9	2198.44	0.211133	0.0336718	6.27033	3.60286e-10	1.21184e-09
RRP36	1288	-0.229582	0.037801	-6.07345	1.25187e-09	3.99242e-09
BTN3A3	2977.54	0.399765	0.0607638	6.579	4.73629e-11	1.7461e-10
SNRPC	2561.35	-0.346289	0.0370008	-9.35894	8.05403e-21	7.43632e-20
SLC17A1	1767.95	0.261127	0.149085	1.75153	0.0798545	0.102381
ABCC10	616.996	-0.0936501	0.0415043	-2.25639	0.0240459	0.0333185
PEX6	1808.41	-0.208377	0.0584938	-3.56238	0.000367511	0.00064446
UNC5CL	1540.83	0.0700144	0.0881114	0.794612	0.426839	0.472043
AARS2	1120.85	0.0621441	0.0367546	1.69079	0.0908776	0.115209
ZNF391	307.411	0.114578	0.0619194	1.85043	0.0642512	0.0836825
KLHDC3	4161.12	-0.130439	0.0396168	-3.29252	0.00099295	0.00165812
TREM1	204.97	-1.21949	0.147475	-8.26916	1.34901e-16	8.21169e-16
MEA1	3191.95	-0.385463	0.0409541	-9.41209	4.86379e-21	4.56904e-20
COL21A1	644.254	0.780524	0.130301	5.99018	2.09606e-09	6.53613e-09
CDKN1A	12144.1	0.118591	0.0691025	1.71616	0.0861336	0.109753
SOX4	4460.08	-0.159068	0.0640189	-2.4847	0.0129659	0.0186853
CPNE5	463.011	0.0847741	0.0969141	0.874734	0.381718	0.427087
SSR1	9762.75	0.0495251	0.0330308	1.49936	0.13378	0.16443
NRN1	1309.77	-0.458055	0.130865	-3.5002	0.000464906	0.000806016
ATXN1	2645.77	0.282855	0.0413899	6.8339	8.26359e-12	3.27024e-11
DEK	5349.77	0.196405	0.0377172	5.20729	1.91618e-07	4.86761e-07
LRRFIP1	6975.27	0.0260479	0.0389601	0.668578	0.503765	0.549713
SCGB1D2	70.9421	-0.0456904	0.158949	-0.287453	0.773765	0.802293
EMC3	2173.64	-0.424124	0.0488087	-8.68952	3.63969e-18	2.572e-17
SH3TC1	1432.12	-0.0400793	0.062454	-0.64174	0.521042	0.566639
KATNAL2	302.51	-0.843851	0.0944438	-8.93496	4.07339e-19	3.17183e-18
CNOT1	9514.12	0.328688	0.0420072	7.82455	5.09466e-15	2.69138e-14
BBS2	1915.44	0.0620898	0.0362461	1.71301	0.0867115	0.110416
MT2A	8838.83	-1.65167	0.114729	-14.3963	5.46167e-47	8.1749e-45
GOT2	5429.3	-0.327903	0.0563216	-5.82198	5.8155e-09	1.72899e-08
SPHK2	592.535	-0.192288	0.0480652	-4.00056	6.31924e-05	0.000121766
RAP2A	3734.19	0.265073	0.0428943	6.17967	6.42351e-10	2.10538e-09
SLC10A2	1151.85	0.713707	0.187891	3.79851	0.000145566	0.000267557
EFNB2	5940.56	0.576102	0.0748137	7.70049	1.35547e-14	6.89301e-14
SLC22A5	4193.71	0.0114312	0.080197	0.142539	0.886654	0.903557
IRF1	4736.23	0.034162	0.0746509	0.457624	0.647223	0.686028
NIN	2978	0.327758	0.0537113	6.10222	1.04603e-09	3.36062e-09
ATP5S	1354.31	0.0311657	0.0534261	0.583343	0.559663	0.603137
BMP4	701.509	0.414947	0.106459	3.89771	9.71073e-05	0.000182726
PTGER2	325.22	-0.622451	0.10518	-5.91798	3.25926e-09	9.94012e-09
RPS29	14392	-0.441026	0.0561863	-7.84936	4.18163e-15	2.22739e-14
SOX9	3819.05	0.573541	0.0983881	5.82938	5.56335e-09	1.65732e-08
MRPS7	2268.09	-0.214559	0.0391474	-5.48078	4.23447e-08	1.15168e-07
ARMC7	898.684	-0.202665	0.0441904	-4.58617	4.51447e-06	9.86766e-06
NUP85	1087.4	-0.11246	0.0331684	-3.39058	0.000697445	0.00118538
MIF4GD	1323.37	-0.170819	0.0347731	-4.91239	8.99718e-07	2.12783e-06
NT5C	1210.91	-0.509609	0.0579257	-8.79763	1.39738e-18	1.03089e-17
MSTO1	965.496	-0.143426	0.0473918	-3.02638	0.00247497	0.00393861
MBOAT7	1086.02	-0.0838174	0.0570322	-1.46965	0.141656	0.173209
ZBTB46	1184.23	0.162059	0.0570051	2.8429	0.00447057	0.00687634
SLC35F5	3103.59	0.257067	0.0481028	5.34412	9.08565e-08	2.38489e-07
INSIG2	3105.09	0.306518	0.0582946	5.25808	1.45569e-07	3.74372e-07
PSD4	1704.5	-0.011015	0.0556524	-0.197924	0.843104	0.864803
PSPN	230.919	-0.252174	0.0408711	-6.16998	6.82992e-10	2.22828e-09
ALKBH7	1851.68	-0.940427	0.077096	-12.1981	3.18069e-34	1.28905e-32
CLPP	2273.78	-0.40066	0.0432748	-9.25852	2.0729e-20	1.83108e-19
TNFSF9	549.096	-0.665341	0.104084	-6.39233	1.63374e-10	5.70011e-10
THOC2	2777.35	0.0324903	0.0292666	1.11015	0.266935	0.309057
RPL23	37401.9	-0.500495	0.0430686	-11.6209	3.2282e-31	9.27229e-30
STRADA	1265.99	-0.333786	0.0328175	-10.171	2.67254e-24	3.58584e-23
CD70	2990.89	-1.0036	0.150277	-6.67829	2.4174e-11	9.13457e-11
C3	89862.1	-0.0029049	0.12604	-0.0230475	0.981612	0.984389
SH2D3A	342.696	-0.417753	0.0779657	-5.35817	8.40682e-08	2.21201e-07
TNFSF14	504.129	-1.41893	0.129669	-10.9427	7.19946e-28	1.47841e-26
RTN2	353.904	-0.511826	0.0627064	-8.16226	3.28822e-16	1.92841e-15
EML2	1038.92	-0.0262468	0.0607678	-0.431919	0.6658	0.703364
VASP	3863.27	-0.118979	0.0418681	-2.84177	0.00448644	0.0068976
SYMPK	3245.44	0.174776	0.035463	4.92842	8.28986e-07	1.96919e-06
CDC25B	2417.92	-0.813245	0.0706019	-11.5187	1.06157e-30	2.86008e-29
CD93	16294.1	0.43575	0.0784437	5.55494	2.77712e-08	7.70083e-08
PSMF1	7142.58	-0.175781	0.0247911	-7.09049	1.33642e-12	5.68275e-12
TMX4	7179.78	-0.227195	0.0587668	-3.86605	0.000110614	0.00020641
AP5S1	824.511	-0.236817	0.037807	-6.26384	3.75621e-10	1.25996e-09
RRBP1	15612	-0.247147	0.0524858	-4.70884	2.4913e-06	5.61022e-06
DSTN	17823.6	-0.198613	0.0434964	-4.5662	4.96656e-06	1.08155e-05
LAMP5	90.7584	-1.31014	0.170275	-7.69426	1.42318e-14	7.21824e-14
SNRPB2	2565.6	-0.403077	0.033628	-11.9863	4.19042e-33	1.48551e-31
TCF15	59.0687	-0.561611	0.11732	-4.787	1.69295e-06	3.88249e-06
FAM110A	612.789	-0.332955	0.0526816	-6.32013	2.61342e-10	8.90598e-10
S1PR4	223.821	-0.378853	0.0812561	-4.66246	3.12449e-06	6.95358e-06
NCLN	3293.62	-0.386774	0.0440277	-8.78479	1.56663e-18	1.14759e-17
ANKHD1	6603.01	0.197357	0.0393126	5.02021	5.16139e-07	1.25323e-06
PITHD1	1958.69	-0.255242	0.0288588	-8.84451	9.1929e-19	6.9183e-18
MAX	3275.33	-0.189174	0.0294806	-6.41689	1.39086e-10	4.8856e-10
FNTB	961.893	0.292473	0.0536883	5.44761	5.10507e-08	1.37651e-07
ARMCX5	662.395	-0.0219066	0.0316974	-0.691116	0.489493	0.535458
MMP24	2119.02	0.0339343	0.0960287	0.353376	0.723806	0.756314
NECAB3	709.38	-0.969564	0.0787402	-12.3134	7.66745e-35	3.37543e-33
RALY	6934.37	-0.486241	0.0385464	-12.6144	1.75829e-36	9.39919e-35
PLAGL2	1129.41	-0.227668	0.0540312	-4.21365	2.51274e-05	5.08398e-05
AGO3	1490.54	-0.0708445	0.0474791	-1.49212	0.135668	0.166492
UROD	3887.59	-0.236645	0.0441325	-5.36215	8.22357e-08	2.16748e-07
SLC35E2	125.073	0.0640634	0.0599171	1.0692	0.284979	0.32806
KLC1	2660.17	-0.0686237	0.0434734	-1.57852	0.114446	0.142394
PCID2	1352.56	-0.0982663	0.0317629	-3.09374	0.0019765	0.00318562
LRFN3	400.044	-0.197169	0.0671706	-2.93534	0.00333185	0.00521657
IGFLR1	485.482	-0.821172	0.081436	-10.0837	6.52494e-24	8.33942e-23
CAPNS1	16353.4	-0.531391	0.0445966	-11.9155	9.82669e-33	3.34281e-31
PDCD2L	153.766	-0.432426	0.0510416	-8.47203	2.41143e-17	1.57691e-16
UBA2	5489.31	-0.106311	0.0305564	-3.47916	0.000502982	0.000868008
HCST	658.02	-0.691478	0.0897822	-7.70172	1.34248e-14	6.82952e-14
COX6B1	8352.22	-0.951801	0.0649038	-14.6648	1.08341e-48	2.05558e-46
CCR7	227.196	-0.523488	0.106499	-4.91542	8.85909e-07	2.09627e-06
NR1D1	2488.3	-0.177579	0.0800233	-2.21909	0.0264806	0.0364857
ARL2	2805.6	-0.450497	0.0552355	-8.15592	3.46537e-16	2.03053e-15
BCL2L12	286.883	-0.753808	0.0540766	-13.9396	3.63788e-44	4.37552e-42
RRAS	3491.48	-0.730823	0.0630491	-11.5913	4.55959e-31	1.29857e-29
PRRG2	74.2218	-0.750828	0.130492	-5.75381	8.72524e-09	2.54852e-08
GLTSCR2	14917.5	-0.581311	0.0633952	-9.16963	4.74624e-20	4.05947e-19
SBDS	6450.65	-0.137822	0.0317303	-4.34354	1.40204e-05	2.91888e-05
MLX	2515.58	-0.0643912	0.0360997	-1.7837	0.0744717	0.0958723
WNK4	302.665	-0.321123	0.162005	-1.98218	0.0474585	0.0628875
DNASE1	761.065	-1.04138	0.0964635	-10.7956	3.61157e-27	6.77577e-26
TRAP1	5950.95	0.01862	0.0458326	0.406261	0.684551	0.72083
SUGP1	178.025	0.268643	0.0689684	3.89516	9.81324e-05	0.000184603
DDX49	1813.02	-0.167083	0.0386247	-4.32581	1.51975e-05	3.14962e-05
SDF2	778.373	0.0182871	0.038736	0.472096	0.636859	0.6768
NSRP1	1713.97	-0.00976655	0.0287972	-0.339149	0.734497	0.766415
AHDC1	2140.56	0.0024497	0.0561967	0.0435915	0.96523	0.970417
SLC35A2	1149.37	-0.301658	0.0469251	-6.42851	1.28861e-10	4.53826e-10
CFP	119.057	0.27521	0.0891647	3.08654	0.00202501	0.00325874
ELK1	1796.04	-0.388584	0.0390843	-9.9422	2.72723e-23	3.24833e-22
ATG14	1007.75	0.373085	0.0608036	6.1359	8.46803e-10	2.73753e-09
DLGAP5	198.375	-0.849949	0.094739	-8.97148	2.92567e-19	2.32243e-18
L3HYPDH	455.643	-0.254132	0.0569594	-4.46164	8.13336e-06	1.73197e-05
HSPA2	1097.71	-0.628297	0.0955477	-6.57574	4.84113e-11	1.78329e-10
SGPP1	1829.43	0.14112	0.0555464	2.54058	0.0110667	0.0161185
PLEKHG3	2391.24	0.0334481	0.0598214	0.559132	0.576072	0.61894
EVI2A	1138.1	-0.402814	0.0793878	-5.074	3.8954e-07	9.58446e-07
AIF1L	7081.21	0.493719	0.116921	4.22266	2.41439e-05	4.89527e-05
CANX	71712.6	0.170073	0.0490526	3.46715	0.000526007	0.000905887
PYCARD	960.694	-0.932239	0.0895405	-10.4114	2.20051e-25	3.34572e-24
COX7C	14225	-0.592676	0.0618311	-9.58539	9.21087e-22	9.39998e-21
PHPT1	1650.17	-0.360818	0.0682705	-5.28513	1.25614e-07	3.26102e-07
TRAF2	1153.91	-0.297077	0.0520751	-5.70477	1.16497e-08	3.36695e-08
ABHD8	591.671	-0.213201	0.0531817	-4.00891	6.09997e-05	0.000117895
COL14A1	3265.72	-0.272635	0.12233	-2.22869	0.0258348	0.0356396
TSPAN8	132.347	-0.172942	0.212728	-0.812969	0.416236	0.461567
RAB3IP	3699.06	0.744509	0.0758957	9.80963	1.02343e-22	1.15273e-21
YEATS4	627.758	-0.159228	0.0433647	-3.67183	0.00024082	0.000430821
NDUFB2	3794.27	-0.477425	0.0583359	-8.18408	2.74398e-16	1.62124e-15
ZNF777	785.456	-0.16394	0.036879	-4.44535	8.775e-06	1.86037e-05
IDUA	671.032	-0.680511	0.0708216	-9.6088	7.33975e-22	7.59983e-21
ZNF317	1581.82	0.0602791	0.0275022	2.1918	0.0283943	0.0389074
PIN1	1711.85	-0.2483	0.0485371	-5.11568	3.12617e-07	7.76414e-07
FBXL12	819.791	-0.17528	0.0331804	-5.28264	1.27333e-07	3.30312e-07
CYP4F11	454.168	-0.728328	0.147734	-4.93	8.22276e-07	1.95428e-06
SIN3B	2747.37	-0.144349	0.0450575	-3.20366	0.00135693	0.00223654
EPS15L1	1494.2	-0.0772516	0.0354854	-2.177	0.0294809	0.040339
KLF2	2000.31	0.361247	0.0869213	4.15602	3.23843e-05	6.46678e-05
F2RL3	1820.58	0.654916	0.113194	5.7858	7.21674e-09	2.12496e-08
HCFC1R1	6092.42	-0.869001	0.0771107	-11.2695	1.85579e-29	4.48371e-28
HN1L	8657.27	0.0448397	0.046092	0.97283	0.330638	0.375518
UNKL	293.71	0.104587	0.058517	1.78729	0.0738907	0.0952245
GFER	1041.6	-0.567572	0.0520785	-10.8984	1.17315e-27	2.3378e-26
RAB40C	1582.9	-0.127851	0.0613206	-2.08496	0.0370732	0.0499863
WDR24	853.462	-0.108752	0.0432649	-2.51363	0.0119495	0.0172977
ZNF10	572.04	-0.272655	0.0563381	-4.83962	1.30086e-06	3.02241e-06
TICAM1	1912.08	0.162618	0.048098	3.38098	0.000722288	0.00122605
MON1B	2750	-0.00588708	0.0277208	-0.21237	0.831818	0.854658
METTL25	260.09	0.28279	0.0430295	6.57201	4.96408e-11	1.82509e-10
EIF3K	8538.47	-0.611709	0.0533343	-11.4693	1.88125e-30	4.94966e-29
EMC6	703.635	-0.449494	0.0486767	-9.23426	2.60076e-20	2.27351e-19
TUBA4A	2696.38	-0.415835	0.0630672	-6.59352	4.29508e-11	1.59041e-10
VIL1	1904.65	1.21962	0.141377	8.62675	6.31185e-18	4.35812e-17
AAMP	4995.52	0.0681134	0.0370613	1.83786	0.0660833	0.085886
PNKD	3254.86	-0.585016	0.0588158	-9.94659	2.60961e-23	3.1165e-22
TNFRSF19	1889	0.640555	0.0865403	7.40181	1.3434e-13	6.27279e-13
PHTF2	1421.26	-0.300024	0.0420256	-7.13909	9.3949e-13	4.04599e-12
HSPB1	27968.7	-0.986303	0.0811996	-12.1466	5.97697e-34	2.33379e-32
GNG11	7359.43	-0.414583	0.0731436	-5.66807	1.44413e-08	4.13384e-08
SHFM1	3829.85	-0.883585	0.0542509	-16.287	1.22069e-59	8.22199e-57
GNGT1	59.3967	-0.607778	0.170794	-3.55853	0.00037293	0.000653283
PTPN12	6253.95	0.0800404	0.0399662	2.0027	0.0452092	0.0600841
FGL2	5650.17	0.369841	0.0805306	4.59255	4.37866e-06	9.58636e-06
STYXL1	791.667	-0.528308	0.0509481	-10.3695	3.41208e-25	5.09016e-24
PEX1	933.539	0.153031	0.0546063	2.80244	0.00507171	0.00774352
TUBGCP6	1221.54	0.184321	0.054752	3.36647	0.000761375	0.00128753
DGCR6L	2634.45	-0.556806	0.0583871	-9.53645	1.47811e-21	1.4684e-20
NCF4	650.052	-0.59905	0.0773003	-7.74964	9.21511e-15	4.7562e-14
CYTH4	1167.1	-0.290818	0.0790173	-3.68043	0.000232843	0.000417659
GGT1	10821	0.298582	0.105146	2.8397	0.00451557	0.00693923
GCAT	493.526	-0.722895	0.092343	-7.82837	4.94233e-15	2.61501e-14
SGSM3	1886.29	-0.17134	0.0363698	-4.71105	2.46448e-06	5.55447e-06
VPREB3	30.0059	-0.949498	0.128241	-7.404	1.32142e-13	6.17226e-13
SDF2L1	948.85	-0.717679	0.0775919	-9.2494	2.25749e-20	1.98633e-19
YWHAH	9528.8	0.259216	0.0427598	6.06214	1.3432e-09	4.26751e-09
A4GALT	3238.04	0.0156056	0.0594976	0.262289	0.793099	0.82013
CDC42EP1	3479.14	-0.176262	0.0570868	-3.08761	0.00201773	0.00324858
MCHR1	652.877	-0.482635	0.206029	-2.34256	0.019152	0.026897
TST	2104.05	-0.456594	0.0899674	-5.0751	3.87289e-07	9.53429e-07
CCDC117	1676.13	-0.0129768	0.0346786	-0.374202	0.708254	0.74254
APOL2	5653.75	-0.750483	0.077178	-9.72405	2.38111e-22	2.59304e-21
RAC2	2373.79	-0.584025	0.0871766	-6.69933	2.09383e-11	7.95206e-11
LIF	2085.57	-0.804111	0.12838	-6.26351	3.76408e-10	1.26228e-09
C22orf23	108.179	0.089094	0.0540378	1.64873	0.0992021	0.124846
APOBEC3A	79.4747	-0.171217	0.0960845	-1.78194	0.0747584	0.0962322
EMC4	3799.95	-0.291148	0.0340694	-8.54575	1.27709e-17	8.60182e-17
PMPCB	2728.48	-0.381415	0.04488	-8.49855	1.91974e-17	1.26955e-16
DNAJC2	879.672	-0.223862	0.0425078	-5.26638	1.39137e-07	3.58909e-07
ATP6V1F	6580.85	-0.749963	0.0605052	-12.395	2.78066e-35	1.27844e-33
LSM8	1061.97	-0.450143	0.0343014	-13.1232	2.42525e-39	1.78528e-37
STRIP2	317.763	-0.658053	0.128835	-5.10772	3.26076e-07	8.082e-07
DNAJB9	5888.86	0.121187	0.0665757	1.82029	0.0687143	0.0890305
LRRC4	244.836	0.0446853	0.0936947	0.476924	0.633416	0.673833
CALU	10936.9	-0.393694	0.0577254	-6.82011	9.09693e-12	3.58633e-11
SMO	2405.14	-0.20046	0.0678602	-2.95401	0.00313675	0.00492353
IRF5	991.771	-0.291701	0.0697236	-4.18367	2.86836e-05	5.76025e-05
LRRC17	514.36	-0.219888	0.0988959	-2.22343	0.0261867	0.0360991
OPN1SW	107.451	-0.48574	0.0551989	-8.79982	1.3703e-18	1.01369e-17
SIRT2	3335.75	-0.205267	0.0341542	-6.01	1.8552e-09	5.81196e-09
HOXD3	166.28	-0.18883	0.0987174	-1.91283	0.0557694	0.0731661
MTX2	1454.86	-0.277816	0.0366418	-7.58194	3.40424e-14	1.6694e-13
HOXD9	1318.05	-0.189762	0.0829788	-2.28687	0.0222032	0.0308923
HOXD10	549.512	-0.491858	0.10164	-4.83921	1.30356e-06	3.02763e-06
ARHGAP22	370.224	-0.448886	0.0716094	-6.26854	3.64448e-10	1.22492e-09
PIAS1	3007.5	0.241831	0.031017	7.7967	6.35452e-15	3.336e-14
SNAP23	3472.95	-0.0212937	0.0300855	-0.70777	0.479088	0.525468
TMOD2	1878.27	0.435678	0.0684683	6.36322	1.97571e-10	6.82431e-10
SLTM	3622.1	0.138823	0.030839	4.50155	6.74597e-06	1.44844e-05
DLL4	4923.38	0.244198	0.0892925	2.73481	0.00624158	0.00941655
ALDH1A2	635.3	-0.71277	0.17177	-4.14956	3.33113e-05	6.64205e-05
KNSTRN	391.085	-0.466059	0.0478139	-9.74735	1.89352e-22	2.0721e-21
SERF2	18322.5	-1.00361	0.0714815	-14.0401	8.86045e-45	1.11551e-42
CLN6	3012.1	-0.217803	0.0497133	-4.38118	1.1804e-05	2.47643e-05
ARPP19	10253.5	0.0486933	0.0316893	1.53659	0.124395	0.153877
VPS13C	3488.85	0.638895	0.0727105	8.78683	1.53841e-18	1.12875e-17
ISLR	1273.33	-1.06998	0.151376	-7.06838	1.56756e-12	6.62171e-12
THAP10	200.584	0.0189874	0.0397321	0.477885	0.632732	0.673212
AMOTL2	6143.53	0.198714	0.0666482	2.98154	0.00286802	0.00452507
ACKR4	291.247	-0.0239125	0.103624	-0.230763	0.817499	0.842065
MBD4	1995.54	-0.126198	0.0339418	-3.71808	0.000200744	0.000362425
COPB1	8257.76	0.0301573	0.0362252	0.832495	0.405129	0.450177
FAM64A	118.546	-1.06034	0.0905045	-11.7159	1.05711e-31	3.18576e-30
ZNF232	107.931	-0.395454	0.0692698	-5.70889	1.13712e-08	3.28928e-08
CD68	18001.6	-0.344479	0.0775159	-4.44398	8.83118e-06	1.87111e-05
TXNDC17	775.197	-0.554292	0.0588318	-9.42164	4.44097e-21	4.1982e-20
ATP1B2	1096.63	0.131767	0.0960488	1.37188	0.170101	0.204866
FXR2	1745.96	0.0859935	0.0284126	3.0266	0.0024732	0.00393683
MPDU1	1150.18	-0.375764	0.0619064	-6.06988	1.28004e-09	4.07548e-09
LRRC6	382.753	-0.108877	0.0708885	-1.5359	0.124564	0.154072
QTRT1	907.488	-0.346304	0.0570845	-6.06652	1.30711e-09	4.15776e-09
ILF3	7725.56	0.255502	0.0306925	8.3246	8.46158e-17	5.24797e-16
AP1M2	791.734	-1.0221	0.122967	-8.31196	9.41314e-17	5.82205e-16
ERI1	714.171	-0.203564	0.0426435	-4.77362	1.80946e-06	4.137e-06
CLEC11A	566.299	-0.76519	0.09212	-8.30645	9.86108e-17	6.08793e-16
SIGLEC9	291.377	-0.24854	0.0779299	-3.18927	0.00142633	0.00234433
NFATC4	1032.91	-0.320185	0.0861971	-3.71457	0.000203548	0.000367165
KIAA0391	1983.34	0.26978	0.0399714	6.74931	1.48546e-11	5.73534e-11
GEMIN2	191.586	-0.213754	0.0468155	-4.56588	4.97393e-06	1.08298e-05
BCL2L2	2921.71	0.266868	0.0511194	5.22048	1.7846e-07	4.54708e-07
PARP2	745.411	-0.115866	0.0415762	-2.78685	0.00532237	0.00810693
EAPP	1946.74	-0.00429325	0.0412267	-0.104138	0.91706	0.92941
EGLN3	29390.5	0.220393	0.09128	2.41448	0.0157579	0.0224249
TMEM55B	1069.43	-0.249697	0.0484812	-5.15039	2.59943e-07	6.52571e-07
NEDD8	3554.96	-0.286389	0.0426413	-6.71624	1.8647e-11	7.11598e-11
DAD1	5646.05	-0.160508	0.0404587	-3.9672	7.27219e-05	0.000138975
RAP1B	10035.6	-0.173815	0.0329652	-5.27267	1.34452e-07	3.4764e-07
ADGRE1	232.95	-0.663221	0.108867	-6.09206	1.11468e-09	3.5701e-09
ARHGEF6	2815.49	0.0212914	0.0508487	0.41872	0.675421	0.712386
RPS4Y1	6868.44	-0.650746	0.249626	-2.60688	0.00913703	0.0134828
MAPK8IP3	2865.2	-0.761302	0.0969504	-7.85249	4.07855e-15	2.17765e-14
MKNK2	6252.21	-0.104824	0.0494553	-2.11958	0.0340416	0.0461529
KLF16	1066.32	-0.176938	0.0655626	-2.69876	0.0069598	0.0104312
TMEM8A	3245.58	-0.487793	0.0572539	-8.51982	1.59803e-17	1.06517e-16
DOHH	673.42	-0.341419	0.0564022	-6.0533	1.4191e-09	4.4991e-09
ABHD17A	2353.11	-0.459027	0.0589331	-7.78894	6.75715e-15	3.53634e-14
SALL1	4006.17	0.582229	0.0738314	7.88592	3.12221e-15	1.68507e-14
ZC3H14	2201.69	0.123132	0.033176	3.71148	0.000206048	0.000371527
LMAN1	14925.4	0.0481561	0.0460309	1.04617	0.295483	0.339051
NUP37	730.678	-0.298095	0.0368574	-8.08778	6.07612e-16	3.48156e-15
DMXL2	1571.26	0.338618	0.067775	4.9962	5.84712e-07	1.41007e-06
DSC2	2092.79	0.541259	0.072582	7.4572	8.838e-14	4.19362e-13
ANGEL1	1451.63	-0.152197	0.0463548	-3.2833	0.00102599	0.00171032
SAMD4A	1818.57	-0.0576823	0.0602433	-0.957489	0.338321	0.383274
ENOSF1	1298.78	0.188227	0.0643447	2.92529	0.00344134	0.00537647
CDADC1	585.477	0.408565	0.0457017	8.93984	3.89747e-19	3.04012e-18
C16orf62	3243.39	0.227205	0.0325984	6.96982	3.17348e-12	1.30216e-11
DOCK7	1525.79	0.480779	0.0647281	7.42767	1.10527e-13	5.18785e-13
CORO7	1910.13	-0.300201	0.0506619	-5.92556	3.11227e-09	9.51983e-09
DHX40	4650.04	0.177431	0.0357329	4.96549	6.85278e-07	1.64113e-06
DTWD1	844.102	-0.081651	0.0344414	-2.37072	0.0177535	0.0250584
MEGF8	4544.56	0.0413536	0.048459	0.853372	0.393453	0.438686
WDR18	1451.23	-0.211196	0.0497155	-4.24808	2.15609e-05	4.39405e-05
IGSF21	136.827	-0.0671369	0.103368	-0.649496	0.516018	0.561674
SLX1A	770.057	-1.21951	0.124229	-9.81661	9.54985e-23	1.07925e-21
INTS2	933.971	0.230864	0.0368264	6.26897	3.63434e-10	1.22182e-09
KHNYN	3432.58	0.218103	0.0409592	5.32488	1.01021e-07	2.64141e-07
CERS4	1993.72	-0.43387	0.076878	-5.64362	1.66508e-08	4.73313e-08
TUBG2	1151.49	-0.313146	0.0489981	-6.39098	1.64831e-10	5.74648e-10
TUBG1	1568.47	-0.310594	0.0485462	-6.39792	1.5751e-10	5.50123e-10
RPS16	32815.6	-0.718639	0.0547863	-13.1171	2.62733e-39	1.91312e-37
PLPPR2	1308.73	-0.44676	0.0530306	-8.42458	3.62059e-17	2.32695e-16
SULT1C2	1870.65	-0.492942	0.113927	-4.32683	1.51271e-05	3.13631e-05
NCAPG	253.355	-0.393465	0.0705477	-5.57729	2.44298e-08	6.81636e-08
RABGAP1L	1903.32	0.000504099	0.0406551	0.0123994	0.990107	0.9918
ESYT2	10806.1	0.0799168	0.0401973	1.98812	0.0467989	0.0620439
ALOX12	111.152	0.0040178	0.069644	0.0576905	0.953995	0.960483
FBXO44	1712.41	-0.525243	0.0607849	-8.64101	5.57203e-18	3.86712e-17
UGT2A3	7946.25	0.66878	0.135081	4.95097	7.38452e-07	1.76284e-06
ADAMTS2	1749.4	-0.468675	0.0921327	-5.08696	3.63853e-07	8.96882e-07
NARFL	1246.26	-0.400895	0.0478846	-8.37212	5.65908e-17	3.57065e-16
HBA2	4273.32	-0.58406	0.145802	-4.00584	6.17979e-05	0.000119266
TRNT1	593.293	-0.324981	0.0457018	-7.11091	1.15277e-12	4.92672e-12
PDGFRL	250.755	-1.68901	0.139216	-12.1323	7.1218e-34	2.76478e-32
DHX29	1930.4	0.133126	0.0394771	3.37224	0.000745601	0.00126308
DHX58	699.658	0.000228282	0.0475714	0.00479872	0.996171	0.996911
PCCB	1820.38	-0.4646	0.0724781	-6.41021	1.4532e-10	5.09529e-10
ARFGEF3	1799.5	-0.174802	0.103997	-1.68084	0.0927933	0.117406
USP40	2073.67	0.453633	0.0501278	9.04954	1.43572e-19	1.17358e-18
VPS50	1259.53	0.0579423	0.0387723	1.49442	0.135065	0.165812
SNX4	2452.14	0.208624	0.0431988	4.82939	1.36949e-06	3.17255e-06
SPAG1	616.362	-0.0150137	0.0491477	-0.305481	0.76	0.789783
RRM2B	4507.61	0.0110134	0.0530059	0.207777	0.835403	0.857688
RHOBTB2	1672.02	0.0381417	0.0594772	0.641282	0.521339	0.566917
RAF1	3777	-0.181499	0.0298536	-6.07962	1.20465e-09	3.84729e-09
MED17	934.019	0.217997	0.0267181	8.15914	3.37417e-16	1.97796e-15
RIC1	1739.48	0.13948	0.0385889	3.61452	0.000300902	0.000532089
ALG13	1135.15	-0.221343	0.040415	-5.47674	4.33224e-08	1.1766e-07
TSG101	3120.71	-0.19252	0.0388419	-4.95651	7.17701e-07	1.71573e-06
CARD10	1703.8	0.508861	0.0581651	8.74856	2.16092e-18	1.56168e-17
KIAA0930	4754.89	-0.425066	0.0486327	-8.74033	2.32432e-18	1.67438e-17
DHX35	489.897	0.021012	0.0555114	0.378517	0.705047	0.739638
TRPC4AP	4837.47	-0.233582	0.0274572	-8.50713	1.78298e-17	1.18493e-16
TYMP	3875.15	-0.550406	0.0902111	-6.10131	1.05203e-09	3.37828e-09
C20orf194	2249.74	0.24536	0.0399423	6.14288	8.10406e-10	2.6268e-09
ELN	2622.36	-0.287187	0.124828	-2.30066	0.021411	0.0298672
CUL9	1000.01	0.59477	0.0534996	11.1173	1.0338e-28	2.34449e-27
ACTR3C	503.243	-0.522569	0.0792324	-6.59539	4.24144e-11	1.57184e-10
PCDHGA12	289.48	0.21766	0.115753	1.88038	0.0600569	0.07847
TMCO6	382.917	-0.0774053	0.0478783	-1.61671	0.105941	0.13272
NDUFA2	3998.86	-0.853245	0.0777408	-10.9755	5.01228e-28	1.04845e-26
UBE4A	3819.11	0.249633	0.0391733	6.37252	1.85944e-10	6.4475e-10
POLDIP3	4576.01	0.172456	0.0312849	5.51244	3.53884e-08	9.70911e-08
TRMT2A	1079.31	-0.379991	0.0501152	-7.58234	3.39369e-14	1.66484e-13
ZSCAN9	556.573	-0.164227	0.0426361	-3.85182	0.000117241	0.000218083
ZKSCAN3	415.43	0.0286515	0.0435151	0.658427	0.510264	0.555995
DPF2	2370.18	-0.0334047	0.0244693	-1.36517	0.172201	0.207062
GAMT	3255.88	-0.596991	0.100778	-5.9238	3.14583e-09	9.6094e-09
KCNA5	162.099	-0.29224	0.117728	-2.48233	0.0130526	0.0187995
PSMG3	1235.9	-0.908143	0.0592403	-15.3298	4.83268e-53	1.55981e-50
STARD8	2358.11	0.578835	0.0615434	9.40531	5.18751e-21	4.85959e-20
ECSIT	1944.77	-0.154192	0.0553692	-2.78479	0.00535624	0.00815391
LDLR	1040.02	-0.311281	0.104218	-2.98682	0.002819	0.00445451
ELOF1	2150.35	-0.571648	0.0445602	-12.8287	1.13293e-37	6.72319e-36
C19orf80	95.7369	-3.33718	0.201142	-16.5912	8.06892e-62	6.79353e-59
CNN1	1739.94	-0.625219	0.129122	-4.84208	1.28487e-06	2.98835e-06
CDC16	3688.3	-0.142315	0.0298455	-4.76841	1.85688e-06	4.2368e-06
EXOC3L2	2215.45	0.416125	0.0847553	4.90972	9.12054e-07	2.15511e-06
PVRL2	4958.4	-0.323318	0.0441219	-7.32784	2.3389e-13	1.07022e-12
APOE	29609	-1.03617	0.112186	-9.23624	2.55306e-20	2.23326e-19
TOMM40	2436.22	-0.577183	0.0476566	-12.1113	9.20442e-34	3.51254e-32
APOC4-APOC2	580.245	-1.1195	0.134975	-8.29411	1.09401e-16	6.71715e-16
GADD45G	372.609	-1.45809	0.123478	-11.8085	3.5271e-32	1.13397e-30
XPO7	4121.3	0.12932	0.0296259	4.3651	1.27062e-05	2.65662e-05
ACE2	4793.5	1.09573	0.157291	6.96628	3.25432e-12	1.33411e-11
INF2	7780.08	0.236807	0.0631437	3.75028	0.000176634	0.000321026
FAM98C	574.824	-0.153937	0.0537928	-2.86166	0.00421426	0.00651334
SAFB2	3198.41	0.0515797	0.0397665	1.29706	0.194609	0.231221
PLVAP	43819.9	0.477352	0.0866277	5.51039	3.58032e-08	9.81692e-08
BST2	8636.65	-0.493136	0.0798709	-6.17416	6.6515e-10	2.17534e-09
NSUN5	882.879	-0.648346	0.0517451	-12.5296	5.14131e-36	2.57467e-34
SLC27A1	1832.88	-0.187319	0.0499593	-3.74944	0.000177231	0.000322067
USHBP1	329.139	0.171649	0.0834449	2.05704	0.0396828	0.0532543
COLGALT1	5484.47	-0.0831558	0.0602265	-1.38072	0.167366	0.201915
MRPL34	1786.46	-0.661507	0.0605057	-10.933	8.01674e-28	1.62937e-26
PGLS	2599.45	-0.748131	0.0541535	-13.815	2.06934e-43	2.34252e-41
LSM7	1021.21	-0.78623	0.0601031	-13.0814	4.20856e-39	2.98387e-37
RSPH3	1643.82	0.146659	0.0401316	3.65445	0.000257733	0.000459067
MLLT1	2839.91	-0.129856	0.0344411	-3.77037	0.000163008	0.000297584
ACTN4	29858.2	-0.048827	0.0386731	-1.26256	0.206747	0.244178
NDUFA10	4005.11	0.0760914	0.0434949	1.74943	0.0802161	0.102786
ZNF655	812.037	0.0156295	0.0573634	0.272465	0.785264	0.813047
EPO	579.709	-1.29942	0.253918	-5.11745	3.09687e-07	7.69561e-07
ARPC1B	6602.22	-0.464606	0.0615804	-7.54471	4.53305e-14	2.20291e-13
ZSWIM6	1330.84	-0.164628	0.0482166	-3.41434	0.000639362	0.00109148
FCHO1	327.01	-1.00776	0.0948804	-10.6214	2.37026e-26	4.01129e-25
SCO2	1342.9	-0.688426	0.0641343	-10.7341	7.03728e-27	1.2759e-25
ZNF764	502.742	0.00577072	0.0279337	0.206586	0.836333	0.858446
ZNF747	1280.59	-0.0767841	0.0290828	-2.64018	0.00828612	0.0123027
PXDN	7905.99	-0.233069	0.0852346	-2.73444	0.00624865	0.00942615
GDF15	3813.25	-0.733816	0.109937	-6.67488	2.47428e-11	9.33904e-11
PGPEP1	4596.87	0.262848	0.0522705	5.0286	4.94061e-07	1.20266e-06
LSM4	2141.16	-0.719088	0.0634667	-11.3302	9.30297e-30	2.29105e-28
JUND	7225.11	-0.438735	0.078966	-5.556	2.76025e-08	7.65721e-08
HRC	466	0.101148	0.0960344	1.05325	0.292228	0.335744
TRPM4	890.663	-0.156347	0.0650778	-2.40246	0.0162851	0.0231142
ZNF557	504.465	-0.0336524	0.0397126	-0.847399	0.396773	0.442277
OLFM1	555.207	-0.0741623	0.153464	-0.483256	0.628914	0.669678
NUMBL	620.573	-1.04705	0.0762989	-13.7229	7.40015e-43	7.66827e-41
TNNI2	35.4277	-1.01819	0.0981019	-10.3789	3.09225e-25	4.64389e-24
ATXN10	3795.96	-0.00292411	0.0279779	-0.104515	0.916761	0.929246
TUBGCP2	3247.72	-0.0315841	0.0410595	-0.769229	0.441758	0.4875
CYP2E1	79.5355	-1.11824	0.132165	-8.46095	2.65214e-17	1.72427e-16
ZNF337	1647.93	-0.451374	0.0603151	-7.48359	7.23168e-14	3.45699e-13
ALKBH6	175.124	-0.551207	0.0591778	-9.31442	1.22626e-20	1.11314e-19
CEP85	381.061	-0.438978	0.0749549	-5.85657	4.72536e-09	1.41551e-08
TAF4	733.537	-0.334432	0.0318424	-10.5027	8.39202e-26	1.34262e-24
LAMA5	8781.78	0.146969	0.0731202	2.00996	0.0444352	0.0591138
ADRM1	3861.75	-0.536893	0.0466786	-11.5019	1.29015e-30	3.4552e-29
UBE2M	2851.16	-0.448452	0.0430466	-10.4178	2.0563e-25	3.14064e-24
TRIM28	6851.73	-0.214097	0.0352755	-6.06929	1.28478e-09	4.08962e-09
YIPF2	3218.85	-0.627516	0.0509466	-12.3171	7.32488e-35	3.2359e-33
EIF2S3	11499.6	-0.00699875	0.0389541	-0.179667	0.857414	0.878077
TMEM160	232.555	-0.918801	0.0832702	-11.034	2.62033e-28	5.66589e-27
ZC3H4	2129.64	-0.0827506	0.0328128	-2.5219	0.0116722	0.0169254
GMFG	2046.83	-0.363196	0.0621061	-5.848	4.9752e-09	1.48737e-08
MAP3K10	490.326	-0.149501	0.0516254	-2.89588	0.00378094	0.00587735
SESN2	1448.56	-0.0531781	0.0562607	-0.945208	0.344553	0.389516
HIP1R	3482.54	-0.135852	0.0565876	-2.40074	0.0163618	0.0232157
MRPL4	1732.91	-0.29392	0.0450558	-6.52346	6.87021e-11	2.48853e-10
PPAN	841.808	-0.433797	0.0481524	-9.00883	2.0826e-19	1.67191e-18
EIF3G	5479.79	-0.359276	0.0420946	-8.53497	1.4019e-17	9.40018e-17
C19orf66	867.47	-0.158809	0.0515817	-3.07879	0.00207841	0.00333989
ZNF426	1104	0.128151	0.0493823	2.59509	0.0094566	0.0139148
SLC6A8	25280	-0.2679	0.0945146	-2.83448	0.00458997	0.00704713
ZNF331	1376.59	0.0886298	0.0666201	1.33038	0.183394	0.219288
ZNF236	570.622	0.125017	0.0431531	2.89706	0.0037668	0.00585672
LRP3	1156.87	-0.152268	0.0830343	-1.8338	0.0666838	0.0866162
C12orf65	1765.46	-0.470975	0.0467497	-10.0744	7.16936e-24	9.11978e-23
GRWD1	1814.72	-0.117855	0.0338872	-3.47787	0.000505415	0.000871984
NOL11	611.153	0.342123	0.0484038	7.0681	1.57072e-12	6.63089e-12
UBE4B	2669.19	0.305911	0.0366773	8.3406	7.39115e-17	4.62239e-16
SLC35D2	1536.58	0.172912	0.0435756	3.96809	7.24508e-05	0.000138477
PPIL4	1403.77	0.0459502	0.0363497	1.26411	0.206189	0.243604
AKAP12	12166.9	0.52135	0.0945718	5.51274	3.5329e-08	9.69479e-08
LATS1	2104.11	0.199752	0.0371027	5.38375	7.29488e-08	1.93013e-07
RBM39	3137.67	0.203527	0.0396882	5.12814	2.92623e-07	7.30663e-07
ACSS2	479.257	0.450836	0.111219	4.05358	5.04401e-05	9.85037e-05
EDA2R	1046.26	0.176302	0.063482	2.7772	0.00548292	0.00833357
ARHGEF9	1590.52	0.228243	0.0404573	5.64156	1.68512e-08	4.78604e-08
C1QL1	1888.64	-1.81235	0.178573	-10.1491	3.34393e-24	4.45119e-23
GFAP	122.251	-1.43064	0.12249	-11.6797	1.6194e-31	4.80504e-30
HIGD1B	275.049	0.0189619	0.101696	0.186458	0.852086	0.873152
ATP6V1E1	7936.7	-0.284732	0.047635	-5.97736	2.26776e-09	7.0438e-09
COX4I1	14800.3	-0.738949	0.0607974	-12.1543	5.44261e-34	2.14378e-32
EMC8	934.605	-0.277442	0.0379767	-7.30559	2.76049e-13	1.25546e-12
GSE1	2726	0.0754218	0.0616034	1.22431	0.220834	0.259428
C16orf95	67.2551	-0.259565	0.0564522	-4.59796	4.26648e-06	9.34837e-06
GINS2	368.144	-0.508682	0.0701491	-7.25144	4.12348e-13	1.84482e-12
FAM153B	57.6277	0.135416	0.162005	0.835878	0.403224	0.44843
NFATC1	1006.04	0.260982	0.0590354	4.42078	9.83456e-06	2.07456e-05
ABCB7	1356.99	0.0618541	0.0405007	1.52724	0.126703	0.156574
HAUS8	134.417	-0.261176	0.0485556	-5.3789	7.49439e-08	1.98071e-07
MRPS25	1379.43	-0.775304	0.0631479	-12.2776	1.1951e-34	5.11084e-33
TBC1D5	3611.73	0.189729	0.0341701	5.55248	2.81648e-08	7.79713e-08
CAPN7	1106.06	0.185579	0.0455645	4.07289	4.64343e-05	9.11565e-05
RBSN	1366.54	0.1455	0.0322661	4.50936	6.50226e-06	1.39834e-05
NAPSA	1402.71	0.859649	0.174697	4.9208	8.61901e-07	2.04305e-06
NR1H2	5030.87	-0.350592	0.0422126	-8.30539	9.94942e-17	6.13404e-16
PDLIM4	611.163	-0.853576	0.144374	-5.91224	3.37491e-09	1.02719e-08
GFPT2	821.36	-2.06313	0.141869	-14.5425	6.51684e-48	1.15511e-45
RPL27	26564.9	-0.63012	0.0502894	-12.5299	5.12422e-36	2.57467e-34
PSMC3IP	141.139	-0.812435	0.0760757	-10.6793	1.27241e-26	2.24353e-25
VPS25	2440.13	-0.172875	0.0379169	-4.55932	5.13199e-06	1.11469e-05
RAMP2	2685.9	-0.00776356	0.0797099	-0.0973977	0.922411	0.933779
G6PC	524.409	0.894981	0.185607	4.8219	1.42194e-06	3.29124e-06
DIAPH1	14000.2	0.444571	0.053067	8.37754	5.40464e-17	3.41651e-16
NDFIP1	10367.7	-0.105161	0.0469735	-2.23872	0.025174	0.0347921
UBE2D2	5644.22	-0.202256	0.0356829	-5.66816	1.44342e-08	4.13268e-08
EXOC4	4549.55	0.0218191	0.036896	0.591369	0.554273	0.598095
PPFIA1	2263.54	0.391496	0.0515847	7.58937	3.21461e-14	1.57986e-13
FLYWCH1	1456.01	0.0795409	0.0402156	1.97786	0.0479445	0.0635127
TMEM204	3708.99	0.342787	0.0810941	4.22703	2.36801e-05	4.80342e-05
THOC6	1365.53	-0.55908	0.0523636	-10.6769	1.3058e-26	2.2964e-25
WDR44	1038.81	0.121132	0.0415672	2.91411	0.00356702	0.00556086
CKMT2	598.948	-1.18444	0.212518	-5.57337	2.49851e-08	6.96265e-08
ZCCHC9	853.51	-0.19826	0.0354543	-5.59198	2.2449e-08	6.29103e-08
RARA	3887.8	0.0277293	0.0575453	0.481869	0.629899	0.670515
FMO5	367.124	0.5613	0.117215	4.78864	1.67918e-06	3.85551e-06
PRKAB2	1440.69	-0.0352603	0.0533696	-0.660681	0.508817	0.554642
FUS	7263.82	0.308389	0.0381322	8.08736	6.09708e-16	3.49208e-15
ZNF132	174.154	0.38018	0.0710143	5.35357	8.62363e-08	2.26627e-07
CHSY1	4324.43	-0.0568392	0.0569517	-0.998026	0.318267	0.362968
SNRPA1	902.66	-0.333617	0.0429251	-7.77208	7.72055e-15	4.01558e-14
ADCY7	1082.76	0.0528176	0.0976233	0.541035	0.588483	0.630665
THAP1	575.002	0.0900715	0.0320892	2.80691	0.0050019	0.00764386
RHPN2	2755.89	0.357061	0.0564707	6.32294	2.56627e-10	8.7564e-10
ACTR10	625.424	-0.408138	0.0560499	-7.28169	3.29662e-13	1.49023e-12
LGALS3	13749.1	-1.32227	0.0986526	-13.4033	5.78009e-41	4.86647e-39
PODNL1	175.345	-1.71905	0.151587	-11.3403	8.28465e-30	2.05155e-28
ZNF700	919.281	-0.350976	0.050905	-6.89473	5.39679e-12	2.1721e-11
DNAJB1	7210.36	-0.195798	0.0546385	-3.58351	0.000339004	0.00059649
ZSWIM4	977.921	-0.239177	0.0539648	-4.4321	9.33181e-06	1.97283e-05
RFX1	1022.27	-0.17415	0.0507374	-3.43238	0.000598311	0.00102399
DCAF15	956.412	-0.251513	0.0362241	-6.94325	3.83183e-12	1.55915e-11
SDC1	10915.4	-0.401513	0.106885	-3.7565	0.000172308	0.000313671
TRIM21	1818.52	0.0220697	0.0362757	0.608389	0.542929	0.586982
WDR7	1602.11	0.290588	0.0320918	9.0549	1.36698e-19	1.12079e-18
SMARCC1	3585.35	-0.00250726	0.0351964	-0.0712361	0.94321	0.951474
NUP210	1846.47	-0.252705	0.0742204	-3.40479	0.000662155	0.00112782
HSD17B7	373.202	0.492327	0.0795941	6.18547	6.1917e-10	2.03237e-09
EMILIN2	799.605	-0.126954	0.079461	-1.59769	0.110113	0.137613
ARFIP2	1779.98	-0.017514	0.0338372	-0.517595	0.604741	0.646596
RRP8	680.953	-0.249352	0.034054	-7.32225	2.43842e-13	1.11462e-12
TIMM10B	1842.69	-0.156492	0.0485585	-3.22275	0.00126966	0.00209938
EFR3A	5431.35	-0.0731556	0.0400684	-1.82577	0.0678853	0.0880411
PTCD3	2271.53	-0.172736	0.0336609	-5.13166	2.87191e-07	7.17764e-07
IMMT	4933.55	0.0115844	0.0357995	0.32359	0.746249	0.776931
MRPL35	2160.96	-0.165962	0.0389314	-4.26293	2.01764e-05	4.12312e-05
ILKAP	785.295	-0.218273	0.0366464	-5.95619	2.58183e-09	7.95876e-09
PER2	2667.05	0.419702	0.0640602	6.55168	5.68917e-11	2.07975e-10
RAMP1	219.696	-0.464408	0.168621	-2.75415	0.00588451	0.00891378
SCLY	849.272	0.405425	0.0662881	6.11611	9.58859e-10	3.08866e-09
PTPRE	2186.84	0.104975	0.0490549	2.13994	0.0323598	0.0440055
CARD6	865.47	0.113182	0.0571494	1.98046	0.0476515	0.063137
RAP1GAP2	766.867	0.361147	0.0976821	3.69717	0.00021802	0.00039201
MYBBP1A	1393.44	0.0739845	0.0457037	1.61878	0.105494	0.132208
RPA1	3951.94	0.146539	0.0277712	5.27663	1.31579e-07	3.40537e-07
SERPINF1	2713.3	-1.34918	0.132561	-10.1778	2.49194e-24	3.36362e-23
EEFSEC	1393.82	-0.0928263	0.0436643	-2.12591	0.0335108	0.045479
TMEM128	1298.71	-0.237116	0.0413875	-5.72916	1.00928e-08	2.93396e-08
COQ3	278.707	-0.644823	0.0670252	-9.62061	6.54422e-22	6.82331e-21
LANCL2	1189.24	0.0831523	0.0358509	2.31939	0.020374	0.028524
GRSF1	4582.9	0.0410852	0.0414076	0.992213	0.321094	0.365789
JCHAIN	7886.8	-0.88238	0.174085	-5.06868	4.00582e-07	9.84356e-07
UTP3	1696.59	0.0151072	0.0351299	0.430038	0.667168	0.704674
WBP2	8434.61	-0.138977	0.039148	-3.55005	0.000385162	0.000673221
H3F3B	19965.3	-0.0687402	0.0348527	-1.97231	0.0485745	0.0642777
TRIM47	553.096	-0.736081	0.0913517	-8.05766	7.77686e-16	4.42594e-15
ZRANB2	2560.82	-0.175819	0.0355695	-4.94297	7.6943e-07	1.83419e-06
KDM6B	3238.04	0.374282	0.0608847	6.14739	7.87673e-10	2.55681e-09
ASGR2	79.5036	-0.584158	0.0997795	-5.85449	4.78471e-09	1.43265e-08
CLEC10A	295.326	0.0452398	0.107335	0.421483	0.673402	0.710424
HRSP12	3586.96	0.0221171	0.0811881	0.272419	0.7853	0.813047
MATN2	2440.25	0.185953	0.0895412	2.07673	0.0378262	0.0509149
PCBD2	819.888	-0.0841993	0.0468581	-1.7969	0.0723515	0.0933838
ERAL1	2091.84	-0.0523234	0.0343897	-1.52149	0.128138	0.158188
NIP7	1294.02	-0.135022	0.0352566	-3.8297	0.000128301	0.000237377
TERF2	1906.58	0.0637874	0.0198496	3.21353	0.00131113	0.00216449
VPS4A	3488.13	0.0789823	0.0332031	2.37877	0.0173707	0.0245541
JAG1	12668.4	0.330042	0.0590745	5.58688	2.3118e-08	6.46776e-08
HSPA12B	843.676	0.422843	0.0774322	5.46082	4.73944e-08	1.28229e-07
SNAP25	352.491	-0.050964	0.117229	-0.434738	0.663753	0.701452
BTBD3	3425.3	0.238664	0.0538923	4.42853	9.48769e-06	2.00327e-05
NXT1	695.879	-0.503122	0.0523652	-9.60795	7.40082e-22	7.6513e-21
RIN2	2386.36	0.780301	0.0658655	11.8469	2.2335e-32	7.2675e-31
CRP	64.0876	-1.19573	0.258092	-4.63297	3.60464e-06	7.96426e-06
APCS	23.8212	-0.893059	0.344965	-2.58884	0.00963001	0.0141483
IGHMBP2	588.203	0.0385408	0.0411296	0.937056	0.34873	0.393973
ACY3	1822.98	-0.136602	0.112426	-1.21504	0.224352	0.263147
MTL5	179.852	-0.863297	0.0824084	-10.4758	1.11546e-25	1.75747e-24
DPH2	736.256	-0.0071401	0.0448217	-0.1593	0.873432	0.892262
ZSWIM3	236.203	-0.247753	0.0457336	-5.41731	6.05013e-08	1.61872e-07
OSER1	2269.07	-0.481126	0.0461513	-10.425	1.90705e-25	2.92595e-24
SERINC3	11274.9	0.0368648	0.0308273	1.19585	0.231755	0.271122
DMGDH	4411.31	0.675847	0.0871269	7.75705	8.69286e-15	4.50217e-14
BHMT2	10591.8	0.250251	0.0855256	2.92604	0.00343311	0.00536523
AP3B1	3736.75	0.120508	0.0343734	3.50585	0.000455158	0.000789421
ZBED3	2237.16	-0.0788725	0.0545984	-1.44459	0.148572	0.181123
USPL1	1274.43	-0.0105783	0.038629	-0.273843	0.784205	0.81218
XPO4	1674.03	0.193911	0.0414734	4.67555	2.93167e-06	6.54175e-06
CHRM3	400.776	1.19268	0.109527	10.8894	1.29522e-27	2.56587e-26
PEMT	846.307	-0.464485	0.0690449	-6.72729	1.72847e-11	6.62047e-11
SCO1	1782.92	0.0464251	0.0347193	1.33715	0.181172	0.216881
CHI3L1	1327.62	-1.15443	0.149843	-7.70423	1.3163e-14	6.70137e-14
CHIT1	505.861	-1.03795	0.232876	-4.45707	8.30888e-06	1.76739e-05
DCLK1	1388.23	-0.342495	0.112244	-3.05135	0.00227819	0.00364223
RFXAP	255.045	0.0993312	0.0411707	2.41267	0.0158363	0.0225294
STARD13	2334.86	0.184898	0.0515815	3.58458	0.000337619	0.000594286
MORC4	2831.31	-0.358826	0.0464072	-7.73212	1.05767e-14	5.42154e-14
RNF128	4115.54	-0.381829	0.0990087	-3.85653	0.00011501	0.000214229
C17orf80	1377.74	0.126575	0.026781	4.72629	2.28662e-06	5.1683e-06
SLC39A11	1460.51	-0.421629	0.0550427	-7.66003	1.85885e-14	9.32956e-14
BTBD2	4668.4	-0.0842232	0.0455124	-1.85055	0.0642339	0.083668
SUV420H2	215.273	-0.863416	0.0722088	-11.9572	5.95251e-33	2.08819e-31
ZNF414	367.452	-0.459607	0.0576823	-7.9679	1.61398e-15	8.92523e-15
PDE6B	840.095	0.103804	0.0859448	1.2078	0.227123	0.266143
HSPBP1	1690.56	-0.589652	0.0558443	-10.5589	4.62226e-26	7.57499e-25
CSNK1G2	2361.33	-0.198569	0.040346	-4.92166	8.58122e-07	2.03449e-06
RTTN	325.031	0.248059	0.0619641	4.00327	6.2473e-05	0.0001205
MACROD1	619.187	-0.707757	0.0912369	-7.75736	8.67175e-15	4.49297e-14
LGALS12	306.101	-1.28269	0.177206	-7.23841	4.53984e-13	2.02169e-12
[truncated: 11,472 more rows]

## Sheet: TCGA_3vs12
	baseMean	log2FoldChange	lfcSE	stat	pvalue	padj
ARF5	6077.82	0.403904	0.0630488	6.40621	1.49183e-10	1.05438e-09
M6PR	6965.79	0.0836062	0.0479452	1.74378	0.0811967	0.116884
ESRRA	3223.93	-0.261189	0.0702928	-3.71573	0.000202622	0.000507817
FKBP4	5403.45	0.334741	0.0509368	6.57169	4.97473e-11	3.784e-10
CYP26B1	414.284	-0.16782	0.11837	-1.41776	0.15626	0.20753
NDUFAF7	607.757	0.00525537	0.0395309	0.132943	0.894238	0.916951
FUCA2	4802.95	-0.0136628	0.046081	-0.296495	0.766852	0.808252
DBNDD1	1126.26	-0.330232	0.101246	-3.26167	0.00110757	0.00241347
HS3ST1	846.156	-0.0915598	0.103944	-0.880861	0.378393	0.444677
SEMA3F	6266.28	-0.0995145	0.0726883	-1.36906	0.170981	0.224601
CYP51A1	2994.03	-0.151611	0.0729046	-2.07958	0.0375643	0.0589022
USP28	1125.55	-0.0726582	0.0415709	-1.74781	0.0804965	0.11595
STPG1	451.943	-0.112749	0.0533526	-2.11327	0.0345775	0.0547992
NIPAL3	3245.27	-0.232307	0.0600691	-3.86732	0.000110036	0.000291905
TMEM176A	28583	-0.0576968	0.0987744	-0.584127	0.559135	0.621513
SLC7A2	4302.61	0.56946	0.133006	4.28146	1.85668e-05	5.67924e-05
HSPB6	961.474	1.16531	0.159679	7.29782	2.92474e-13	3.15194e-12
ZNF195	1211.68	0.0773803	0.0478535	1.61702	0.105873	0.147473
PDK4	41567.3	-0.541684	0.158266	-3.42261	0.000620224	0.0014202
USH1C	7176.57	-0.490406	0.119689	-4.09733	4.17947e-05	0.000119867
RALA	3116.44	0.168789	0.0528156	3.19581	0.00139439	0.00298439
BCAP29	3295.99	0.0302836	0.0439865	0.688475	0.491154	0.557306
BAIAP2L1	951.136	0.796499	0.125281	6.3577	2.04797e-10	1.41551e-09
TMEM132A	1836.75	0.878951	0.102085	8.60998	7.30707e-18	1.47798e-16
DVL2	1388.83	0.193132	0.0387846	4.97961	6.37133e-07	2.52659e-06
GGCT	876.462	0.368532	0.0472007	7.80776	5.82124e-15	8.00183e-14
RPAP3	1104.88	0.122901	0.0355061	3.4614	0.000537373	0.00124488
IFRD1	1768.07	0.119807	0.0613941	1.95144	0.0510048	0.0772874
HOXA11	120.811	1.04216	0.12167	8.56545	1.07658e-17	2.12336e-16
CX3CL1	13220.8	-0.546905	0.0725913	-7.53403	4.91971e-14	5.88052e-13
PRR5	424.794	0.243393	0.0828588	2.93745	0.00330927	0.0065819
TRAPPC6A	1011.87	0.0969187	0.0667433	1.45211	0.146471	0.196075
SPATA20	2282.63	0.106156	0.0796383	1.33298	0.18254	0.237733
CD79B	337.12	0.345153	0.0948963	3.63716	0.000275664	0.000674318
RHBDD2	3674.71	0.126772	0.0844104	1.50186	0.133134	0.180319
RPUSD1	907.835	0.241135	0.0599866	4.01982	5.82433e-05	0.000162644
TSR3	2102.51	0.177425	0.054461	3.25784	0.00112263	0.00244471
OSBPL7	563.251	0.165038	0.0699017	2.361	0.0182259	0.0309026
ARHGAP33	578.461	-0.035464	0.118242	-0.299929	0.764232	0.806184
NDUFAB1	2529.83	0.136041	0.0576425	2.36008	0.0182709	0.0309672
PDK2	4639.74	-0.4439	0.0573621	-7.73857	1.00543e-14	1.34501e-13
ITGA3	15970.8	0.41678	0.0906172	4.59934	4.23825e-06	1.46996e-05
LRRC23	462.253	0.228076	0.0641121	3.55745	0.000374467	0.000895946
IL32	27415.3	-0.185426	0.0991979	-1.86925	0.0615874	0.0913604
SPRTN	494.465	-0.0919618	0.0356427	-2.5801	0.00987715	0.0177525
CRY1	982.629	-0.150859	0.0571852	-2.63807	0.00833787	0.0152567
STARD3NL	3015.14	0.0794795	0.0466833	1.70253	0.0886567	0.126247
CAMK1G	172.325	0.251959	0.119478	2.10883	0.0349591	0.0553258
CD9	13608.2	-0.0949447	0.103387	-0.918347	0.358437	0.42512
CD74	253801	0.140286	0.0903576	1.55256	0.120529	0.165105
RPS20	48374.5	0.728905	0.0716518	10.1729	2.62076e-24	1.2216e-22
DYRK4	252.585	0.339612	0.0450807	7.53342	4.94283e-14	5.90292e-13
FAM76A	794.023	-0.183569	0.0434787	-4.22204	2.42099e-05	7.2486e-05
MGST1	8725.27	0.259247	0.115576	2.24308	0.0248918	0.0409123
SYPL1	8786.4	-0.152638	0.0514567	-2.96633	0.00301376	0.00605133
RANBP9	2036.98	-0.06044	0.0329102	-1.83651	0.066282	0.097583
CD4	5691.12	0.334856	0.07964	4.20462	2.61526e-05	7.78567e-05
PLEKHG6	254.139	0.353837	0.120725	2.93095	0.00337931	0.00670635
SS18L2	472.821	0.323062	0.0588739	5.48735	4.08003e-08	1.97563e-07
VPS13D	2570.38	-0.470562	0.0602403	-7.81142	5.65486e-15	7.81298e-14
TSPAN9	10624.8	0.0306087	0.0552082	0.554424	0.579289	0.640112
QPCTL	718.812	0.401983	0.0669894	6.0007	1.96467e-09	1.16591e-08
HIVEP2	3033.58	-0.162461	0.0517802	-3.13752	0.00170385	0.00358971
PPP5C	2283.56	0.036176	0.0388866	0.930297	0.352217	0.418775
NME1	2524.79	0.577759	0.0804316	7.18324	6.808e-13	6.98481e-12
UBR7	3112.79	-0.0488139	0.0380217	-1.28384	0.199197	0.256374
MAP4K5	2064.7	-0.0213098	0.0517261	-0.411974	0.680358	0.732915
INMT	989.971	0.350331	0.113167	3.0957	0.00196349	0.00408244
ERCC1	2903.13	0.298748	0.0391261	7.6355	2.24945e-14	2.84263e-13
GPRC5A	1217.15	1.81969	0.179797	10.1208	4.46818e-24	2.04037e-22
HEBP1	2704.69	0.142715	0.0466205	3.06121	0.00220443	0.00453649
DNASE1L1	2644.71	0.116755	0.0390983	2.9862	0.00282468	0.0056963
COX15	2977.85	-0.236726	0.0374243	-6.32545	2.52491e-10	1.71437e-09
RGPD5	310.966	-0.033138	0.141833	-0.233642	0.815263	0.8499
XYLT2	2169.84	0.0963588	0.0528278	1.82402	0.0681495	0.100103
FTSJ1	928.965	0.529373	0.0524566	10.0917	6.01491e-24	2.7009e-22
SCTR	90.5993	-0.163087	0.12386	-1.3167	0.187939	0.243858
RALBP1	4695.62	-0.0535162	0.0353437	-1.51417	0.129984	0.176478
SYT13	4635.35	0.44561	0.1809	2.46329	0.0137668	0.0239912
SNAI2	721.761	0.750978	0.0975347	7.69959	1.36503e-14	1.78009e-13
VDAC3	4567.62	-0.0432226	0.0446381	-0.96829	0.3329	0.399154
SLC7A9	887.91	-0.839542	0.146848	-5.71708	1.08371e-08	5.76792e-08
RTFDC1	5971.95	0.11435	0.0259231	4.41111	1.02841e-05	3.30821e-05
SLC45A4	1971.47	-0.396331	0.0709171	-5.58866	2.28829e-08	1.15279e-07
RB1CC1	3291.81	-0.00161446	0.0432541	-0.0373249	0.970226	0.976898
AKAP11	4158.02	-0.21635	0.0505983	-4.27583	1.90424e-05	5.81416e-05
STRAP	4664.52	0.00972618	0.0577016	0.16856	0.866143	0.892785
PIGQ	1607.8	-0.177831	0.0610013	-2.91519	0.00355471	0.00702031
CDH17	60.1906	0.169397	0.132944	1.2742	0.202593	0.260065
B4GALT7	1873.89	0.352369	0.077637	4.53868	5.66079e-06	1.91985e-05
SLC39A9	5104.99	-0.199933	0.0431902	-4.62912	3.6722e-06	1.28622e-05
FAM13B	2207.59	-0.294947	0.0475366	-6.20464	5.48229e-10	3.53189e-09
RANBP3	2343.83	0.054864	0.0349945	1.56779	0.11693	0.160962
CHPF2	3155.9	0.358532	0.047446	7.55664	4.13612e-14	5.00159e-13
GABARAPL2	4518.99	-0.00407738	0.0429988	-0.0948255	0.924453	0.941649
FAM136A	1454.49	0.335991	0.0433546	7.74985	9.20034e-15	1.23444e-13
NSMAF	1584.11	0.295203	0.038536	7.66045	1.85288e-14	2.37716e-13
TTC17	3566.15	-0.107409	0.0427009	-2.51537	0.0118908	0.0210184
HOXC8	294.65	0.0691268	0.0941985	0.733842	0.463045	0.529559
MRI1	1489.9	-0.120063	0.0604364	-1.98661	0.0469661	0.0718383
BOD1L1	3178	-0.325213	0.050118	-6.48895	8.64384e-11	6.34556e-10
TARBP1	735.443	-0.16372	0.0665816	-2.45893	0.0139351	0.0242567
FAM65A	4963.44	-0.343642	0.0416121	-8.25823	1.47849e-16	2.53394e-15
RTN4R	165.063	0.668116	0.103621	6.44772	1.13546e-10	8.19709e-10
PSMA4	4352.4	0.311906	0.0463802	6.72499	1.75601e-11	1.43626e-10
FAM65C	1130.29	-0.204739	0.15293	-1.33877	0.180644	0.235526
SPATA7	557.316	0.0820356	0.0492425	1.66595	0.0957235	0.135039
CTNS	1149.09	-0.102543	0.0385002	-2.66345	0.00773448	0.0142462
LCP2	2725.87	0.201516	0.0764993	2.63422	0.00843303	0.0153994
GOPC	2234.11	0.00887556	0.0372453	0.2383	0.811648	0.846853
DCN	4780.6	1.22648	0.190931	6.4237	1.33005e-10	9.51011e-10
MRPS10	1830.73	0.0550082	0.0396052	1.38891	0.16486	0.217493
GRN	20392.4	0.174297	0.0574658	3.03306	0.00242088	0.00494192
THAP3	791.655	0.333972	0.0803788	4.15498	3.25311e-05	9.53497e-05
VAMP3	7004.79	-0.0421911	0.0331548	-1.27255	0.203179	0.260768
RCN1	6979	0.553302	0.0662964	8.34587	7.06908e-17	1.26296e-15
RFC2	1494.8	0.39392	0.0432607	9.10572	8.56963e-20	2.27247e-18
PPP1R3F	249.54	0.196294	0.0574616	3.41609	0.00063528	0.00145196
ARHGEF5	1833.69	-0.190751	0.0666069	-2.86383	0.0041855	0.00815842
NFE2L3	977.672	0.58628	0.089158	6.57574	4.84109e-11	3.69277e-10
TNIP3	96.0634	0.152533	0.151943	1.00388	0.315436	0.380791
SIKE1	1714.2	-0.0748032	0.033646	-2.22324	0.0261995	0.0428265
TLL1	981.109	-0.723716	0.117826	-6.14223	8.13702e-10	5.12214e-09
CBLN4	269.762	0.151139	0.16833	0.897876	0.369252	0.435454
FAM168A	4778.28	-0.0693425	0.0350655	-1.97751	0.0479836	0.0731787
RELT	404.53	0.391454	0.0715341	5.47227	4.44318e-08	2.13384e-07
CDC27	3492.59	0.0535599	0.0363602	1.47304	0.140741	0.189574
PKP2	1068.09	-0.0888352	0.0912226	-0.973829	0.330141	0.396305
IL1RAP	971.918	0.509577	0.0959151	5.31279	1.07957e-07	4.85896e-07
YIPF1	701.292	0.112241	0.0456196	2.46037	0.0138796	0.0241722
ADCK2	2227.47	0.176268	0.0513587	3.4321	0.000598931	0.00137589
INPP4A	1609.12	-0.110117	0.0493306	-2.23223	0.0255998	0.0419481
SLC2A3	8231.78	0.671071	0.106141	6.32245	2.57441e-10	1.7471e-09
ENPP2	25899.4	-0.536154	0.134709	-3.98009	6.88881e-05	0.000190007
CTDP1	1056.19	-0.0336359	0.0426154	-0.789291	0.429942	0.497159
GNA11	4198.64	-0.234216	0.0557908	-4.19811	2.69154e-05	7.98484e-05
CREB3L3	1451.86	-0.67587	0.188811	-3.57961	0.00034411	0.000829102
PIGV	1061.92	-0.119911	0.0426674	-2.81038	0.00494832	0.00949827
HDAC7	2751.46	-0.0190455	0.0605595	-0.314492	0.753148	0.795987
MRPS35	3656.32	-0.0214826	0.054854	-0.391632	0.69533	0.745823
APPBP2	2703.48	-0.17226	0.0397567	-4.33285	1.4719e-05	4.59724e-05
RPL18	18815.6	0.801316	0.0853983	9.38328	6.39541e-21	1.9145e-19
CA11	506.533	0.258071	0.0878595	2.93731	0.00331073	0.00658382
ISOC2	4210.43	0.10073	0.0817045	1.23285	0.217631	0.276654
EPN1	7808.36	0.183883	0.0550808	3.33842	0.000842563	0.00188135
CD22	259.553	0.037453	0.129671	0.288831	0.772711	0.813027
ZFY	468.127	0.325497	0.293183	1.11022	0.266906	0.329076
CECR5	1528.08	0.154986	0.0483573	3.20501	0.00135059	0.00290034
KCNQ1	1339.66	-0.224075	0.106145	-2.11103	0.03477	0.0550525
TRIB2	5531	-0.0828911	0.0849936	-0.975263	0.32943	0.395557
OTUD5	3811.87	0.124011	0.0359834	3.44633	0.000568263	0.0013108
GPKOW	1173.99	0.136633	0.0298405	4.57879	4.67666e-06	1.61082e-05
AQR	1926	-0.308556	0.0358787	-8.59997	7.97337e-18	1.60073e-16
MBD3	3311.71	0.122523	0.0527271	2.32373	0.0201402	0.0337868
LMCD1	1573.29	0.467265	0.0689969	6.77227	1.26779e-11	1.05683e-10
PSMC4	3376.38	0.201487	0.050213	4.01265	6.00418e-05	0.000167354
CAMKK1	881.682	0.0768901	0.0686128	1.12064	0.262442	0.324434
FAM50A	3246.27	0.293065	0.0655262	4.47248	7.73175e-06	2.55093e-05
ACAP1	607.142	0.47374	0.105065	4.50902	6.51272e-06	2.18078e-05
DERL2	1570.77	0.0198669	0.0350246	0.567228	0.570559	0.632177
ANO8	565.687	0.0190974	0.0641632	0.297638	0.765979	0.807458
KDM4B	3332.6	0.192575	0.0476251	4.04356	5.26457e-05	0.000148397
ICAM3	1010.1	0.343554	0.0841571	4.08229	4.45941e-05	0.000127327
CAMSAP3	804.338	-0.565777	0.0816266	-6.93128	4.17051e-12	3.74789e-11
CTTNBP2	1420.74	-0.288304	0.100124	-2.87948	0.00398337	0.00779488
CIC	4908.01	-0.017338	0.0438406	-0.395478	0.69249	0.743543
KIF22	1051.1	0.323685	0.0468275	6.91228	4.76922e-12	4.24908e-11
CEACAM1	1179.18	-0.77091	0.0960975	-8.02216	1.03899e-15	1.58868e-14
YTHDC2	2311.11	-0.254853	0.046031	-5.53654	3.08502e-08	1.52508e-07
TMEM161A	1278.55	0.113719	0.0567748	2.00298	0.0451796	0.0694546
BCAR1	4109.87	-0.122852	0.0588946	-2.08596	0.0369826	0.0581118
FOXJ2	2090.15	-0.0386411	0.0345899	-1.11712	0.263943	0.32593
TNFRSF1A	8526.72	0.335438	0.0488869	6.86151	6.81341e-12	5.92917e-11
GOLGA5	3109.5	-0.0607424	0.0436558	-1.39139	0.164106	0.216669
PPP2R5B	1376.29	0.0233306	0.0520778	0.447994	0.654157	0.709056
PYGM	265.311	-0.0762102	0.108783	-0.70057	0.483571	0.549854
BCL3	1884.73	0.344543	0.0878668	3.9212	8.81108e-05	0.000238229
KCNAB2	1907.49	-0.0104102	0.0929866	-0.111954	0.91086	0.9309
PIGB	652.423	-0.212264	0.0546603	-3.88332	0.000103038	0.00027502
REEP1	225.71	-0.0621493	0.116329	-0.534255	0.593165	0.652981
FSTL3	7121.78	0.133562	0.118591	1.12624	0.260063	0.321789
TRIP13	298.657	0.933157	0.0864987	10.7881	3.91801e-27	2.53748e-25
P4HA2	6701.33	0.20768	0.0774838	2.6803	0.00735562	0.0136184
VASH1	4092.46	-0.0886608	0.0797772	-1.11135	0.266416	0.328592
LLGL2	1332.87	-0.690147	0.0783848	-8.8046	1.31316e-18	2.94336e-17
HSD17B10	2782.84	0.213836	0.0575151	3.71792	0.000200872	0.000504088
NMRK2	75.1099	-5.36417	0.409781	-13.0903	3.73941e-39	1.39927e-36
MASP1	2774.9	-0.377829	0.136095	-2.77621	0.00549973	0.0104407
ST6GAL1	6837.16	-0.138484	0.101807	-1.36025	0.173751	0.227796
TIMM21	631.787	-0.0916867	0.0458734	-1.99869	0.0456418	0.0700673
REXO1	1200.74	-0.0635493	0.052117	-1.21936	0.222708	0.281911
MKRN2	1164.6	0.087541	0.0392304	2.23146	0.0256508	0.0420264
GPATCH1	556.272	-0.136242	0.0387176	-3.51887	0.000433392	0.00102335
IL4R	4257.54	0.259887	0.05998	4.33289	1.47162e-05	4.59724e-05
KEAP1	3665.23	0.170343	0.0330204	5.15873	2.48626e-07	1.05388e-06
P2RY10	144.645	0.236598	0.13055	1.81232	0.0699374	0.102494
TNS1	49376.9	-0.50322	0.0705073	-7.13714	9.52929e-13	9.51586e-12
NGFR	1901	-0.475301	0.123146	-3.85965	0.000113551	0.000300225
NEB	1185.6	1.44492	0.214512	6.73583	1.62994e-11	1.33802e-10
ISOC1	1321.63	-0.31946	0.0554912	-5.75695	8.56458e-09	4.60573e-08
TRO	192.566	0.720193	0.129554	5.55901	2.71301e-08	1.35059e-07
MNT	1357.9	0.0233231	0.0414866	0.562183	0.573991	0.635404
AP3M2	1447.31	-0.127146	0.0376322	-3.37865	0.000728422	0.00164558
LAPTM4A	24931.1	0.0835563	0.0425314	1.96458	0.0494627	0.0751622
ASNS	1185.54	0.51806	0.0844428	6.13504	8.51379e-10	5.34184e-09
PTPN18	3531.89	0.16516	0.0524478	3.14904	0.00163809	0.00345873
ALDH3A2	7100.4	-0.648234	0.0786398	-8.24308	1.67829e-16	2.84381e-15
STK10	2544.94	-0.0628764	0.0624627	-1.00662	0.314116	0.379366
ALPK1	1023.55	-0.0701748	0.0459885	-1.52592	0.127029	0.173007
TBX21	143.357	0.0489039	0.0962342	0.508175	0.61133	0.670076
MRPS34	1200.55	0.22887	0.0709736	3.22472	0.00126097	0.00272526
CA12	43167.2	0.0691339	0.103115	0.670451	0.50257	0.567982
MAP2K5	853.217	-0.0388912	0.04992	-0.779071	0.435938	0.503274
TIGAR	554.674	0.112119	0.0507139	2.21081	0.027049	0.0440868
FAM107B	9219.16	-0.0845358	0.0586753	-1.44074	0.149658	0.199786
CDK13	2154.33	-0.0396011	0.0371887	-1.06487	0.286935	0.350721
FAR2	727.18	-0.168928	0.0666635	-2.53404	0.0112755	0.0200385
TRAM2	2554.76	0.535937	0.0728151	7.36024	1.83577e-13	2.02868e-12
NDUFB4	5158.13	0.0501272	0.0675614	0.74195	0.458118	0.52486
HEATR6	961.091	0.0856557	0.0370767	2.31023	0.0208754	0.0349029
ERLEC1	4057.36	0.149175	0.0410838	3.631	0.000282321	0.000689727
CLIC5	824.152	-0.928973	0.133289	-6.96961	3.1781e-12	2.90844e-11
TMEM131	3858.79	-0.0687287	0.0405313	-1.69569	0.0899437	0.12785
CEACAM21	65.9524	0.800927	0.107078	7.47985	7.44063e-14	8.70076e-13
TMEM38A	312.245	-0.558524	0.117848	-4.73934	2.14416e-06	7.7666e-06
ZNF222	165.641	0.0034796	0.0464621	0.0748912	0.940301	0.953682
ACTR6	361.998	0.0293062	0.0524996	0.558216	0.576697	0.637718
SLC25A3	17264.6	-0.0781697	0.0609221	-1.28311	0.199454	0.256623
NR1H4	2562.97	0.00126284	0.103842	0.0121612	0.990297	0.991991
FAP	420.92	1.38436	0.128893	10.7404	6.57853e-27	4.10513e-25
NFKB2	3881.88	0.085766	0.0738549	1.16128	0.245529	0.306536
WISP2	342.647	1.88158	0.241163	7.80212	6.08767e-15	8.34252e-14
CTSA	13176.2	0.089172	0.0682606	1.30635	0.191435	0.247868
ANKRD16	419.435	0.1728	0.0469547	3.68013	0.000233111	0.000578206
UHRF1BP1	1527.77	-0.0998895	0.0536995	-1.86016	0.0628633	0.0930584
MOK	201.74	0.124594	0.0755994	1.64808	0.0993363	0.13945
OSTM1	2458.47	-0.0627213	0.0644721	-0.972843	0.330631	0.396822
ACTN1	10290.8	0.625392	0.0695573	8.99103	2.44922e-19	6.1099e-18
NAIP	981.116	0.329386	0.0944036	3.48913	0.0004846	0.00113315
KIAA0141	3724.47	-0.00300862	0.0344032	-0.0874516	0.930313	0.946115
SLC13A1	1710.5	-2.43145	0.216267	-11.2428	2.51316e-29	2.12923e-27
PCDHB4	484.394	0.0986493	0.114734	0.859806	0.389896	0.456602
PCDHB2	403.247	0.119318	0.14179	0.841512	0.400061	0.467044
HSPB11	871.075	0.260382	0.046619	5.58533	2.33252e-08	1.17332e-07
STRADB	2104.37	-0.196363	0.0680129	-2.88714	0.00388763	0.00763081
DLG3	2096.92	-0.0314128	0.0454411	-0.691287	0.489385	0.555627
SEMA5B	8316.01	-0.156752	0.111108	-1.41081	0.158301	0.209889
PLOD1	16249.7	0.544249	0.0777114	7.00346	2.4971e-12	2.3215e-11
TDRD3	1506.62	0.145215	0.0551204	2.6345	0.00842621	0.0153932
OXCT1	2022	-1.02511	0.117535	-8.72176	2.73907e-18	5.88485e-17
ZNF324	477.609	-0.0895161	0.0344288	-2.60003	0.00932145	0.0168436
ZNF416	303.321	0.0267036	0.0475493	0.561598	0.57439	0.635689
RPS5	31672.5	0.726311	0.0701961	10.3469	4.32308e-25	2.23127e-23
FAM234B	1131.69	-0.0939353	0.0744861	-1.26111	0.207268	0.26546
PILRA	730.03	0.275754	0.084202	3.27491	0.00105695	0.00231628
CPNE3	6493.34	-0.126611	0.0631429	-2.00515	0.0449471	0.069127
RRN3	3002.46	-0.129191	0.0392186	-3.29413	0.000987285	0.00217458
CHERP	2407.09	-0.0307407	0.0340576	-0.902608	0.366734	0.432977
AQP2	122.986	-0.917839	0.392664	-2.33747	0.0194148	0.0327126
DIMT1	1458.5	0.544732	0.0573121	9.50466	2.007e-21	6.40672e-20
EIF2AK1	7919.82	0.042131	0.0380544	1.10713	0.26824	0.33057
EPDR1	2955.58	0.126508	0.0865416	1.46182	0.14379	0.193082
MRPL28	2750.67	0.0644309	0.0614851	1.04791	0.29468	0.359015
RBM22	2795.45	0.0693584	0.0412661	1.68076	0.0928099	0.131383
HSD17B2	241.021	0.157952	0.121146	1.30381	0.192297	0.248769
MAP2	1867.5	0.166005	0.0999205	1.66137	0.0966391	0.136103
ZW10	793.15	0.0288597	0.0350937	0.822359	0.410872	0.478169
ITGB4	3259.58	0.635486	0.111007	5.72473	1.03598e-08	5.52921e-08
PPP1R15A	6029.4	0.027198	0.0822274	0.330766	0.740822	0.785178
TRIP6	3711.38	0.171691	0.052426	3.27492	0.00105692	0.00231628
LAMP2	14802.2	0.0414788	0.0528593	0.784702	0.432628	0.499866
SLC22A4	797.114	-0.715567	0.101896	-7.0225	2.17938e-12	2.03878e-11
CETP	635.336	-0.196747	0.0981883	-2.00377	0.0450942	0.0693452
MT3	918.526	0.51416	0.246984	2.08175	0.0373652	0.0586446
PTHLH	2814.72	0.691872	0.226247	3.05804	0.00222793	0.00458345
NOL4L	2131.71	-0.0711543	0.0501541	-1.41871	0.155983	0.207203
DNMT3B	264.448	0.372797	0.0931192	4.00344	6.24283e-05	0.000173396
REM1	150.534	0.387949	0.111575	3.47702	0.000507029	0.00118026
PDRG1	898.85	0.378753	0.0532169	7.11716	1.10172e-12	1.08887e-11
EPB41L1	6887.75	-0.363999	0.0523195	-6.95724	3.47008e-12	3.14996e-11
PPP1R13B	1178.39	-0.589468	0.0682125	-8.64164	5.54119e-18	1.13962e-16
RALGAPA2	2680.09	-0.179652	0.0757941	-2.37027	0.0177751	0.0302132
RPL6	48424.6	0.512716	0.0490678	10.4491	1.47867e-25	7.96767e-24
ESF1	994.886	-0.019932	0.0437306	-0.45579	0.648541	0.703988
SLC8B1	1514.57	0.226619	0.0400935	5.65225	1.58362e-08	8.21447e-08
TMEM230	7508.51	0.21999	0.0544308	4.04165	5.30765e-05	0.000149362
OAS1	3615.44	0.0602662	0.0732896	0.822302	0.410905	0.478169
SIRT4	83.1977	-0.00101699	0.0719267	-0.0141393	0.988719	0.990852
TRMT6	669.101	0.196636	0.0450098	4.36873	1.24973e-05	3.964e-05
HAUS5	578.535	0.26832	0.0528882	5.07334	3.90884e-07	1.61422e-06
UQCRC1	1734	-0.0912813	0.0962285	-0.948589	0.34283	0.40913
GMIP	1100.26	0.353542	0.0697018	5.07221	3.93217e-07	1.62187e-06
LAG3	519.56	0.661368	0.178033	3.71486	0.000203315	0.000509459
MLF2	8842.97	0.149349	0.0469101	3.18372	0.00145395	0.00310005
LTBP4	2526.51	0.616827	0.115174	5.35561	8.52677e-08	3.896e-07
TFAP4	391.168	0.542448	0.0655624	8.27377	1.29791e-16	2.25312e-15
PDCD7	1069.37	0.0291222	0.0267519	1.0886	0.276329	0.339266
SPG21	4598.92	0.0536638	0.0316533	1.69536	0.090007	0.127926
CHRD	634.175	0.436311	0.113551	3.84241	0.000121831	0.000320168
THPO	171.046	0.307783	0.188183	1.63555	0.101933	0.142531
FLT3LG	400.159	0.351509	0.0735861	4.77684	1.78072e-06	6.53984e-06
GNPTG	2505.6	-0.0358607	0.0551165	-0.650634	0.515283	0.579994
GOLGA3	4228.22	0.143256	0.0470716	3.04337	0.00233946	0.00479167
CD209	478.834	0.507297	0.109643	4.62681	3.71336e-06	1.29997e-05
EFNB1	3202.98	0.225611	0.0586628	3.8459	0.000120109	0.000316137
GLG1	16411.1	-0.0809075	0.037723	-2.14478	0.0319704	0.0510882
PLEKHG2	3038.11	0.310901	0.0772349	4.02539	5.68804e-05	0.000159201
NAT14	827.72	1.00801	0.0910563	11.0702	1.75101e-28	1.33265e-26
AASDH	520.562	-0.245995	0.0511412	-4.81012	1.50842e-06	5.6055e-06
DLD	4912.66	-0.391337	0.0629022	-6.22136	4.9285e-10	3.19652e-09
ABCC6	1924.27	-0.728816	0.115528	-6.30858	2.81616e-10	1.89587e-09
CMTM6	4481.09	0.190065	0.0475449	3.9976	6.39891e-05	0.000177402
APOH	108.781	0.362999	0.204312	1.77669	0.0756188	0.109663
SPAG7	2593.49	0.101334	0.0463761	2.18504	0.028886	0.0466798
ESR1	425.968	-0.250619	0.0911717	-2.74887	0.00598004	0.0112746
TMEM101	2224.82	-0.166193	0.0929305	-1.78836	0.0737182	0.107126
CCDC80	4026.1	1.08616	0.137721	7.88669	3.10315e-15	4.46131e-14
PSME1	10733.1	0.134478	0.0482647	2.78625	0.00533213	0.010154
HAUS4	2109.46	0.300413	0.0488939	6.14418	8.03789e-10	5.06447e-09
OSGEP	453.461	0.189809	0.056256	3.37402	0.000740801	0.00167186
SLC22A17	1476.59	0.218355	0.100314	2.17672	0.0295018	0.0475893
G2E3	720.892	0.0897127	0.0555355	1.61541	0.106221	0.147852
TGM1	233.494	1.97414	0.191508	10.3084	6.45733e-25	3.24577e-23
TBX15	359.58	0.961665	0.135552	7.09443	1.29884e-12	1.26467e-11
UNC13D	741.823	0.528671	0.0952134	5.55249	2.81635e-08	1.39996e-07
XYLB	375.504	-0.537491	0.0881772	-6.09558	1.09043e-09	6.71351e-09
CDC6	311.466	0.626148	0.0879543	7.11902	1.08699e-12	1.07589e-11
AAAS	1470.58	0.158168	0.0392261	4.03222	5.52536e-05	0.00015497
CBX5	9446.75	-0.0658095	0.0431653	-1.52459	0.127361	0.173388
KLHL20	1198.02	-0.129206	0.0423382	-3.05176	0.00227508	0.00466975
FMO2	2451.09	-0.233326	0.150938	-1.54584	0.122143	0.167061
DHPS	2119.29	0.180428	0.0492238	3.66547	0.000246885	0.000609566
PTBP3	5848.2	-0.0180547	0.0460604	-0.391979	0.695074	0.745607
PSMD5	1864.84	-0.0145371	0.0427508	-0.340043	0.733824	0.779618
NANS	1881.16	0.268282	0.0486519	5.5143	3.50161e-08	1.71653e-07
SEMA4G	1067.89	-0.408072	0.0920241	-4.43441	9.23266e-06	2.99406e-05
TPSD1	57.9242	-0.131353	0.195925	-0.670425	0.502587	0.567982
MAPK13	2763.73	-0.233135	0.0681194	-3.42245	0.000620601	0.00142082
TMEM14A	1451.01	-0.12588	0.0523436	-2.40488	0.0161778	0.0277938
BAG6	9658.4	-0.134128	0.0313372	-4.28015	1.86771e-05	5.70779e-05
LST1	917.886	0.522799	0.0901862	5.79688	6.75581e-09	3.69199e-08
ZNF184	619.557	-0.264115	0.0498335	-5.29996	1.1583e-07	5.18389e-07
VCL	9020.24	0.127508	0.0592975	2.15032	0.0315302	0.0504833
SIRT1	1735.93	-0.0987808	0.0446465	-2.21251	0.0269313	0.0439162
TGFBR3	2281.83	-0.548178	0.083874	-6.53573	6.32991e-11	4.74514e-10
TMED1	1962.07	0.230662	0.0606551	3.80285	0.000143041	0.000370346
MZF1	388.366	0.0532099	0.065386	0.813781	0.41577	0.483164
OCEL1	718.002	0.236005	0.083019	2.84278	0.00447223	0.00867089
PSMD8	6961.53	0.267164	0.041726	6.40283	1.52527e-10	1.07632e-09
STX1B	211.866	-0.266028	0.10859	-2.44983	0.0142922	0.0248106
BCL7C	2109.22	0.369096	0.0637861	5.78646	7.18856e-09	3.91103e-08
ATP5D	3256.98	0.157007	0.0897513	1.74936	0.0802294	0.115627
SMIM24	6071.48	-0.730483	0.140545	-5.19751	2.01975e-07	8.68989e-07
2021-03-02	1960.74	0.1222	0.0511149	2.3907	0.0168165	0.0287515
NDUFB7	3560.01	0.260714	0.0821463	3.17378	0.00150468	0.00319809
TECR	5580	0.00601459	0.0641038	0.0938259	0.925247	0.942241
TIMM13	2261.75	0.018166	0.0680755	0.266851	0.789584	0.828
CDC34	1707.66	0.165827	0.0522516	3.17363	0.00150547	0.00319877
MISP	287.134	1.14999	0.222664	5.16471	2.40817e-07	1.02368e-06
GADD45B	4983.09	0.125337	0.107228	1.16888	0.242451	0.303452
MAPK12	671.169	-0.10593	0.138042	-0.767371	0.442861	0.510201
SNAP29	2393.71	-0.0405296	0.0230519	-1.75819	0.078715	0.1137
LZTR1	2720.26	0.00713833	0.0467231	0.15278	0.878572	0.903454
THAP7	570.984	0.43978	0.087696	5.01482	5.3083e-07	2.13585e-06
MMP11	1236.31	0.908454	0.0991562	9.16185	5.10157e-20	1.37722e-18
MIF	17466.7	0.198752	0.108201	1.83689	0.0662266	0.0975228
DDTL	258.387	-0.246892	0.0930492	-2.65335	0.00796978	0.0146341
OSM	219.063	0.872476	0.137712	6.3355	2.36577e-10	1.61691e-09
TBC1D10A	1005.78	0.172416	0.0496112	3.47534	0.000510204	0.00118724
SF3A1	6764.71	-0.0775488	0.0347363	-2.2325	0.025582	0.0419291
USP18	645.999	0.135491	0.0635699	2.13137	0.0330584	0.0526394
RNF215	1067.57	0.419402	0.0586874	7.14637	8.91055e-13	8.93775e-12
SNRPD3	2596.27	0.0601202	0.032944	1.82493	0.0680123	0.099923
MAPK1	12722.2	-0.289117	0.0425167	-6.80007	1.04565e-11	8.85355e-11
TCN2	11824.1	-0.254649	0.0911308	-2.79432	0.00520091	0.00993075
CRYBB3	46.708	-0.753406	0.161799	-4.65644	3.21726e-06	1.13663e-05
MORC2	2469.78	0.0628479	0.0339013	1.85385	0.0637605	0.0942313
SLC25A1	6103.67	0.233658	0.0746307	3.13085	0.00174301	0.00366076
LGALS2	2890.56	-0.311705	0.137225	-2.27149	0.0231176	0.0382295
PDXP	870.223	-0.358115	0.0795968	-4.49911	6.82373e-06	2.27587e-05
ASPHD2	305.659	0.615257	0.116109	5.29895	1.1647e-07	5.21078e-07
LGALS1	14705.3	1.019	0.0897992	11.3475	7.63136e-30	7.06409e-28
PIK3IP1	3331.73	-0.353257	0.0871767	-4.0522	5.07384e-05	0.000143441
SRRD	1219.42	0.115415	0.0315694	3.65591	0.000256272	0.000630946
PATZ1	2236.11	-0.0708598	0.0395614	-1.79114	0.0732712	0.106568
ANKRD54	807.092	0.139641	0.0579163	2.41109	0.0159051	0.0273987
SNU13	5109.18	0.224386	0.0453683	4.94586	7.58071e-07	2.96257e-06
MICALL1	1508.17	0.0590244	0.0458826	1.28642	0.198296	0.255328
CENPM	163.865	0.853186	0.103316	8.25802	1.48112e-16	2.53521e-15
KDELR3	1274.69	1.08728	0.120879	8.99477	2.36734e-19	5.9276e-18
HSCB	456.348	0.376215	0.0554766	6.78151	1.18925e-11	9.97534e-11
CBY1	1493.66	0.141674	0.0481283	2.94367	0.00324343	0.00646623
TOMM22	3063.98	0.261841	0.0563026	4.6506	3.30975e-06	1.16686e-05
RSPH14	251.16	-0.0819956	0.090723	-0.903802	0.366101	0.432383
XBP1	8842.26	0.124254	0.0721913	1.72117	0.0852198	0.121972
RTCB	4272.41	0.0446692	0.0435409	1.02591	0.304933	0.369834
JOSD1	3872.97	0.0667437	0.0374223	1.78353	0.0745002	0.108157
GTPBP1	2752.94	-0.0318395	0.0353491	-0.900717	0.367739	0.434011
PPP6R2	2809.24	-0.135905	0.0413203	-3.28907	0.00100521	0.00221044
DNAL4	1266.93	0.107852	0.0458829	2.3506	0.0187432	0.0317079
MIOX	4402.28	-1.61878	0.171673	-9.42947	4.12182e-21	1.26769e-19
LMF2	4701.91	0.14045	0.0527674	2.66167	0.0077754	0.0143071
CBX6	4995.43	-0.0619545	0.054854	-1.12944	0.258711	0.320493
RHBDD3	340.741	0.552487	0.0844255	6.54407	5.98661e-11	4.51543e-10
APOBEC3D	485.961	0.363161	0.0862045	4.21279	2.52235e-05	7.52854e-05
HMGXB4	643.545	0.135016	0.0458915	2.94207	0.00326027	0.00649594
HMOX1	17302.4	0.209503	0.0949888	2.20555	0.0274154	0.0445916
NIPSNAP1	5627.82	-0.266227	0.0603519	-4.41124	1.02779e-05	3.30754e-05
MCM5	2545.01	0.226466	0.0499591	4.53302	5.81452e-06	1.96506e-05
ARSA	2087.65	0.112553	0.0661205	1.70225	0.0887094	0.126291
RASD2	843.677	0.391671	0.101694	3.85147	0.000117413	0.000309826
TTLL12	1765.1	0.25273	0.0530124	4.76737	1.86642e-06	6.83407e-06
CBX7	5564.69	-0.485876	0.0606729	-8.00812	1.16471e-15	1.7629e-14
RPL3	135929	0.435358	0.0486528	8.94826	3.61116e-19	8.76503e-18
SYNGR1	947.866	-0.145988	0.106226	-1.37431	0.169344	0.222603
TAB1	1853.63	0.0114096	0.0362572	0.314685	0.753001	0.795894
MYH9	72460.8	0.0330648	0.0511736	0.646129	0.518196	0.582543
TXN2	4312.26	0.180841	0.0565197	3.19962	0.00137611	0.00294949
FOXRED2	813.376	-0.0462383	0.0766882	-0.602939	0.546549	0.609484
EIF3D	10082.4	0.254484	0.037082	6.86273	6.75582e-12	5.88665e-11
ADSL	2837.98	0.231288	0.0339992	6.80275	1.02644e-11	8.70178e-11
PVALB	278.607	-2.92159	0.336466	-8.68315	3.84945e-18	8.14065e-17
FAM118A	710.665	0.122656	0.0773047	1.58666	0.112589	0.15551
ST13	22106.1	-0.0397071	0.0434345	-0.914184	0.36062	0.427333
IL2RB	1613.22	0.245326	0.0997622	2.4591	0.0139285	0.0242511
RBX1	2686.09	0.32003	0.0659756	4.85073	1.23008e-06	4.63896e-06
L3MBTL2	1947.84	-0.101051	0.0333021	-3.03436	0.00241046	0.00492288
CHADL	92.5502	0.168931	0.101257	1.66835	0.0952472	0.13441
PHF5A	1059.21	0.243486	0.0399155	6.10004	1.06039e-09	6.55256e-09
ACO2	14081.9	-0.65371	0.060855	-10.7421	6.45686e-27	4.0645e-25
PMM1	2997.05	-0.0990439	0.0695182	-1.42472	0.154238	0.205128
CERK	3199.46	0.118153	0.0598238	1.97501	0.0482669	0.0735525
BRD1	1217	-0.265902	0.0586242	-4.53571	5.74109e-06	1.94268e-05
ZBED4	1083.07	0.029666	0.0363124	0.816966	0.413948	0.481254
HDAC10	982.136	-0.133251	0.0584253	-2.28071	0.0225659	0.0374089
RIPK3	192.375	0.310445	0.0676477	4.58914	4.45069e-06	1.53889e-05
PAPOLA	8591.85	-0.0522564	0.0355448	-1.47016	0.141519	0.19045
HSP90AA1	34105.2	0.0184525	0.0636156	0.290063	0.771768	0.812423
NID2	3111.25	0.484817	0.110443	4.38976	1.13477e-05	3.62582e-05
MARK3	2130.71	-0.0111269	0.0357908	-0.310887	0.755886	0.798568
SNAPC1	821.968	0.183136	0.0532721	3.43775	0.000586564	0.00134955
SUPT16H	3838.61	-0.121863	0.0696534	-1.74957	0.0801932	0.115588
ABHD4	2287.81	0.134458	0.0531934	2.52772	0.0114806	0.0203654
FKBP3	2244.48	0.162253	0.053684	3.02238	0.00250796	0.00510574
CTSG	57.8128	-0.371661	0.180695	-2.05684	0.0397016	0.0618289
GZMH	422.955	0.559892	0.1147	4.88137	1.05353e-06	4.01816e-06
GZMB	353.949	0.574326	0.115301	4.98109	6.32278e-07	2.51177e-06
PRMT5	2845.18	-0.0171608	0.0521546	-0.329038	0.742127	0.786252
COCH	105.715	-0.0110435	0.192397	-0.0573996	0.954227	0.964898
AP4S1	626.889	-0.14743	0.0508407	-2.89985	0.00373343	0.00735293
POLE2	66.3008	0.545268	0.0724941	7.52154	5.41343e-14	6.43071e-13
SOS2	3006.85	-0.277874	0.0506252	-5.48884	4.0458e-08	1.96117e-07
CDKL1	442.213	-0.68088	0.0789417	-8.62511	6.40335e-18	1.30301e-16
PYGL	3991.62	0.342544	0.0762651	4.4915	7.07244e-06	2.35125e-05
GNPNAT1	1512.53	0.0969081	0.0810195	1.19611	0.231654	0.291783
CNIH1	3932.9	0.148824	0.0547215	2.71966	0.00653481	0.0122367
CGRRF1	573.814	-0.0911906	0.0658743	-1.38431	0.166263	0.219002
ATP6V1D	3684.72	-0.339808	0.0733564	-4.63229	3.61642e-06	1.26834e-05
C14orf105	3780.97	-0.499316	0.0843043	-5.92279	3.16534e-09	1.81912e-08
PLEK2	687.774	0.192261	0.110866	1.73419	0.0828852	0.11906
PIGH	1004.24	-0.166552	0.0643133	-2.5897	0.00960592	0.0173066
PSMA3	2857.05	0.160855	0.0484981	3.31672	0.000910804	0.0020202
GSTZ1	678.932	0.0806995	0.0852946	0.946127	0.344084	0.410372
TMED8	2873.5	-0.336172	0.0532422	-6.31401	2.719e-10	1.83689e-09
SAMD15	127.884	-0.407009	0.0700421	-5.81093	6.21278e-09	3.40906e-08
AHSA1	2174.98	0.228595	0.0560116	4.08121	4.48014e-05	0.000127891
SPTLC2	5878.66	-0.216798	0.0534271	-4.05783	4.95304e-05	0.00014035
RIN3	1308.58	0.181006	0.0625809	2.89235	0.00382367	0.00751513
ALKBH1	296.546	-0.0626129	0.0513394	-1.21959	0.222621	0.281854
DHRS7	4463.78	-0.253322	0.0914162	-2.77108	0.00558708	0.0105945
CEP128	176.268	0.271547	0.0634403	4.28034	1.86604e-05	5.70398e-05
EIF5	8140.22	-0.125083	0.047595	-2.62808	0.00858686	0.0156443
ZFYVE21	1952.33	-0.0168363	0.049298	-0.341521	0.732712	0.77885
MTHFD1	4545.61	-0.176602	0.0590006	-2.99322	0.0027605	0.00557772
BDKRB1	76.1301	1.0504	0.192102	5.46792	4.5534e-08	2.1821e-07
VRK1	369.152	0.284582	0.0409558	6.94852	3.69137e-12	3.33511e-11
APEX1	6143.44	0.253977	0.0436045	5.82457	5.72608e-09	3.16651e-08
PABPN1	5753.92	0.100801	0.0705984	1.42781	0.153347	0.204124
EFS	361.782	0.538189	0.130916	4.11095	3.94028e-05	0.000113557
CINP	872.489	0.263084	0.0620269	4.24146	2.22071e-05	6.69392e-05
SRP54	2740.44	-0.109058	0.0466081	-2.3399	0.0192887	0.0325082
PCK2	2439.85	-0.404656	0.0770211	-5.25383	1.48965e-07	6.55999e-07
NFKBIA	9261.17	-0.153712	0.0637563	-2.41092	0.0159123	0.0274005
EMC9	483.853	0.362883	0.0841611	4.31177	1.61956e-05	5.01542e-05
PSME2	4523.09	0.409286	0.0716749	5.71031	1.12772e-08	5.99035e-08
BRMS1L	490.241	-0.164515	0.0580854	-2.83229	0.00462164	0.00892973
PNN	4060.1	-0.119793	0.0584706	-2.04878	0.0404841	0.0629311
RABGGTA	615.022	0.168771	0.0598964	2.81771	0.00483669	0.00930786
CYP24A1	474.92	0.544662	0.261291	2.0845	0.0371143	0.0582983
PTPRA	5245.36	-0.042404	0.0257261	-1.64828	0.0992945	0.139406
NSFL1C	3038.86	0.161312	0.0374064	4.31242	1.61474e-05	5.00395e-05
ZFP64	887.229	0.038624	0.0343181	1.12547	0.26039	0.322164
SIRPG	233.316	0.401246	0.150784	2.66106	0.00778956	0.0143293
GSS	3251.15	0.0504202	0.0604028	0.834733	0.403868	0.470754
PYGB	7044.48	0.336358	0.0771085	4.36214	1.28795e-05	4.07374e-05
PROCR	2197.29	0.662149	0.0757285	8.74373	2.25543e-18	4.87687e-17
MYBL2	397.011	1.59503	0.121475	13.1306	2.19925e-39	8.71354e-37
PABPC1L	1082.62	0.43147	0.144	2.99632	0.00273258	0.00552462
CSTF1	934.804	0.0414736	0.0286919	1.44548	0.148323	0.19824
TPD52L2	6165.27	0.365998	0.0381489	9.59395	8.47785e-22	2.86228e-20
ZNF512B	1734.01	-0.132498	0.0578448	-2.29057	0.0219882	0.0365502
CTSZ	18433.6	0.483076	0.0720594	6.70386	2.02992e-11	1.64136e-10
SLCO4A1	856.697	0.0921569	0.136379	0.675741	0.499205	0.564776
TCFL5	544.393	0.232652	0.061298	3.79543	0.000147389	0.000380615
BIRC7	791.306	-0.620263	0.240268	-2.58155	0.00983576	0.0176852
UBOX5	785.164	0.0606099	0.0412339	1.4699	0.141588	0.190523
EEF1A2	481.094	-0.454724	0.256882	-1.77016	0.0766997	0.111147
PTK6	174.49	0.379496	0.149051	2.54608	0.0108939	0.0194116
C20orf27	1384.49	0.395643	0.0516368	7.66203	1.83021e-14	2.35255e-13
TRIB3	3578.4	0.990584	0.127408	7.7749	7.55071e-15	1.02227e-13
CSNK2A1	6355.49	0.0330908	0.0396657	0.834243	0.404144	0.471035
MACROD2	859.218	0.543601	0.127874	4.25105	2.12766e-05	6.43651e-05
TM9SF4	5410.99	0.0883424	0.0499772	1.76766	0.0771185	0.111694
TLDC2	147.621	0.316023	0.103435	3.05528	0.00224852	0.00462158
SNTA1	2583.15	0.12542	0.0890503	1.40841	0.159008	0.210723
PXMP4	854.59	-0.139991	0.0569317	-2.45893	0.0139353	0.0242567
CHMP4B	7767.17	0.21193	0.03936	5.38439	7.2691e-08	3.36155e-07
LBP	1816.31	0.507058	0.311551	1.62753	0.103625	0.144717
WFDC2	3824.69	0.705505	0.1943	3.63101	0.000282309	0.000689727
AHCY	8860.28	0.321254	0.0611711	5.25174	1.50672e-07	6.63084e-07
FAM83D	284.441	0.918722	0.0894724	10.2682	9.79976e-25	4.81798e-23
PIGU	1345.97	0.28916	0.0516423	5.5993	2.15224e-08	1.09036e-07
ACOT8	666.688	0.240235	0.0730061	3.29061	0.000999703	0.00219941
APMAP	6418.89	0.233901	0.0454896	5.14187	2.7202e-07	1.14799e-06
TXNL1	3949.33	0.0753562	0.0455917	1.65285	0.0983616	0.13824
MYL12A	14427.8	0.186956	0.0369096	5.06523	4.07912e-07	1.67837e-06
RNF125	714.735	-0.165107	0.0629935	-2.62101	0.0087669	0.0159464
POLI	1231.1	-0.222238	0.0556953	-3.99025	6.60025e-05	0.000182533
TAF9	1763.14	0.153308	0.045494	3.36986	0.000752063	0.00169472
IDH3G	2786.01	0.0385275	0.0506201	0.76111	0.446591	0.513401
SLC25A43	1355.68	0.147783	0.0584566	2.52808	0.0114688	0.0203498
MXRA5	3776.54	1.66366	0.142447	11.6792	1.62836e-31	1.92418e-29
VSIG1	258.351	0.427333	0.125929	3.39344	0.0006902	0.00156579
PSMD10	2279.71	0.170135	0.0353037	4.81919	1.44142e-06	5.37431e-06
STS	2305.46	-0.172211	0.0701157	-2.45611	0.0140452	0.0244164
TBL1X	5020.38	-0.355864	0.0578407	-6.15248	7.62808e-10	4.82205e-09
PGRMC1	15992	-0.228032	0.0623496	-3.65732	0.000254866	0.000628004
NXT2	812.69	0.273607	0.0512629	5.33733	9.43267e-08	4.27837e-07
TLR8	412.988	0.354078	0.119854	2.95425	0.00313427	0.00627366
WDR13	5669.05	0.246595	0.0586486	4.20463	2.61515e-05	7.78567e-05
STAG2	6542.82	-0.0847596	0.0498595	-1.69997	0.0891368	0.126783
ABCD1	1466.58	0.111377	0.0607953	1.832	0.0669522	0.0984621
BCORL1	1150.43	-0.049145	0.0447496	-1.09822	0.272107	0.334785
SLC25A14	230.261	0.225634	0.0409023	5.5164	3.46005e-08	1.69987e-07
FMR1	3323.37	-0.119052	0.0420082	-2.83403	0.00459649	0.00888729
PQBP1	1928.33	0.321199	0.0543381	5.91111	3.39819e-09	1.94382e-08
PCSK1N	443.318	-0.373175	0.213737	-1.74595	0.0808189	0.116402
RP2	1782.49	0.0743044	0.0446607	1.66375	0.0961617	0.135558
USP11	4121.27	0.148475	0.0590889	2.51274	0.0119798	0.0211534
HTATSF1	3780.4	-0.0496565	0.0355225	-1.39789	0.162146	0.214334
TIMP1	26414.7	1.21049	0.104253	11.6111	3.61924e-31	4.09704e-29
PIN4	1012.82	0.114678	0.0570894	2.00874	0.0445642	0.0685928
MAGED2	12561.2	0.275162	0.0449105	6.12689	8.96107e-10	5.60421e-09
GLA	1090.57	0.224523	0.0556856	4.03198	5.53084e-05	0.000155092
NDFIP2	4024.14	-0.179591	0.0598208	-3.00214	0.00268085	0.00543092
ACP5	4625.81	-0.285875	0.137357	-2.08125	0.0374107	0.0587024
ARHGEF7	4980.48	-0.278738	0.0430453	-6.47546	9.45206e-11	6.90502e-10
DHRS12	868.285	-0.243289	0.064573	-3.76766	0.000164782	0.000421611
ACSM2A	9165.11	-1.41224	0.158712	-8.89814	5.67923e-19	1.33984e-17
NTHL1	394.967	0.390146	0.0665148	5.86555	4.47644e-09	2.51573e-08
ZNF263	1898.08	-0.0196787	0.0323408	-0.608478	0.542871	0.606084
MMP2	5213.38	0.930416	0.118439	7.85567	3.9763e-15	5.62655e-14
ZNF205	953.297	0.105266	0.0628297	1.67542	0.0938521	0.132705
ORC6	81.503	1.01767	0.105505	9.64568	5.12699e-22	1.77547e-20
C16orf70	1368.73	-0.116281	0.0308098	-3.77415	0.000160553	0.000411808
CORO1A	3634.5	0.334312	0.0961357	3.4775	0.000506115	0.00117875
LYRM1	2270.29	0.266023	0.0738743	3.60102	0.00031697	0.000769629
NUTF2	4039.27	0.35587	0.0647492	5.49612	3.88232e-08	1.89009e-07
ARL2BP	5778.99	0.0625811	0.0404284	1.54795	0.121635	0.166418
PLLP	1873.39	-0.353613	0.0943858	-3.74646	0.000179345	0.000455239
DHODH	816.272	-0.158954	0.0499248	-3.18387	0.00145319	0.00309941
ACD	751.322	0.276226	0.0457242	6.04113	1.53036e-09	9.22023e-09
POLR2C	4918.61	-0.0687164	0.0385826	-1.78102	0.0749095	0.108716
PARD6A	212.351	0.18224	0.0993583	1.83417	0.0666289	0.0980402
MMP15	2040.2	0.114935	0.0817386	1.40613	0.159685	0.211516
USB1	1775.25	0.221831	0.0464802	4.77258	1.81878e-06	6.67233e-06
CCDC113	301.416	0.139619	0.10791	1.29385	0.195718	0.252347
NME3	1219.5	0.433976	0.0835928	5.19155	2.08548e-07	8.95268e-07
PSMD7	3226.05	0.219404	0.0356667	6.15151	7.67511e-10	4.8495e-09
SETD6	534.801	-0.0296825	0.0486572	-0.610032	0.54184	0.605235
SLC38A7	1156.11	-0.0342144	0.0572418	-0.597716	0.55003	0.612858
SLC7A6	758.22	0.0488566	0.0686326	0.711857	0.476553	0.542888
PLA2G15	2192.58	0.131842	0.0592951	2.22349	0.026183	0.0428048
FA2H	125.677	-0.930862	0.204245	-4.55756	5.17505e-06	1.76489e-05
CMC2	708.458	0.0982067	0.0595111	1.65023	0.0988967	0.138919
MPG	1895.43	0.519208	0.0686629	7.56168	3.97883e-14	4.83308e-13
HSDL1	1055.67	-0.255964	0.0591818	-4.32505	1.52498e-05	4.75665e-05
WFDC1	411.61	0.609986	0.130605	4.67048	3.00501e-06	1.06668e-05
USP10	1830.09	-0.343569	0.0835039	-4.11441	3.88179e-05	0.000111997
TSC2	2878.7	-0.0813041	0.0369411	-2.20091	0.0277423	0.0450207
ZNF500	454.81	-0.0209825	0.0521503	-0.402346	0.68743	0.738937
NME4	3620.16	0.461854	0.0841134	5.49085	3.99994e-08	1.94244e-07
DECR2	1770.1	-0.249617	0.095736	-2.60734	0.00912478	0.0165348
FAM173A	268.172	0.195659	0.109354	1.78922	0.0735796	0.106971
METRN	989.145	0.380455	0.112595	3.37898	0.00072755	0.00164443
STUB1	3888.03	0.14823	0.0598858	2.47521	0.013316	0.02329
RHBDL1	141.051	-0.294958	0.138506	-2.12956	0.0332079	0.0528462
CRYM	782.471	-0.731274	0.128287	-5.70029	1.19605e-08	6.33086e-08
CAPN15	1701.02	-0.257657	0.0671255	-3.83843	0.000123823	0.000324832
USP31	1300.89	-0.106495	0.0498975	-2.13429	0.0328194	0.0523084
HMOX2	2711.14	0.14429	0.0518696	2.78178	0.00540618	0.0102804
TOX3	374.501	-0.40038	0.210732	-1.89995	0.0574391	0.0859354
MAZ	7183.1	0.299995	0.0487506	6.15367	7.57083e-10	4.78811e-09
CDIPT	6174.33	0.045906	0.0438293	1.04738	0.294924	0.359215
BCKDK	5371.33	0.20205	0.0553895	3.6478	0.000264498	0.000649715
KAT8	1405.97	0.102916	0.0478724	2.1498	0.0315713	0.0505343
KNOP1	967.81	0.0813026	0.0350518	2.3195	0.0203681	0.0341564
MGA	2164.38	-0.200114	0.0431692	-4.63559	3.55925e-06	1.24959e-05
AQP9	850.897	0.776792	0.201031	3.86404	0.000111528	0.000295339
CSK	2969.27	0.245136	0.0488939	5.01363	5.34116e-07	2.14714e-06
MTFMT	384.54	-0.00231537	0.0535747	-0.0432177	0.965528	0.973623
RASL12	1050.44	0.180404	0.0910777	1.98077	0.0476176	0.0727011
CTSH	2392.48	-0.252994	0.0768219	-3.29325	0.000990356	0.00218027
CEMIP	185.292	1.11049	0.14075	7.88983	3.02605e-15	4.36912e-14
EHD4	6331.59	-0.0745357	0.0569757	-1.3082	0.190805	0.247147
GABPB1	902.724	0.149899	0.0299328	5.00785	5.50401e-07	2.20734e-06
DNAJC17	256.567	-0.0233371	0.044114	-0.529018	0.596793	0.656492
RHOV	130.46	0.848691	0.175717	4.82986	1.36628e-06	5.11253e-06
VPS18	2098.52	-0.213058	0.0516815	-4.12251	3.74762e-05	0.000108521
OIP5	67.9681	0.806742	0.0787832	10.24	1.31192e-24	6.35713e-23
BLOC1S6	5877.31	-0.0911872	0.0347953	-2.62068	0.00877553	0.0159578
EXTL3	2688.19	-0.164985	0.050937	-3.239	0.00119949	0.00260199
FDFT1	2751.3	-0.122529	0.0562178	-2.17955	0.029291	0.0472777
AGO2	2625.19	0.0768644	0.0567178	1.35521	0.175351	0.229469
PAG1	2917.49	-0.0383716	0.0674993	-0.568474	0.569713	0.631447
BRF2	1217.8	0.256361	0.0489306	5.23927	1.61211e-07	7.06006e-07
ZFAND1	1496.05	0.162075	0.0572315	2.83192	0.00462697	0.00893746
RIPK2	701.476	0.548546	0.0615859	8.90699	5.24345e-19	1.24576e-17
CPQ	4857.93	-0.093796	0.0551226	-1.70159	0.0888326	0.12643
DECR1	3330.75	-0.303583	0.0602618	-5.03774	4.71072e-07	1.91832e-06
SFRP1	592.492	0.441874	0.192678	2.29333	0.0218291	0.0363082
PLAT	2705.3	0.108142	0.0914016	1.18315	0.23675	0.297172
GDAP1	436.498	-0.00621869	0.0663676	-0.0937006	0.925347	0.942241
PHF20L1	1540.55	-0.0270266	0.0394147	-0.685699	0.492903	0.558914
EIF3E	17084	0.469396	0.0453693	10.3461	4.35873e-25	2.23257e-23
EMC2	2119.24	-0.0226595	0.0360882	-0.627893	0.530074	0.593766
WISP1	685.778	0.544258	0.107972	5.04074	4.63726e-07	1.88898e-06
TRPS1	1127.14	-0.0309843	0.0600084	-0.516333	0.605622	0.664657
CHRAC1	1827.06	0.105024	0.0432681	2.42728	0.0152124	0.0262894
NCALD	1902.43	-0.324875	0.0890864	-3.64674	0.000265584	0.000651791
UBR5	3945.45	-0.135854	0.0499899	-2.71763	0.00657522	0.0123055
PYCRL	743.693	0.349833	0.0813221	4.30182	1.69402e-05	5.22438e-05
MTMR9	1127.92	-0.208554	0.0430266	-4.84711	1.25273e-06	4.72043e-06
DCTN6	2021.86	-0.153951	0.0493448	-3.1199	0.00180913	0.00379016
GSR	4915.14	-0.121066	0.0642074	-1.88555	0.0593553	0.0885073
TNFRSF10A	753.374	-0.135748	0.0643603	-2.10919	0.0349282	0.0552835
PPP2CB	6254.63	-0.0941654	0.0462243	-2.03714	0.0416358	0.0644833
NEFM	125.646	0.322999	0.239666	1.34771	0.177753	0.23239
KCTD9	2809.65	-0.110251	0.0483281	-2.28131	0.0225304	0.0373662
HOMER3	1962.37	0.249311	0.0754482	3.3044	0.00095181	0.00210125
CNOT3	1695.25	0.0591428	0.033918	1.7437	0.0812116	0.116893
EXOSC5	1174.3	0.559845	0.0709722	7.88822	3.06532e-15	4.41635e-14
PNPLA6	2880.65	0.0663844	0.0396286	1.67516	0.0939023	0.132748
PLAUR	1310.86	1.20075	0.101386	11.8433	2.33057e-32	3.20358e-30
PAF1	3702.99	0.0442202	0.0362485	1.21992	0.222497	0.281724
STXBP2	3403.42	-0.0149699	0.0522657	-0.286419	0.774557	0.814652
CYP4F3	450.005	0.118262	0.202969	0.582663	0.56012	0.622556
ZNF432	896.906	0.245375	0.0661899	3.70713	0.00020962	0.000523798
ZNF180	357.602	0.0588671	0.0513226	1.147	0.25138	0.312653
ZNF780B	768.863	-0.356209	0.0633588	-5.62209	1.88663e-08	9.65238e-08
MAN2B1	5799.62	0.312333	0.0610557	5.11553	3.12857e-07	1.30926e-06
DHDH	243.059	-0.794603	0.173622	-4.57662	4.72545e-06	1.62555e-05
ECH1	14280.1	-0.220712	0.0716457	-3.08061	0.00206578	0.00427534
HNRNPL	8931.71	0.0888319	0.0321261	2.7651	0.00569047	0.0107659
SARS2	687.876	0.106433	0.052679	2.0204	0.0433416	0.0668638
SNRNP70	2498.08	0.210344	0.0510651	4.11913	3.80298e-05	0.000109936
RELB	1409.95	0.235502	0.0554461	4.2474	2.16265e-05	6.53648e-05
CLASRP	462.49	0.205926	0.0640722	3.21397	0.00130915	0.00282078
LIN7B	65.5844	0.311495	0.102861	3.02831	0.00245926	0.0050119
PPP1R37	2722.68	-0.107707	0.0571532	-1.88452	0.0594945	0.0886904
FCGRT	10877.8	0.192382	0.04579	4.2014	2.6527e-05	7.88321e-05
PEX11G	246.489	-0.084198	0.0797428	-1.05587	0.291028	0.355112
RNASEH2A	724.564	0.602921	0.0581378	10.3705	3.37594e-25	1.74912e-23
SF3A2	2273.83	0.4245	0.0705953	6.01315	1.8195e-09	1.08166e-08
TRMT1	1150.08	0.278878	0.053157	5.2463	1.55183e-07	6.81825e-07
TBC1D17	1445	-0.0909283	0.0452102	-2.01124	0.0443005	0.068218
CCDC130	678.002	0.185903	0.0537535	3.45844	0.000543314	0.00125713
AES	11822	0.0638841	0.0639089	0.999612	0.317499	0.382937
SGTA	4173.07	0.162266	0.0515478	3.14788	0.0016446	0.0034714
SNAPC2	675.216	0.412953	0.0545671	7.56781	3.79573e-14	4.63575e-13
C19orf53	3755.09	0.408408	0.0785194	5.20136	1.97832e-07	8.53073e-07
FIZ1	927.144	-0.0492076	0.0469366	-1.04838	0.294462	0.358815
C19orf44	487.686	-0.0129463	0.0596188	-0.217151	0.828091	0.860592
EPHX3	137.175	0.974804	0.121141	8.04687	8.49389e-16	1.32126e-14
ZNF419	482.459	0.0591797	0.0529298	1.11808	0.263533	0.325574
POP4	643.137	0.0224211	0.0416905	0.537799	0.590716	0.650817
FBL	4721.74	0.422162	0.047743	8.84237	9.37067e-19	2.12155e-17
EBI3	318.634	0.485761	0.100422	4.83722	1.31666e-06	4.94336e-06
TBCB	2603.13	0.407387	0.0542136	7.51449	5.71339e-14	6.76913e-13
POLR2I	199.333	0.268836	0.0740699	3.62948	0.000283989	0.000693424
APLP1	159.69	1.04708	0.141633	7.39294	1.43616e-13	1.61355e-12
CACTIN	949.614	0.0409121	0.0466993	0.876075	0.380989	0.447377
CCDC9	1264.54	0.0505977	0.049269	1.02697	0.304435	0.36933
TGFB1	7431.36	0.601914	0.068375	8.80313	1.33051e-18	2.97729e-17
ATP5SL	1928	0.0895471	0.0478767	1.87037	0.0614327	0.0911711
PLIN3	3458.62	0.780344	0.0577028	13.5235	1.13641e-41	6.12344e-39
CD79A	293.173	0.853407	0.18171	4.69654	2.6461e-06	9.48273e-06
RPS19	40642.1	0.884622	0.0759575	11.6463	2.39683e-31	2.75964e-29
NKG7	1718.62	0.456833	0.130033	3.51321	0.000442733	0.00104267
CDC37	6655.12	0.119069	0.04334	2.74734	0.00600814	0.0113197
RABAC1	3527.23	0.391774	0.0663639	5.90341	3.56053e-09	2.03065e-08
CNFN	58.5233	0.893025	0.160494	5.56424	2.63301e-08	1.31368e-07
RAB3D	1846.42	0.055324	0.0595728	0.928678	0.353056	0.41955
DBP	1131.68	-0.0518674	0.0875031	-0.592749	0.553349	0.61614
EPOR	490.185	0.19926	0.0786202	2.53446	0.011262	0.0200198
RASIP1	1197.7	-0.298194	0.0937356	-3.18123	0.00146652	0.00312291
WDR83OS	4350.24	0.270092	0.0473899	5.69936	1.20258e-08	6.36043e-08
GCDH	773.104	-0.10503	0.0593112	-1.77082	0.0765901	0.111
DNASE2	4701.46	0.30785	0.056002	5.49711	3.86059e-08	1.88087e-07
RPL18A	35978.9	0.762442	0.060793	12.5416	4.4187e-36	1.00889e-33
KCNN1	202.682	-0.479838	0.16644	-2.88295	0.00393974	0.00771512
ARRDC2	4758.37	0.0981487	0.0808623	1.21378	0.224833	0.284174
PIK3R2	3207.63	0.0498215	0.0437328	1.13923	0.254609	0.316172
RAB3A	258.155	-0.289195	0.0940821	-3.07385	0.00211313	0.00436594
PSENEN	2599.42	0.341665	0.0719745	4.74704	2.06419e-06	7.50115e-06
COMP	338.548	1.65511	0.243035	6.81017	9.74857e-12	8.28536e-11
TMEM147	3242.8	0.23873	0.0671085	3.55738	0.000374573	0.000895946
HAMP	84.1697	1.35467	0.176925	7.65673	1.90722e-14	2.44454e-13
USF2	5496.47	0.15754	0.0477719	3.29775	0.000974613	0.00214913
KXD1	3696.86	0.277271	0.0384184	7.21714	5.3094e-13	5.55302e-12
FKBP8	14135.4	0.227255	0.0576342	3.94306	8.04502e-05	0.00021947
ERF	3005.84	-0.0973576	0.0576952	-1.68745	0.0915176	0.129745
GSK3A	3208.8	0.0103689	0.0309923	0.334565	0.737954	0.783
ZNF574	925.686	0.0356058	0.0391356	0.909805	0.362925	0.429459
SIPA1L3	2516.97	-0.00485462	0.0553174	-0.0877593	0.930068	0.946078
CADM4	663.244	-0.0436493	0.147106	-0.296719	0.766681	0.808134
ABCF2	2858.51	0.110428	0.0404311	2.73126	0.00630931	0.0118424
HGF	1308.68	1.04275	0.13619	7.65656	1.90981e-14	2.44554e-13
LAMB1	11876.2	0.195778	0.0828456	2.36317	0.0181192	0.0307488
UBE2D4	1147.35	-0.142456	0.0527484	-2.70067	0.00692007	0.0128878
CPA4	270.93	1.9048	0.204374	9.3202	1.16116e-20	3.35665e-19
GTPBP10	1015.58	-0.0624382	0.0401356	-1.55568	0.119784	0.164235
TFPI2	3168.63	0.950615	0.185929	5.11278	3.17458e-07	1.32727e-06
BET1	1522.16	0.267603	0.0594171	4.5038	6.67478e-06	2.22951e-05
NAMPT	9925.45	0.510932	0.0820347	6.22824	4.71707e-10	3.07271e-09
TWISTNB	1266.83	-0.0201885	0.0416949	-0.484196	0.628247	0.685494
PON2	4597.05	0.748003	0.0801619	9.33116	1.04723e-20	3.04692e-19
ITGB8	9833.61	-0.308684	0.114277	-2.70119	0.00690915	0.0128732
HBP1	5119.82	-0.0774966	0.0408827	-1.89558	0.0580152	0.0866722
SP4	575.892	-0.0522791	0.0627445	-0.833205	0.404729	0.471513
CBLL1	1670.79	-0.0830324	0.0428642	-1.9371	0.0527328	0.0795213
DLX5	142.828	0.478309	0.119883	3.9898	6.61292e-05	0.000182846
MPP6	1498.22	-0.77845	0.0911961	-8.536	1.38948e-17	2.71262e-16
OGDH	13949.3	-0.52965	0.058559	-9.04472	1.50055e-19	3.85028e-18
H2AFV	7742.17	-0.0263	0.0297782	-0.883197	0.37713	0.443502
CAV2	8961.81	0.134531	0.0702759	1.91433	0.0555779	0.0834287
LFNG	972.032	0.456969	0.10189	4.48491	7.29461e-06	2.42153e-05
HOXA5	672.589	0.135813	0.0797861	1.70221	0.088716	0.126291
HOXA6	64.7327	-0.0723187	0.0936766	-0.772004	0.440112	0.507642
TSPAN12	9330.11	-0.30184	0.0902261	-3.34537	0.000821729	0.0018391
CHN2	370.397	-0.104816	0.0947532	-1.1062	0.26864	0.331033
ABHD11	1137.92	-0.138778	0.0843464	-1.64533	0.099902	0.140098
FKBP14	962.239	0.376671	0.0618256	6.09248	1.11174e-09	6.82912e-09
STX1A	103.554	0.682815	0.088946	7.67673	1.63198e-14	2.10781e-13
NOD1	629.277	0.0587133	0.0495826	1.18415	0.236353	0.29673
BUD31	2635.22	0.472838	0.0703855	6.71784	1.84444e-11	1.5022e-10
CYP3A5	1287.58	-0.61576	0.14849	-4.14681	3.37135e-05	9.84938e-05
SNX8	1628.74	0.0726486	0.0532086	1.36535	0.172142	0.225972
WASL	5576.84	-0.266834	0.0450039	-5.92913	3.04542e-09	1.75395e-08
AIMP2	883.088	-0.00217495	0.059929	-0.0362921	0.971049	0.977362
MOSPD3	869.758	0.237563	0.0608478	3.90421	9.45324e-05	0.000253877
PCOLCE	1554.02	1.44085	0.127995	11.2571	2.137e-29	1.84536e-27
RBM28	1631.16	-0.0761739	0.0438862	-1.73571	0.0826146	0.118773
SERPINE1	22287.4	1.64349	0.152028	10.8105	3.07121e-27	2.01816e-25
MOGAT3	273.359	-0.0335528	0.148296	-0.226256	0.821003	0.854693
C1GALT1	2515.45	0.0363735	0.0532614	0.682924	0.494655	0.56054
PLOD3	6520.62	0.328822	0.0603601	5.44767	5.10338e-08	2.42496e-07
RPA3	1211.38	0.182693	0.0550831	3.31668	0.000910938	0.0020202
FIS1	4493.76	0.194196	0.0552702	3.51357	0.000442122	0.00104177
GLCCI1	513.199	-0.351906	0.105387	-3.33918	0.000840268	0.00187685
NRF1	901.669	0.0384008	0.0278057	1.38104	0.167267	0.220195
CEP41	459.607	0.240345	0.0456564	5.26421	1.40796e-07	6.2145e-07
ZNF862	1240.14	-0.0886672	0.0631189	-1.40477	0.160091	0.211991
MEST	1007.74	1.00759	0.140333	7.18001	6.97049e-13	7.13522e-12
RARRES2	13832.5	0.689334	0.115067	5.99071	2.08928e-09	1.23334e-08
YAE1D1	537.115	0.201755	0.0513476	3.9292	8.52287e-05	0.000231428
GIMAP2	902.786	0.143813	0.0739953	1.94354	0.0519511	0.0785271
PSMA2	4539.53	0.281094	0.0448881	6.26209	3.79849e-10	2.512e-09
MRPL32	1888.57	0.0512132	0.0503308	1.01753	0.308901	0.373973
COA1	961.622	0.307417	0.0652571	4.71086	2.4668e-06	8.88034e-06
AEBP1	22241.6	0.7004	0.137607	5.08986	3.58328e-07	1.48753e-06
POLD2	4716.11	0.175198	0.050215	3.48896	0.000484905	0.00113366
BCL7B	922.566	-0.0591594	0.0493028	-1.19992	0.23017	0.29013
YKT6	3826.13	0.252431	0.0541572	4.66108	3.14561e-06	1.11248e-05
CLIP2	2874.77	0.208985	0.0633081	3.30108	0.000963127	0.00212519
PTGS1	4758.9	0.446788	0.15757	2.83549	0.00457552	0.00885333
ZNF510	731.584	-0.18615	0.0456344	-4.07915	4.52e-05	0.000128947
ZNF688	319.624	0.123458	0.0655143	1.88445	0.0595044	0.0886904
CHMP5	4688.48	-0.018966	0.0503307	-0.376828	0.706301	0.755426
FKTN	1401.26	-0.259434	0.0450623	-5.75721	8.55133e-09	4.60044e-08
PRUNE2	12579.4	-0.892974	0.121426	-7.35406	1.92276e-13	2.11786e-12
SEC61B	3538.47	0.214495	0.0580068	3.69776	0.000217508	0.0005418
C5	296.348	-0.00384865	0.0899572	-0.0427831	0.965874	0.973899
AKNA	2537.18	0.148489	0.0764474	1.94237	0.0520922	0.0787138
TNFSF8	261.63	0.101856	0.0947678	1.0748	0.282466	0.345908
AK1	820.367	0.207046	0.0849083	2.43847	0.0147496	0.0255421
PLGRKT	723.21	0.0265004	0.0683194	0.38789	0.698097	0.748255
TBC1D13	2736.47	-0.203772	0.0431628	-4.721	2.34688e-06	8.47355e-06
EDF1	11588.3	0.0995301	0.0691212	1.43994	0.149886	0.200051
SETX	4378.17	-0.397825	0.0770039	-5.1663	2.38778e-07	1.01686e-06
C8G	42.8438	-0.148127	0.167446	-0.88463	0.376356	0.442709
VIM	215612	0.604338	0.0668417	9.04133	1.5478e-19	3.95643e-18
BLNK	838.714	-0.178254	0.0928164	-1.9205	0.0547949	0.082336
ATE1	2123.69	-0.272997	0.0453659	-6.01766	1.76951e-09	1.05427e-08
CDH23	449.541	0.159205	0.145785	1.09205	0.274811	0.337648
CCSER2	3032.58	-0.127425	0.0373264	-3.4138	0.000640629	0.00146369
ACTA2	30451.8	0.58047	0.105392	5.50774	3.63464e-08	1.77721e-07
SFXN3	3717.66	0.145176	0.0569867	2.54755	0.0108483	0.0193432
FBXL15	655.482	0.130991	0.073493	1.78237	0.0746897	0.108421
PITRM1	3727.43	0.0121266	0.0444308	0.272932	0.784906	0.823671
OBFC1	1098.6	0.0962866	0.0413924	2.32619	0.0200083	0.0335991
DNAJC12	209.003	0.606566	0.13921	4.3572	1.31737e-05	4.15605e-05
PPIF	3227.22	-0.122017	0.0922486	-1.3227	0.185937	0.241632
TBC1D12	996.389	-0.0807219	0.0474663	-1.70061	0.0890155	0.126637
ST6GALNAC2	381.305	-0.679848	0.134043	-5.07187	3.93933e-07	1.62432e-06
DHX33	1207.84	0.0450576	0.03603	1.25056	0.211095	0.269644
UTP18	1427.84	0.158406	0.0411369	3.85071	0.000117774	0.00031072
SLC25A39	5580.32	0.101826	0.0833965	1.22098	0.222092	0.281291
NUFIP2	5759.51	-0.123396	0.0405687	-3.04165	0.00235284	0.00481615
GIT1	3706.38	0.023876	0.0413837	0.576942	0.563979	0.62576
RPL19	57089.1	0.496468	0.0524777	9.46057	3.06277e-21	9.52855e-20
SUPT4H1	3446.36	0.121207	0.0377492	3.21086	0.0013234	0.00284593
SHPK	1085.72	-0.208919	0.0424339	-4.9234	8.50521e-07	3.29329e-06
TAX1BP3	5171.32	0.430486	0.0610774	7.0482	1.81242e-12	1.72423e-11
GOSR2	1978.23	0.0741653	0.0344769	2.15116	0.0314639	0.0504044
PNPO	2040.78	-0.350373	0.0571737	-6.12821	8.88714e-10	5.56831e-09
TVP23C	229.67	0.0706244	0.0567297	1.24493	0.213158	0.271686
RPS6KB1	1924.89	0.0422807	0.0303041	1.39522	0.162951	0.215313
CBX1	3255.49	0.134699	0.0325239	4.14153	3.44999e-05	0.000100617
PIGL	252.298	0.14131	0.0596506	2.36896	0.0178384	0.0303066
GALK1	987.379	0.450581	0.0809535	5.56592	2.60766e-08	1.30151e-07
HOXB6	553.963	0.262531	0.109521	2.39709	0.0165257	0.0283012
PFN1	27956.8	0.382781	0.0541652	7.06691	1.5842e-12	1.52e-11
SLC25A11	3996.71	-0.0612034	0.0595665	-1.02748	0.304194	0.369138
RASD1	1975.01	0.216761	0.134778	1.60828	0.107773	0.149733
NUP88	987.582	0.105705	0.0464061	2.27783	0.0227365	0.0376286
C1QBP	3351.06	0.153901	0.0513454	2.99736	0.00272331	0.0055092
CPD	8546.51	-0.0732912	0.0791009	-0.926553	0.354159	0.420749
GOSR1	3687.55	-0.197659	0.0247029	-8.00147	1.22939e-15	1.85663e-14
CCDC47	7217.38	-0.17598	0.040608	-4.33363	1.46669e-05	4.58417e-05
MED31	414.14	0.281892	0.0470997	5.98501	2.1638e-09	1.27621e-08
DRG2	1470.87	0.0995902	0.0378511	2.63111	0.00851074	0.0155266
AKAP10	1818.75	-0.110362	0.0316276	-3.48941	0.000484085	0.00113214
ALDH3A1	83.3961	-0.0614132	0.122811	-0.500063	0.617031	0.674732
SMARCD2	2650.39	0.339843	0.0397634	8.54663	1.26738e-17	2.48876e-16
SYNGR2	8800	0.29463	0.0600986	4.90244	9.46538e-07	3.63997e-06
DDX5	8243.31	-0.215817	0.0652086	-3.30964	0.000934152	0.00206633
C17orf75	1044.76	-0.0952894	0.042019	-2.26777	0.0233434	0.038565
CCL2	5162.72	-0.226111	0.13855	-1.63198	0.102683	0.143476
CCL13	40.91	1.44375	0.177814	8.11945	4.68283e-16	7.50981e-15
PEX12	642.734	-0.055227	0.0430667	-1.28236	0.199716	0.256936
KAT2A	467.748	0.289744	0.055527	5.21808	1.8079e-07	7.86004e-07
NAGLU	2582.46	-0.262979	0.0613071	-4.28953	1.79051e-05	5.49429e-05
ABI3	1477.77	0.121654	0.0617507	1.97009	0.0488279	0.0742981
COL1A1	60221.3	1.77699	0.145675	12.1984	3.17038e-34	5.27261e-32
MRPL27	2222.53	0.121753	0.0599215	2.03188	0.0421661	0.0652221
LRRC59	5494	0.284383	0.0453314	6.27342	3.53205e-10	2.34964e-09
HDAC5	3409.23	-0.134505	0.0467496	-2.87714	0.00401302	0.00785063
DUSP3	7948.42	-0.321605	0.0422111	-7.61897	2.55701e-14	3.19828e-13
HLF	1807.03	-0.645148	0.102629	-6.28624	3.25237e-10	2.17432e-09
RANGRF	755.284	0.353355	0.0624011	5.66263	1.49066e-08	7.75917e-08
VTN	96.2604	-0.0118347	0.196502	-0.0602268	0.951975	0.963285
TNFAIP1	5403.89	-0.0639185	0.0372261	-1.71704	0.0859725	0.122944
TMEM97	797.638	0.286002	0.0738372	3.87341	0.000107321	0.000285322
ALDOC	5593.39	0.116687	0.114628	1.01797	0.308694	0.373757
CD38	449.032	0.433115	0.124465	3.4798	0.00050178	0.00116946
LAP3	6442.22	0.0582072	0.0711181	0.818459	0.413095	0.480464
CXCL6	307.892	0.293403	0.241209	1.21639	0.223837	0.283181
JADE1	4622.77	-0.105311	0.0607808	-1.73264	0.0831599	0.119401
RUFY3	2231.84	-0.390375	0.0671096	-5.81698	5.99212e-09	3.30143e-08
LAMTOR3	2059.79	-0.155767	0.0483775	-3.21983	0.00128267	0.00276905
PF4V1	81.5393	-0.244405	0.182173	-1.34161	0.179724	0.234576
NFKB1	3829.2	-0.170463	0.0414915	-4.10838	3.98447e-05	0.000114616
MANBA	1651.7	-0.0565193	0.0738319	-0.765513	0.443966	0.511124
KLHL2	717.332	-0.0799526	0.0818485	-0.976837	0.32865	0.394831
WFS1	1745.44	0.0248995	0.0703075	0.354152	0.723225	0.770468
GAR1	776.611	0.12789	0.0411363	3.10894	0.0018776	0.00392141
FRG1	1351.84	0.146038	0.036038	4.05232	5.07124e-05	0.000143415
FAM149A	2574.15	-0.364202	0.0766329	-4.75255	2.00865e-06	7.3052e-06
SPA17	564.534	-0.120522	0.0569719	-2.11546	0.0343904	0.0545219
CD82	2067.76	0.616713	0.108607	5.67837	1.35988e-08	7.1252e-08
LDHA	90226.3	0.219818	0.0627972	3.50045	0.000464482	0.00108932
SPI1	1856.69	0.379851	0.0873946	4.34639	1.38396e-05	4.34474e-05
PLEKHB1	361.999	-0.114834	0.148826	-0.771594	0.440355	0.507835
CRYAB	60111.7	-0.424952	0.111518	-3.81062	0.000138621	0.000360217
CTSC	11953	0.148816	0.0628853	2.36647	0.0179586	0.0304964
ZPR1	1925.47	0.192178	0.0302579	6.35136	2.13426e-10	1.46762e-09
CRTAM	174.336	0.316006	0.120139	2.63032	0.00853033	0.0155563
C11orf63	359.869	-0.127997	0.068117	-1.87908	0.0602339	0.0896686
HSPA8	45100.7	0.0478569	0.0645287	0.741637	0.458307	0.525033
DTX4	1952.21	0.159963	0.0996747	1.60485	0.108527	0.150641
UNC93B1	1844.74	0.367758	0.061606	5.96951	2.37963e-09	1.39435e-08
PUS3	545.439	0.135466	0.0352941	3.8382	0.000123938	0.000325009
ST3GAL4	1430.94	-0.354846	0.11083	-3.20173	0.00136606	0.00292982
SF1	8247.86	-0.159175	0.0323757	-4.91651	8.81009e-07	3.40645e-06
CCND1	48060.9	-0.59056	0.0870937	-6.78075	1.19553e-11	1.00155e-10
CCDC86	1290.08	0.176857	0.0451125	3.92035	8.84208e-05	0.000238892
PRPF19	4811.1	0.139626	0.0322844	4.32489	1.52605e-05	4.75867e-05
TMEM109	7391.72	-0.0115072	0.0449242	-0.256147	0.797837	0.8349
ANAPC15	1081.38	0.0831236	0.0583772	1.42391	0.154474	0.205381
PANX1	1178.63	0.473961	0.0564545	8.39545	4.64128e-17	8.42625e-16
APOC3	43.831	-1.72677	0.370265	-4.66361	3.10708e-06	1.09944e-05
IL10RA	2512.21	0.330007	0.0934603	3.53098	0.000414016	0.000981557
GALNT18	2816.38	-0.152716	0.0717409	-2.12872	0.0332774	0.0529381
BIRC2	3779.39	0.0553561	0.0400914	1.38075	0.167356	0.220269
PDHX	1386.56	-0.11078	0.0464287	-2.38602	0.0170319	0.0290684
SLC15A3	1983.71	0.303042	0.0806126	3.75924	0.000170432	0.00043486
DGAT2	151.203	-0.0766095	0.150035	-0.510609	0.609625	0.668424
C11orf58	7293.21	0.101352	0.0382898	2.64699	0.00812128	0.0148907
RPS13	21033.3	0.481637	0.0519151	9.2774	1.7366e-20	4.87368e-19
HP	3520.12	-1.41266	0.347608	-4.06394	4.82512e-05	0.000136956
YBX3	10426.4	0.569854	0.0605793	9.40675	5.11737e-21	1.55261e-19
DDX11	1070.71	0.304198	0.0810882	3.75144	0.000175822	0.000446719
KITLG	198.837	-0.503653	0.136043	-3.70216	0.000213774	0.000533583
SART3	1874.1	0.158602	0.0325988	4.86528	1.14295e-06	4.33588e-06
ZNF268	1729.51	-0.0506891	0.0364453	-1.39083	0.164278	0.21681
RPLP0	43539.7	0.757738	0.0621921	12.1838	3.79055e-34	6.22714e-32
PXN	10259.8	0.360673	0.0536222	6.72618	1.74176e-11	1.42547e-10
POLR3B	529.152	-0.127847	0.053026	-2.41103	0.0159074	0.0273992
PPFIBP1	8349.23	-0.486671	0.0621307	-7.83302	4.763e-15	6.67662e-14
CD69	493.629	0.331037	0.100028	3.30943	0.000934865	0.00206723
PRDM4	2496.38	-0.190679	0.0446275	-4.27268	1.93138e-05	5.89034e-05
CLEC2B	1102.27	0.692421	0.0974153	7.10793	1.17793e-12	1.15655e-11
SELPLG	1792.82	0.42306	0.07834	5.40031	6.65272e-08	3.09564e-07
DAO	295.465	-1.21494	0.203579	-5.9679	2.40333e-09	1.40762e-08
KCTD10	5054.93	0.0765569	0.0344163	2.22444	0.0261192	0.0427211
MLEC	28598.1	-0.19495	0.0587033	-3.32094	0.000897148	0.00199332
MVK	1956.92	-0.129773	0.105777	-1.22686	0.219877	0.278983
CSRNP2	1855.98	0.0551741	0.0348705	1.58226	0.113591	0.156765
PPM1H	989.204	-0.54256	0.121143	-4.47867	7.51102e-06	2.4848e-05
LTA4H	6397.59	0.170222	0.0398225	4.27451	1.91559e-05	5.84616e-05
ELK3	5074.83	0.099772	0.0733077	1.361	0.173513	0.227572
ITFG2	1478.59	0.0332373	0.0433647	0.766461	0.443402	0.510694
PARP11	583.718	0.0275142	0.060896	0.451823	0.651396	0.706689
ARPC3	11414.6	0.423171	0.0492443	8.59331	8.45017e-18	1.68891e-16
GPN3	1091.36	0.0880589	0.0461341	1.90876	0.0562934	0.0843525
RAD51AP1	179.708	0.81512	0.0775991	10.5042	8.25783e-26	4.55907e-24
DUSP16	2525.1	-0.174415	0.0445971	-3.9109	9.19546e-05	0.000247596
CREBL2	7278.77	-0.138222	0.0421516	-3.27915	0.00104119	0.00228472
CDKN1B	3883.7	0.0689044	0.0439722	1.567	0.117115	0.161183
SCNN1A	2707.34	-0.100304	0.215088	-0.466338	0.640973	0.697234
LTBR	7149.48	0.27581	0.0618142	4.46192	8.12267e-06	2.66554e-05
OGFOD2	614.949	0.22793	0.0682773	3.33829	0.000842946	0.00188189
OAS3	3694.46	0.204567	0.0706415	2.89585	0.00378135	0.00743954
ART4	226.229	0.595424	0.129527	4.5969	4.28827e-06	1.48617e-05
MGP	19477.4	0.674523	0.103728	6.50278	7.88466e-11	5.82634e-10
ARHGDIB	15276.8	0.20896	0.0627925	3.32778	0.000875398	0.00194917
GTF2H3	1186.41	0.117368	0.035471	3.30886	0.000936765	0.00207109
RERGL	162.303	-0.217161	0.162531	-1.33612	0.181509	0.23654
VDR	1045.65	-0.380824	0.104474	-3.64514	0.000267244	0.000655507
IFNG	51.1108	0.857128	0.185478	4.62118	3.8157e-06	1.33267e-05
NUP107	1648	0.107715	0.0368988	2.9192	0.00350934	0.00693885
CNOT2	3418.83	0.146883	0.0252103	5.82633	5.66579e-09	3.13574e-08
TIMELESS	834.437	0.212283	0.0604001	3.51462	0.000440392	0.00103806
KRR1	2248.78	-0.0608218	0.0357141	-1.70302	0.088565	0.12617
MRPL51	4089.96	0.370781	0.0456595	8.12056	4.64039e-16	7.45951e-15
GAPDH	280562	0.480087	0.0678586	7.07482	1.49645e-12	1.44196e-11
ACRBP	198.513	0.284697	0.08309	3.42637	0.00061171	0.00140285
COPS7A	3924.13	0.182667	0.0423827	4.30995	1.63291e-05	5.05444e-05
CDCA3	154.641	1.36899	0.100188	13.6643	1.65853e-42	9.71392e-40
CHPT1	1658.49	-0.184396	0.0775003	-2.3793	0.0173455	0.0295475
USP5	4031.55	0.040845	0.0535696	0.762466	0.445782	0.512602
TPI1	62761.5	0.277787	0.0551585	5.03616	4.7496e-07	1.93299e-06
ENO2	11273.9	0.51428	0.0980566	5.24473	1.56509e-07	6.87203e-07
C12orf57	4630.38	0.701725	0.0699946	10.0254	1.17859e-23	4.9927e-22
GOLT1B	2416.16	0.429032	0.0585407	7.32878	2.3226e-13	2.54786e-12
PRKAB1	3717.6	-0.623816	0.0726978	-8.58095	9.40929e-18	1.86401e-16
CMAS	1922.65	0.118254	0.0431587	2.73997	0.00614445	0.0115603
HCFC2	1148.91	-0.0839817	0.046686	-1.79886	0.0720407	0.105062
CLEC4A	236.773	0.347788	0.0725082	4.79653	1.61439e-06	5.968e-06
RAB35	2752.18	0.0678264	0.0301424	2.2502	0.0244364	0.0402227
COX6A1	9957.11	0.126042	0.0834805	1.50984	0.131085	0.177794
GATC	2157.95	0.0114212	0.0352831	0.323702	0.746164	0.789907
SRSF9	4384.52	0.383615	0.0385872	9.94151	2.7464e-23	1.12452e-21
FGFR1OP2	2053.1	-0.056943	0.0351817	-1.61854	0.105546	0.147109
KLRB1	366.045	0.504204	0.0989827	5.09386	3.5085e-07	1.45828e-06
GCLC	1750.69	-0.327713	0.0725309	-4.51826	6.23496e-06	2.09559e-05
FYN	3570.12	-0.0925697	0.0673031	-1.37542	0.169003	0.222219
TMEM14C	3809.67	0.0745117	0.0555898	1.34039	0.18012	0.234934
SMIM8	306.052	0.0428259	0.044969	0.952343	0.340923	0.407107
ADTRP	128.874	0.225225	0.172985	1.302	0.192918	0.2495
ASF1A	839.555	0.1238	0.047287	2.61806	0.00884322	0.0160635
HINT3	2060.57	-0.174558	0.0469596	-3.71719	0.000201452	0.00050526
NCOA7	4106.89	-0.33955	0.0815006	-4.16622	3.09686e-05	9.09874e-05
SLC44A4	1442.94	-0.502097	0.163889	-3.06364	0.00218661	0.00450533
FBXO5	233.173	0.423186	0.0597393	7.08389	1.40167e-12	1.35451e-11
FANCE	195.079	0.383556	0.0620883	6.17759	6.50872e-10	4.16527e-09
MAPK14	3445.71	-0.00462308	0.0367603	-0.125763	0.89992	0.921607
STK38	2719.99	-0.0145374	0.0411087	-0.353632	0.723614	0.7707
HLA-DOA	4756.16	-0.167726	0.109175	-1.5363	0.124465	0.169926
MCM3	3331.34	0.117796	0.0377899	3.11714	0.00182616	0.00382228
SAYSD1	846.556	0.0337193	0.0431876	0.780763	0.434942	0.502367
CAP2	1361.17	-0.301142	0.0606789	-4.96287	6.94575e-07	2.73627e-06
FBXL4	1868.44	-0.197568	0.0450358	-4.38692	1.14968e-05	3.66979e-05
ACOT13	1572.27	-0.187268	0.0427792	-4.37755	1.20024e-05	3.81685e-05
RPS12	26629.5	0.647557	0.0489775	13.2215	6.59183e-40	2.77495e-37
GMNN	606.336	0.172316	0.0430359	4.004	6.22814e-05	0.000173024
SNX3	10377	0.124212	0.0449581	2.76283	0.00573026	0.0108355
ZBTB24	740.996	-0.0199492	0.0408777	-0.488023	0.625534	0.683087
FIG4	1288.22	-0.0595165	0.0346079	-1.71974	0.0854803	0.122303
ADGRG6	3879.34	-0.310048	0.114905	-2.69831	0.00696933	0.0129746
MDFI	178.533	0.977211	0.113781	8.5885	8.81084e-18	1.75319e-16
TFEB	1466.73	0.0390479	0.0532079	0.733875	0.463025	0.529559
BYSL	471.033	0.206161	0.0514972	4.00334	6.24552e-05	0.000173435
TBP	623.63	-0.00577199	0.0326073	-0.177015	0.859497	0.88736
MRPL2	986.585	0.010748	0.0581476	0.18484	0.853355	0.882161
PTK7	1793.35	0.906349	0.0926353	9.78406	1.31812e-22	4.87813e-21
DNPH1	2241.24	-0.174749	0.0827767	-2.11109	0.0347647	0.0550506
EXOC2	1821.49	-0.130146	0.0329718	-3.9472	7.90714e-05	0.000216059
TMEM30A	12855.5	-0.0889449	0.0448153	-1.9847	0.0471779	0.0721132
VEGFA	54548.2	-0.160426	0.0917505	-1.74851	0.0803765	0.11579
TTK	148.474	1.02804	0.0901522	11.4034	4.02165e-30	3.89753e-28
LAMA4	10303.6	0.250077	0.0849333	2.94439	0.00323592	0.00645443
ENPP5	1585.71	-0.927122	0.0968113	-9.57659	1.00304e-21	3.34455e-20
LY86	748.706	0.459362	0.0889999	5.16137	2.45144e-07	1.04076e-06
PRSS16	456.731	0.12902	0.136229	0.947081	0.343598	0.409974
SKIV2L2	2795.88	-0.141634	0.0373557	-3.7915	0.00014974	0.000385983
HARS2	2010.78	-0.0655821	0.037299	-1.75828	0.0786998	0.113691
NUDT12	1706.26	-0.460085	0.0789118	-5.83037	5.5303e-09	3.06705e-08
PAPD7	1654.86	0.0538022	0.0533273	1.00891	0.313019	0.378218
GHR	1158.57	-0.700878	0.112038	-6.25571	3.95704e-10	2.60661e-09
DAP	8450.1	0.141616	0.0569153	2.48819	0.0128394	0.0225267
BRD8	2350.37	-0.243535	0.0495047	-4.91942	8.67989e-07	3.35707e-06
HBEGF	1302.68	0.108661	0.0871188	1.24727	0.212298	0.270847
LOX	18531.8	1.11095	0.155426	7.14775	8.82091e-13	8.85443e-12
GZMK	1320.02	0.258544	0.157434	1.64224	0.100541	0.140848
SPARC	81439.2	0.259705	0.0728762	3.56365	0.000365739	0.000877448
PCDHB3	350.561	0.0166158	0.146465	0.113446	0.909677	0.929974
PCDHB5	487.303	0.389151	0.160903	2.41854	0.0155828	0.0268744
PCDHB6	391.745	0.183296	0.146761	1.24895	0.211685	0.270238
PCDHB7	293.845	0.0124737	0.111383	0.111989	0.910832	0.9309
PCDHB15	661.297	-0.356082	0.128561	-2.76976	0.00560971	0.01063
THG1L	842	0.313377	0.0513159	6.10681	1.01644e-09	6.30118e-09
TTC1	3822.92	0.0876379	0.047714	1.83673	0.0662495	0.0975458
C1QTNF3	1146.11	0.0744956	0.189168	0.393807	0.693723	0.744548
LNPEP	6095.13	0.151449	0.0530278	2.85603	0.00428977	0.00834839
AGXT2	2972.83	-1.30633	0.155237	-8.41512	3.92507e-17	7.16458e-16
PRLR	1041.03	-1.37429	0.162019	-8.48224	2.20892e-17	4.20287e-16
ST8SIA4	3520.53	-0.120018	0.0959665	-1.25063	0.21107	0.269637
PCDH12	4240.08	-0.124007	0.0947514	-1.30876	0.190616	0.246926
NUP155	1714	-0.0582364	0.0408979	-1.42394	0.154462	0.205381
NR3C1	8442.09	0.156072	0.0579172	2.69475	0.00704418	0.013094
C5orf15	8954.63	0.0404774	0.0551136	0.734435	0.462684	0.529236
TRIM23	1221.82	-0.183669	0.0496897	-3.69632	0.000218749	0.00054469
TRAPPC13	1116.43	-0.176745	0.0528258	-3.34581	0.000820431	0.0018368
RARS	3430.39	0.13446	0.0495315	2.71463	0.00663502	0.0124006
BNIP1	562.051	0.219463	0.0561247	3.91027	9.21928e-05	0.000248088
HRH2	925.974	-1.4821	0.147742	-10.0316	1.10663e-23	4.71755e-22
SEMA3G	1592.73	-0.483187	0.120562	-4.0078	6.12864e-05	0.000170471
ZMYND10	146.221	0.110866	0.11398	0.972682	0.330711	0.396857
LTF	2621.64	-0.368377	0.233837	-1.57535	0.115175	0.158723
MLH1	1386.01	0.13183	0.0350449	3.76174	0.000168738	0.000430832
EHHADH	7960.04	-1.04735	0.0922208	-11.357	6.84471e-30	6.40314e-28
CRBN	1738.84	0.0242523	0.0482434	0.502706	0.615171	0.67319
BCL6	3755.07	0.228842	0.0628402	3.64165	0.000270893	0.000663612
FAM162A	5395.45	0.00711126	0.0879271	0.0808768	0.93554	0.949854
UBE3A	4727.57	-0.127131	0.0300951	-4.22431	2.3967e-05	7.17944e-05
RBP1	613.168	0.633519	0.10395	6.09448	1.09795e-09	6.75368e-09
PFKFB4	1629.25	0.315381	0.0868495	3.63135	0.000281939	0.000689042
HES1	2791.35	0.0934619	0.0920291	1.01557	0.309835	0.374835
ECT2	906.906	0.663705	0.0727665	9.12102	7.44224e-20	1.98131e-18
TUSC2	1141.66	0.00958788	0.0619294	0.154819	0.876964	0.902006
NPRL2	337.997	0.152525	0.0705727	2.16125	0.0306758	0.0492472
CYB561D2	724.063	0.224816	0.0666106	3.37509	0.000737924	0.00166565
C3orf14	290.488	0.185236	0.104539	1.77192	0.0764073	0.110747
GNB4	2900.1	0.42369	0.0654721	6.4713	9.71626e-11	7.08651e-10
UMPS	420.556	-0.10335	0.0536582	-1.92608	0.054094	0.0813645
ABTB1	1162.37	0.0136171	0.0565546	0.240777	0.809728	0.845569
KLHL18	736.6	-0.0690469	0.0402478	-1.71554	0.0862457	0.123309
HEMK1	1125.81	-0.031484	0.0619812	-0.50796	0.611481	0.670187
RRP9	577.415	0.371341	0.0566436	6.55574	5.53666e-11	4.19249e-10
EIF1B	1779.44	0.0090032	0.0596161	0.15102	0.87996	0.904743
ZBTB47	908.542	0.0745841	0.0816179	0.91382	0.360811	0.427467
NKTR	1596.17	-0.157436	0.0866173	-1.8176	0.0691247	0.101414
SPCS1	3213.41	0.143614	0.0591957	2.42609	0.0152625	0.0263727
NEK4	1025.59	-0.0732284	0.0392744	-1.86453	0.0622467	0.092247
TMEM159	2684.63	0.0264627	0.0652021	0.405857	0.684848	0.736632
WDFY1	4015.41	-0.00959074	0.0437939	-0.218997	0.826652	0.859512
EIF2AK2	3976.63	-0.0237109	0.0404997	-0.585458	0.55824	0.62062
CPS1	260.704	0.425087	0.16035	2.65099	0.00802571	0.0147275
DAZAP1	3078.57	0.242322	0.036079	6.71642	1.86237e-11	1.51498e-10
DDX1	5849.16	-0.0334841	0.0297158	-1.12681	0.259823	0.32155
HEATR5B	2350.72	-0.255164	0.0433091	-5.89169	3.82259e-09	2.17e-08
MDH1	7234.75	-0.136407	0.0578093	-2.3596	0.0182949	0.031
MAPRE3	1028.31	0.0572226	0.0750377	0.762585	0.445711	0.512565
TMSB10	68199.6	0.773683	0.0802291	9.64342	5.24105e-22	1.80568e-20
MSH2	1352.27	0.0215383	0.0414228	0.519963	0.603089	0.662282
NCK2	4087.54	-0.0600733	0.0527752	-1.13829	0.255001	0.316543
TFPI	13097.5	0.293519	0.117727	2.49321	0.0126595	0.0222342
NDUFS1	6427.62	-0.555653	0.054026	-10.2849	8.2404e-25	4.09618e-23
SLC11A1	302.952	0.502986	0.110416	4.55539	5.22886e-06	1.78189e-05
APOB	1896.02	0.256813	0.244022	1.05242	0.292609	0.356815
RTKN	3315.25	-0.105949	0.0612332	-1.73025	0.0835859	0.119913
INO80B	839.388	0.294001	0.07214	4.07543	4.59293e-05	0.000130862
FAHD2A	943.04	0.186667	0.0566849	3.29307	0.000991009	0.00218135
SF3B6	2620.89	0.347913	0.0365785	9.51139	1.8814e-21	6.07779e-20
MPV17	2569.12	0.0758386	0.0474347	1.5988	0.109865	0.152188
NRBP1	4993.66	0.289974	0.0298028	9.72976	2.25121e-22	8.19622e-21
ITGA4	1757.91	-0.0409364	0.0912531	-0.448603	0.653718	0.708637
SNX17	5633.83	0.0936391	0.0432931	2.16291	0.0305479	0.0490712
REEP6	156.231	0.540674	0.13107	4.12508	3.70606e-05	0.000107457
RPS15	20847.2	0.605945	0.0733125	8.26524	1.3942e-16	2.40169e-15
GCA	988.029	0.198951	0.0427667	4.65201	3.28707e-06	1.16008e-05
WBP1	2971.82	0.183588	0.0596345	3.07856	0.00208007	0.00430292
MOGS	2447.82	0.134717	0.0414926	3.24677	0.00116722	0.00253566
TTC31	681.228	-0.127986	0.0443256	-2.88742	0.00388421	0.0076252
NDUFS7	1021.51	-0.172553	0.0874281	-1.97366	0.0484205	0.0737614
PCGF1	270.584	0.184876	0.0645207	2.86538	0.00416512	0.00812106
DOK1	317.628	0.600436	0.0708225	8.47804	2.29024e-17	4.35146e-16
ACADL	2243.24	-1.02715	0.115719	-8.87629	6.91304e-19	1.60561e-17
EVA1A	1661.6	0.166821	0.087444	1.90775	0.056424	0.0845293
LANCL1	4436.55	-0.140806	0.0494853	-2.84541	0.00443545	0.00860454
REG1A	3231.65	-0.0971366	0.255416	-0.380308	0.703717	0.7532
FANCL	751.105	0.194398	0.0480712	4.04395	5.25578e-05	0.00014818
IGFBP2	1780.14	1.54083	0.145365	10.5997	2.98804e-26	1.735e-24
IGFBP5	79806.2	0.619379	0.131457	4.71166	2.45704e-06	8.84759e-06
GGCX	3410.91	0.0286286	0.0425988	0.672052	0.501551	0.567144
MOB4	2039.48	0.0688888	0.041394	1.66422	0.0960679	0.135467
HSPE1	4470.29	0.00438983	0.0715429	0.0613594	0.951073	0.96265
IL1RL1	472.048	-1.07975	0.17348	-6.22404	4.84509e-10	3.14546e-09
IL18R1	595.067	-0.0671728	0.0940192	-0.714459	0.474944	0.54142
PPP1R7	3383.35	0.0580473	0.0428891	1.35343	0.175919	0.230145
PASK	295.583	-0.098991	0.0549062	-1.80291	0.0714024	0.104233
PROC	148.03	-1.51617	0.188811	-8.03012	9.73806e-16	1.4975e-14
ID2	8033.28	0.0837558	0.0667339	1.25507	0.209453	0.267852
ODC1	5720.46	-0.0566099	0.0605369	-0.935129	0.349722	0.416433
PLEKHB2	10410.3	-0.360449	0.0714246	-5.04657	4.49823e-07	1.83512e-06
GREB1	252.771	-0.304319	0.130523	-2.33154	0.019725	0.033173
GORASP2	3076.92	0.321327	0.0500788	6.41643	1.39511e-10	9.92077e-10
CEBPZ	2891.65	-0.0509091	0.0490755	-1.03736	0.299566	0.364178
PRKD3	2838.72	0.0737857	0.0527033	1.40002	0.161507	0.213593
RMDN2	322.251	-0.137231	0.0518397	-2.64721	0.00811593	0.0148829
SLC1A4	2025.03	-0.00271723	0.060105	-0.045208	0.963942	0.972592
ORC2	1033.23	-0.084462	0.0356066	-2.37209	0.0176877	0.0300886
COX7A2L	5503.5	0.272948	0.055579	4.91099	9.06196e-07	3.49781e-06
PPP3R1	3317.94	0.109311	0.0340201	3.21314	0.00131294	0.00282752
PLEK	2159.66	0.426234	0.100688	4.2332	2.30394e-05	6.92004e-05
KISS1R	502.908	0.261046	0.200752	1.30035	0.193483	0.24997
MSH6	2570.95	0.195035	0.0349192	5.58534	2.33246e-08	1.17332e-07
PLEKHA3	1337.83	0.0200759	0.0357661	0.561311	0.574585	0.635853
SPR	2669.69	0.00581051	0.0715019	0.0812636	0.935232	0.949684
ENO1	152214	-0.0114103	0.0650915	-0.175297	0.860846	0.888222
CDC7	289.286	0.470224	0.0745049	6.31132	2.7667e-10	1.86444e-09
SARS	7426.97	0.169746	0.0340808	4.9807	6.33541e-07	2.51531e-06
BCL9	1108.67	-0.0975136	0.0462745	-2.10728	0.035093	0.055479
ANGPTL1	191.278	-0.362499	0.169915	-2.13342	0.0328905	0.0524155
TCEANC2	650.453	-0.0613636	0.0373377	-1.64348	0.100284	0.140561
TMEM59	17679.5	-0.0672515	0.0373884	-1.79873	0.0720619	0.105082
RPL22	24114.4	0.310448	0.0409731	7.57687	3.53985e-14	4.35482e-13
WDR77	1276.95	0.0862865	0.0439056	1.96527	0.0493826	0.0750657
RNF19B	2171.82	-0.194731	0.0577497	-3.37199	0.000746267	0.00168363
C1orf21	1086.5	0.674317	0.0949965	7.09833	1.26269e-12	1.23436e-11
MAD2L2	937.423	0.546909	0.0715566	7.64303	2.12168e-14	2.6938e-13
MFN2	5870.98	-0.316935	0.0354102	-8.9504	3.54208e-19	8.64189e-18
MIIP	484.938	0.438	0.0612312	7.15321	8.47705e-13	8.54109e-12
SLC35D1	2107.68	-0.209798	0.0648222	-3.23651	0.00121001	0.0026227
PRDM2	1900.11	-0.071796	0.0423588	-1.69495	0.090085	0.128024
RGS2	1865.31	0.831799	0.110947	7.49725	6.51721e-14	7.67425e-13
DENND1B	975.738	-0.115305	0.0693282	-1.66318	0.0962763	0.135689
WARS2	1148.5	-0.00621582	0.0456686	-0.136107	0.891737	0.914925
OSCP1	580.078	-0.194115	0.0522619	-3.71426	0.000203796	0.000510476
SLAMF1	169.441	0.526439	0.112754	4.66893	3.02778e-06	1.07363e-05
KDM5B	3081.4	0.0785246	0.0401198	1.95725	0.0503178	0.0763754
AKR7A2	3857.88	-0.179611	0.0714911	-2.51236	0.0119928	0.0211737
RAB29	2598.49	-0.446053	0.0702146	-6.35272	2.11544e-10	1.45783e-09
CD160	82.6987	-0.0138386	0.0792633	-0.17459	0.861402	0.888715
HMGCL	3208.02	-0.200134	0.0548503	-3.64873	0.000263541	0.000647722
APH1A	9608.74	0.118551	0.0336071	3.52757	0.000419397	0.000992569
P3H1	1663.94	0.85692	0.0679891	12.6038	2.01259e-36	4.75642e-34
EBNA1BP2	1975.22	0.102906	0.0365162	2.81808	0.0048311	0.00930018
ATP6V0B	5354.93	0.31511	0.0802458	3.92681	8.60784e-05	0.0002335
SLC19A2	874.013	-0.292274	0.124246	-2.35239	0.0186533	0.0315717
SELL	755.313	0.405785	0.0953756	4.25459	2.09428e-05	6.34265e-05
VAMP4	1237.19	0.118324	0.0447974	2.64131	0.00825862	0.0151198
SYF2	3185.62	0.162391	0.040065	4.05319	5.05231e-05	0.000142983
DHDDS	1555	-0.226596	0.0511435	-4.43058	9.39788e-06	3.04324e-05
PPP1R8	1944.49	0.0943637	0.0252367	3.73915	0.000184646	0.000467462
SLC5A9	817.365	-0.162268	0.148614	-1.09188	0.274887	0.337711
CTSD	62803.9	0.123169	0.0846866	1.45441	0.145832	0.195318
COLEC11	473.4	-0.34308	0.124497	-2.75571	0.00585641	0.0110539
STAG1	3063.21	-0.0838614	0.04593	-1.82585	0.0678724	0.0997284
NR5A2	521.012	-0.0741671	0.0807228	-0.918788	0.358207	0.424921
CAMSAP2	3426.65	0.0183857	0.0449509	0.409018	0.682527	0.734722
FCGR2B	924.015	0.716192	0.122336	5.85429	4.79039e-09	2.67654e-08
EEF1B2	16254.9	0.530214	0.0540169	9.8157	9.63661e-23	3.6456e-21
ATIC	2107.09	0.150597	0.0641108	2.34901	0.0188236	0.0318159
FASTKD2	1623.67	-0.129305	0.0456958	-2.8297	0.00465923	0.00899333
B4GALT6	123.18	-0.898744	0.13434	-6.69008	2.23049e-11	1.79171e-10
DOPEY1	794.806	-0.512575	0.0748716	-6.84605	7.5919e-12	6.56422e-11
FILIP1	1221.62	-0.194319	0.0949837	-2.04581	0.040775	0.0633175
SGIP1	608.587	0.271594	0.127217	2.13488	0.0327707	0.0522369
TBPL1	468.296	0.167532	0.0486738	3.44193	0.000577578	0.00133069
FBXO30	1147.64	-0.224566	0.0583648	-3.84762	0.000119269	0.000314171
ADAT2	292.348	-0.014743	0.0774764	-0.19029	0.849082	0.87883
TNFAIP3	4198.89	0.0125108	0.0711042	0.175951	0.860333	0.887883
SGK1	8297.88	-0.37393	0.0966045	-3.87073	0.000108511	0.000288144
TCF21	319.677	-0.00599603	0.133815	-0.0448082	0.96426	0.972781
PMFBP1	72.6602	0.183136	0.131595	1.39166	0.164024	0.216622
MED28	3424.47	-0.0571005	0.0344431	-1.65782	0.0973536	0.136952
RNF103	2064.06	-0.0298347	0.0376671	-0.792061	0.428325	0.495531
MYL12B	21159.6	0.129839	0.0474865	2.73423	0.00625266	0.0117475
ARMC2	170.404	-0.110543	0.0467693	-2.36357	0.0180998	0.0307198
RPN2	17776.5	0.268081	0.049212	5.44748	5.10871e-08	2.42664e-07
SOGA1	3489.86	-0.0335461	0.0523059	-0.641343	0.5213	0.5853
PKD2	6442.34	-0.32531	0.0488335	-6.66161	2.7084e-11	2.14491e-10
ABCG2	1160.99	-0.70467	0.11156	-6.31653	2.67499e-10	1.80988e-09
SPP1	95399	0.0833598	0.117419	0.709935	0.477744	0.544153
STBD1	717.03	-0.00700829	0.0682248	-0.102723	0.918183	0.937104
ADH6	374.568	-1.42275	0.152888	-9.30583	1.32949e-20	3.81866e-19
CCNI	25736.2	0.0739335	0.0535892	1.37964	0.167699	0.220656
RARRES1	847.108	1.40451	0.173773	8.08245	6.34802e-16	1.00017e-14
LDAH	1030.47	-0.0685844	0.0396705	-1.72885	0.0838357	0.120233
ELL2	4484.55	0.640736	0.0915565	6.99825	2.59176e-12	2.39791e-11
GLRX	5936.91	0.0697007	0.0818124	0.851958	0.394237	0.461205
NDUFB3	1769.47	-0.0272271	0.0544628	-0.49992	0.617131	0.674787
ZFAND5	11338	-0.10324	0.0737633	-1.39961	0.161629	0.213734
GDA	3486.46	-1.48742	0.167011	-8.90612	5.2849e-19	1.2534e-17
C2orf40	171.851	-0.0938332	0.16948	-0.553653	0.579817	0.64059
YWHAQ	14873	0.317944	0.0362692	8.76622	1.84768e-18	4.05377e-17
ITGB1BP1	2432.47	0.287619	0.0475568	6.0479	1.46741e-09	8.88429e-09
CPSF3	1698.96	0.182614	0.0335205	5.44783	5.09886e-08	2.42367e-07
DDX55	830.556	0.135272	0.0462025	2.9278	0.00341369	0.00676366
CCDC92	3084.75	0.00324915	0.0464509	0.0699481	0.944235	0.956879
LGALS8	5069.05	-0.110821	0.0355793	-3.11478	0.00184085	0.00385003
FKBP15	3365.15	-0.0298941	0.0335919	-0.88992	0.373509	0.440012
CNTRL	645.069	-0.0507363	0.0686893	-0.738635	0.460129	0.526626
HDHD3	1259.6	-0.282334	0.0765187	-3.68974	0.000224485	0.000558352
VPS4B	3176.87	-0.155788	0.0377312	-4.12889	3.64512e-05	0.00010594
ADCK1	265.109	0.0656744	0.0800097	0.82083	0.411743	0.479021
PGF	9025.78	1.34925	0.159399	8.46461	2.57015e-17	4.8627e-16
IFI27L2	1209.62	0.285507	0.083096	3.43587	0.000590652	0.00135826
NEK9	1014.86	-0.13791	0.0466976	-2.95325	0.00314449	0.00629131
ACYP1	310.675	0.0570818	0.0715147	0.798183	0.424764	0.492046
IFT43	989.984	0.207881	0.0571033	3.64044	0.000272175	0.000666631
NPC2	11620.2	0.180504	0.0640952	2.81619	0.00485968	0.0093481
IRF2BPL	1869.27	0.219856	0.0566792	3.87895	0.00010491	0.000279408
ACOT2	1495.42	-0.337105	0.0798873	-4.21976	2.44565e-05	7.3163e-05
FLVCR2	932.899	-0.0563315	0.0824724	-0.683035	0.494585	0.560538
TGFB3	971.825	0.715649	0.0905532	7.90307	2.72107e-15	3.94995e-14
ZC2HC1C	328.145	-0.408587	0.0703572	-5.80732	6.34803e-09	3.47902e-08
SLIRP	1338.67	0.156219	0.073443	2.12708	0.0334134	0.0531231
COQ6	762.742	-0.196219	0.0598299	-3.27962	0.00103947	0.00228131
PAPOLG	798.982	-0.0914363	0.0391272	-2.3369	0.0194444	0.0327542
TP53I3	1749.29	0.199868	0.0756357	2.64251	0.00822936	0.0150683
RHOQ	5358.99	0.1461	0.0585142	2.49683	0.0125307	0.0220425
TMEM214	6016.6	0.119911	0.0465752	2.57457	0.0100363	0.018017
ATAD2B	701.515	-0.0253088	0.050239	-0.503769	0.614424	0.672591
FAM98A	2102.84	0.0552696	0.0436898	1.26504	0.205856	0.263852
YIPF4	3339.43	0.00339864	0.0383952	0.0885175	0.929465	0.94561
AFTPH	4408.43	-0.434768	0.0469866	-9.25302	2.18234e-20	6.07404e-19
LGALSL	1710.03	-0.413242	0.0586404	-7.04705	1.82752e-12	1.73615e-11
CRIPT	1032.31	0.119822	0.0420638	2.84857	0.00439166	0.00852942
TMEM180	252.383	0.30936	0.0666666	4.6404	3.47734e-06	1.22242e-05
SLF2	2016.68	-0.151847	0.0425264	-3.57065	0.000356102	0.000856464
PPP1R3C	4286.77	0.0355458	0.0913612	0.389069	0.697225	0.747558
MXI1	6686.65	-0.10948	0.0634613	-1.72514	0.0845017	0.12105
HELLS	450.168	0.405118	0.0707632	5.72498	1.03444e-08	5.52315e-08
KCNIP2	97.2814	0.0450835	0.128131	0.351854	0.724948	0.771998
HOXB8	418.63	0.17643	0.151319	1.16595	0.243636	0.304738
HOXB5	211.531	0.478052	0.112832	4.23683	2.26693e-05	6.81648e-05
HOXB7	884.786	0.398363	0.0776947	5.12729	2.9395e-07	1.23589e-06
DUSP1	56070.1	0.137995	0.0933153	1.4788	0.139193	0.187714
PANK3	4137.53	-0.177233	0.050189	-3.53132	0.000413486	0.000980647
LRP11	1975.1	-0.0950748	0.0653152	-1.45563	0.145495	0.194885
ARAP3	1630.49	-0.343071	0.0877923	-3.90776	9.31566e-05	0.000250432
PCDHB8	159.15	0.400312	0.136988	2.92224	0.00347527	0.00687652
PCDHB10	528.464	0.0940179	0.0855075	1.09953	0.271538	0.334176
PCDHB14	892.295	0.077357	0.0891762	0.867463	0.385689	0.452067
PCDHB12	232.474	-0.0606906	0.0911287	-0.665987	0.505419	0.570513
PRRX1	897.443	1.29813	0.140261	9.25506	2.14111e-20	5.97163e-19
MSANTD2	685.436	0.00297673	0.0653342	0.0455616	0.96366	0.972394
PDZD11	2066.98	0.266796	0.0530437	5.02974	4.91144e-07	1.99103e-06
NUDCD1	669.26	0.397019	0.050045	7.93323	2.13522e-15	3.1367e-14
CCDC77	311.97	0.253619	0.0401231	6.32102	2.59837e-10	1.7607e-09
UFM1	5508.94	-0.0603625	0.0360075	-1.67639	0.0936622	0.13245
ELF1	3862.46	-0.0975665	0.0474344	-2.05687	0.0396987	0.0618289
ALG5	1856.28	0.0337426	0.0508629	0.663404	0.507072	0.572091
FAM53C	2328.71	-0.160457	0.0417859	-3.83997	0.000123049	0.00032293
MYOT	95.2282	-0.906866	0.165481	-5.48019	4.24876e-08	2.04557e-07
EGR1	26136.2	-0.204595	0.147484	-1.38724	0.16537	0.218081
PFN2	4412.73	0.0380924	0.114315	0.333225	0.738964	0.783841
SERP1	8243.12	0.199547	0.0483365	4.12828	3.65486e-05	0.000106178
MTERF2	972.992	-0.133597	0.0670346	-1.99295	0.0462671	0.0708877
NFYB	1633.05	0.217831	0.0367002	5.93542	2.93088e-09	1.6945e-08
CCDC53	1055.6	0.116954	0.0630324	1.85545	0.0635318	0.093942
FZD3	701.42	0.141037	0.0691156	2.04059	0.0412916	0.0640091
SLC39A14	19930.2	0.545889	0.107993	5.05486	4.30716e-07	1.76358e-06
DUSP4	1010.91	0.048751	0.0957635	0.509077	0.610698	0.669547
SORBS3	5699.75	0.304591	0.0661361	4.60553	4.11423e-06	1.4299e-05
PPP3CC	1167.81	0.0747206	0.0386494	1.93329	0.0532	0.080154
TARDBP	5069.79	0.0380614	0.032581	1.16821	0.242723	0.303764
RDH10	2345.32	-0.0580914	0.0885452	-0.656065	0.511782	0.576633
LUC7L3	5393.92	-0.0186153	0.0756586	-0.246043	0.805649	0.842023
COIL	968.045	0.0688236	0.0245786	2.80015	0.00510794	0.00977123
TBX2	2236.12	-0.191524	0.0897799	-2.13326	0.0329035	0.0524237
SLC35B1	1107.42	-0.13158	0.0536671	-2.45179	0.0142148	0.0246828
FAM117A	734.377	-0.115592	0.0493165	-2.34387	0.0190848	0.0322291
NCAPH	178.884	0.956243	0.0879734	10.8697	1.60756e-27	1.09926e-25
KIAA0922	1254.11	-0.19581	0.0492365	-3.97693	6.9812e-05	0.000192161
MND1	58.7137	0.79501	0.0851161	9.3403	9.60658e-21	2.82555e-19
ZNF141	416.013	-0.163135	0.0554561	-2.9417	0.00326421	0.00650091
TSHZ3	499.363	0.58291	0.0786202	7.41426	1.22309e-13	1.38223e-12
PLBD1	2389.21	0.191496	0.0781794	2.44944	0.0143078	0.0248345
KLRK1	370.144	0.25032	0.12072	2.07357	0.0381194	0.0596546
PYROXD1	2162.99	-0.02553	0.0464706	-0.54938	0.582744	0.643104
KCNJ8	1602.97	0.329791	0.0914626	3.60575	0.000311258	0.000756442
ZNF549	530.7	-0.322566	0.0616613	-5.23127	1.68354e-07	7.35852e-07
ZSCAN18	1953.68	-0.150553	0.0761416	-1.97728	0.0480103	0.0732111
ZNF211	511.229	-0.135157	0.0653219	-2.0691	0.0385372	0.0602083
TFG	4805.91	0.148323	0.0511353	2.9006	0.00372452	0.00733739
KALRN	1372.67	0.0236508	0.0910706	0.259697	0.795097	0.832679
NAA50	4881.92	-0.0229498	0.0492725	-0.465773	0.641378	0.697449
MAPK8IP1	887.637	-0.353107	0.0866254	-4.07626	4.57666e-05	0.000130453
PEX16	1034.51	0.155525	0.0568486	2.73578	0.0062233	0.0116956
DEPDC7	539.799	-0.0892568	0.107407	-0.831015	0.405965	0.472749
CAT	9157.84	-0.6414	0.0761732	-8.42028	3.75578e-17	6.88354e-16
ACHE	292.368	0.593059	0.158801	3.73461	0.000188007	0.0004749
TNFSF10	14601.4	-0.0072759	0.0930614	-0.0781838	0.937682	0.951455
CPXM2	3035.07	-0.309391	0.160587	-1.92662	0.0540271	0.0812893
GSTM2	1297.7	-0.0850131	0.083826	-1.01416	0.310505	0.375511
ADORA3	766.097	0.229482	0.104936	2.18688	0.0287516	0.0464794
GTDC1	1024.37	0.257941	0.0431771	5.97403	2.31466e-09	1.35923e-08
CXCR4	11836.1	0.551432	0.0782878	7.04365	1.87265e-12	1.77277e-11
ACVR2A	842.511	-0.202667	0.0446765	-4.53632	5.72454e-06	1.93854e-05
POLK	929.203	-0.0286457	0.0421708	-0.679278	0.496962	0.562475
RASL11A	788.466	0.315126	0.0881044	3.57674	0.000347909	0.000837656
FYTTD1	4090.46	0.0451249	0.0367681	1.22728	0.219716	0.278805
MRPS2	2278.23	0.0534993	0.0520208	1.02842	0.303752	0.3687
COPA	14175.5	-0.0218383	0.0360761	-0.605338	0.544954	0.608058
AHR	5506.07	0.00801562	0.0670279	0.119586	0.904811	0.925771
SCRN1	4667.97	-0.047271	0.101844	-0.464151	0.64254	0.698487
ETV1	703.011	1.05432	0.106836	9.86858	5.69627e-23	2.20501e-21
BBS9	680.355	-0.00150364	0.0418413	-0.0359367	0.971333	0.977428
EEPD1	526.273	0.0806293	0.0614285	1.31257	0.189327	0.245446
WIPF3	594.812	0.0579763	0.122653	0.472687	0.636437	0.693027
HOXA7	704.161	-0.0906444	0.110974	-0.81681	0.414037	0.481316
INHBA	1487.26	0.940075	0.124374	7.55842	4.07986e-14	4.94243e-13
FKBP9	9866.52	0.255714	0.0465287	5.49583	3.88874e-08	1.89221e-07
NT5C3A	1428.48	0.342121	0.0748898	4.56832	4.91639e-06	1.68564e-05
POLM	683.695	0.266136	0.0490999	5.4203	5.94988e-08	2.79368e-07
RAMP3	3964.63	-0.0781766	0.103093	-0.758309	0.448266	0.515062
FTSJ2	945.723	0.045253	0.0368349	1.22854	0.219246	0.278366
SLC25A51	273.554	-0.164795	0.0487717	-3.37892	0.000727718	0.00164454
CLTA	6097.15	0.132942	0.0491264	2.70611	0.00680756	0.0127068
DCAF10	2206.69	-0.211693	0.0397301	-5.32828	9.91456e-08	4.47884e-07
ZC3HAV1	3084.67	-0.13215	0.0448534	-2.94626	0.00321642	0.00642377
SRGN	8009.57	0.376667	0.0731995	5.14576	2.66444e-07	1.12552e-06
EGR2	849.081	0.237521	0.139832	1.69861	0.0893919	0.127106
FAM149B1	1665.01	-0.0714951	0.0354595	-2.01625	0.0437741	0.0674538
UNG	1994.84	0.0282449	0.0522197	0.540887	0.588586	0.648576
DYNLL1	9052.66	0.297804	0.0447628	6.65293	2.87307e-11	2.27131e-10
IFT81	805.883	0.0307641	0.0472828	0.65064	0.515279	0.579994
ACADS	3254.9	-0.187494	0.0864136	-2.16973	0.0300271	0.0483326
HVCN1	712.576	0.122392	0.0628443	1.94754	0.0514699	0.0779136
RNF11	6209.91	-0.027574	0.0454654	-0.606484	0.544193	0.60746
BHLHE41	8137.14	0.205815	0.0868543	2.36966	0.0178043	0.0302564
SSPN	2925.51	0.356176	0.0796121	4.47389	7.68079e-06	2.53536e-05
ITPR2	2728.11	-0.282968	0.0926473	-3.05425	0.00225626	0.00463607
STX10	1677.68	0.382933	0.0515492	7.42849	1.09845e-13	1.24871e-12
DDX39A	1730.54	0.401161	0.0554714	7.23186	4.76424e-13	5.01399e-12
PKN1	8599	0.184838	0.0433428	4.26457	2.00291e-05	6.08508e-05
C19orf43	4383.57	0.239644	0.0568824	4.21296	2.52042e-05	7.52494e-05
ADGRE5	5431	0.339576	0.064221	5.28762	1.23918e-07	5.52564e-07
ZNF442	184.511	0.0148921	0.0549477	0.271023	0.786374	0.825019
KLHL24	4273.94	-0.183557	0.0497917	-3.6865	0.000227359	0.000565084
EBPL	770.078	0.458419	0.0521124	8.79674	1.40854e-18	3.14146e-17
ATP7B	958.669	-0.734554	0.0904123	-8.12449	4.49239e-16	7.23888e-15
ZC3H13	4030.43	-0.169422	0.0461705	-3.66948	0.000243044	0.000600743
CENPK	164.062	0.628311	0.0775143	8.10574	5.24248e-16	8.3027e-15
ORMDL2	1975.7	0.13588	0.0627613	2.16502	0.030386	0.0488403
NR4A1	11091.5	-1.13688	0.159606	-7.12306	1.05556e-12	1.04709e-11
PDE1B	201.959	-0.201585	0.0959322	-2.10133	0.0356119	0.0561939
LRP1	13080	0.304675	0.108911	2.79747	0.0051505	0.00984427
HOXC6	699.745	0.321832	0.0765746	4.20285	2.63572e-05	7.83966e-05
SMUG1	1430	0.19083	0.0605361	3.15233	0.00161971	0.00342313
FAAH	1311.85	-0.622064	0.0848975	-7.32723	2.34954e-13	2.57531e-12
RSRP1	366.941	0.306826	0.128744	2.38323	0.0171616	0.0292638
IL13RA2	119.727	1.03389	0.168174	6.14773	7.86016e-10	4.96177e-09
COL10A1	132.588	2.21936	0.206447	10.7502	5.91022e-27	3.7733e-25
SEC61A1	16735.2	0.130858	0.0620672	2.10833	0.0350026	0.0553817
TCEAL3	1058.49	0.146195	0.0665814	2.19573	0.0281114	0.0455593
RIF1	3574.35	-0.113844	0.0480308	-2.37024	0.0177767	0.0302132
TTC21B	1553.2	-0.30494	0.0536227	-5.68678	1.29455e-08	6.80674e-08
NMI	1418.83	0.289882	0.0528833	5.48154	4.21629e-08	2.03284e-07
TNFAIP6	2980.98	-0.536052	0.15146	-3.53923	0.000401293	0.000954922
SLC36A1	1551.98	-0.276679	0.0745344	-3.71209	0.000205553	0.000514494
BATF3	103.98	0.578254	0.10342	5.5913	2.25376e-08	1.13837e-07
KCNJ2	1206.94	0.00152735	0.10472	0.014585	0.988363	0.990717
EXOSC9	958.321	0.0523302	0.0316625	1.65275	0.0983813	0.138253
PLA2G12A	2572.86	-0.321578	0.0532607	-6.03781	1.56216e-09	9.39458e-09
SNRPA	2298.09	0.416085	0.0536832	7.75074	9.1359e-15	1.22702e-13
B9D2	570.278	0.276371	0.0609841	4.53185	5.84687e-06	1.9755e-05
ADCK4	1614.04	0.309884	0.0503257	6.15758	7.38659e-10	4.686e-09
ZNF468	1176.85	-0.0335727	0.0612047	-0.548531	0.583328	0.643571
ZNF415	403.284	-0.0682376	0.0817307	-0.834907	0.40377	0.470721
ZNF350	687.767	0.0794219	0.0592205	1.34112	0.179881	0.234735
RAB38	541.963	0.187515	0.0623499	3.00746	0.00263438	0.00534489
HAUS3	833.095	-0.0518321	0.0404266	-1.28213	0.199797	0.257016
CHPF	6622.52	0.366036	0.0862074	4.246	2.17624e-05	6.57311e-05
INHA	106.286	2.17045	0.207058	10.4823	1.04183e-25	5.68197e-24
FAM124B	178.895	0.122058	0.108904	1.12078	0.262381	0.324388
SP140L	1051.02	0.254517	0.0519653	4.89783	9.69017e-07	3.72004e-06
ENKD1	974.366	0.123273	0.0734521	1.67828	0.0932918	0.13201
UBE2C	434.136	1.98295	0.123438	16.0643	4.54002e-58	6.11586e-54
SLC35C2	2422.48	0.344805	0.0504402	6.83591	8.14863e-12	7.02304e-11
ACTR5	573.813	0.12061	0.0411691	2.92963	0.00339363	0.00673179
SYS1	3335.32	0.150757	0.0395597	3.81087	0.000138481	0.000359922
PI3	94.1765	2.12317	0.258977	8.19831	2.43799e-16	4.04377e-15
SLC12A5	74.7844	0.72185	0.107716	6.70143	2.06394e-11	1.66587e-10
ATP5E	9632.1	0.242313	0.0752009	3.22221	0.00127204	0.00274742
PLCG1	3891.2	0.000190772	0.0480619	0.00396929	0.996833	0.997499
SRSF6	5351.49	0.0332523	0.0487106	0.68265	0.494828	0.560625
RAB22A	3067.1	0.101876	0.0382188	2.6656	0.00768519	0.0141721
PTGIS	1254.13	1.06912	0.15866	6.73845	1.60088e-11	1.31577e-10
SNAI1	550.533	0.54893	0.115606	4.74829	2.0514e-06	7.4587e-06
MOCS3	608.404	0.0660403	0.0312125	2.11583	0.0343593	0.0544962
RNF114	4322.67	0.148599	0.0357153	4.16066	3.17324e-05	9.31504e-05
PEPD	5087.9	-0.475186	0.0732514	-6.48706	8.7529e-11	6.41864e-10
NAGK	2401.62	0.224623	0.0446221	5.0339	4.80588e-07	1.95235e-06
MCEE	385.305	0.0627248	0.0470133	1.33419	0.182141	0.237248
PAIP2B	1260.91	-1.03393	0.100776	-10.2597	1.07016e-24	5.24223e-23
SNRNP27	1006.24	0.128174	0.0387159	3.31063	0.000930878	0.00206044
MPHOSPH10	1588.65	0.080787	0.039997	2.01983	0.0434013	0.0669482
LIPE	263.19	-0.594297	0.0917343	-6.47845	9.26675e-11	6.77332e-10
HIF3A	369.155	0.467982	0.128293	3.64775	0.000264545	0.000649715
DST	6586.74	-0.055362	0.0723264	-0.765446	0.444006	0.511127
FBXO9	2198.44	-0.263124	0.0377969	-6.96152	3.36613e-12	3.06386e-11
RRP36	1288	0.175428	0.043445	4.03794	5.39238e-05	0.000151524
BTN3A3	2977.54	-0.284203	0.0702393	-4.0462	5.20548e-05	0.000146978
SNRPC	2561.35	0.325919	0.0426794	7.63645	2.23293e-14	2.8244e-13
SLC17A1	1767.95	-1.4653	0.160957	-9.10367	8.7331e-20	2.31127e-18
ABCC10	616.996	0.0588059	0.0470346	1.25027	0.211201	0.269754
PEX6	1808.41	0.151805	0.066483	2.28337	0.0224086	0.0372074
UNC5CL	1540.83	-0.429582	0.0981274	-4.3778	1.19882e-05	3.81409e-05
AARS2	1120.85	-0.140794	0.0412045	-3.41695	0.000633263	0.0014476
ZNF391	307.411	0.00857316	0.070168	0.122181	0.902756	0.92395
KLHDC3	4161.12	0.070583	0.0450818	1.56567	0.117427	0.161513
TREM1	204.97	1.36968	0.165039	8.29913	1.04873e-16	1.84672e-15
MEA1	3191.95	0.229611	0.0488043	4.70473	2.54199e-06	9.13882e-06
COL21A1	644.254	-0.0980108	0.150989	-0.649126	0.516257	0.5808
CDKN1A	12144.1	-0.0226942	0.078239	-0.290062	0.771769	0.812423
SOX4	4460.08	0.349605	0.0711546	4.91332	8.95472e-07	3.45939e-06
CPNE5	463.011	0.0101994	0.109538	0.0931133	0.925814	0.942465
SSR1	9762.75	0.0269033	0.0373649	0.720016	0.471515	0.537785
NRN1	1309.77	0.682753	0.146649	4.65569	3.229e-06	1.14048e-05
ATXN1	2645.77	-0.140329	0.0483584	-2.90186	0.00370953	0.00731
DEK	5349.77	0.0613418	0.0435734	1.40778	0.159196	0.210926
LRRFIP1	6975.27	0.116719	0.0437302	2.66907	0.00760607	0.0140397
SCGB1D2	70.9421	-0.476612	0.178845	-2.66495	0.00769992	0.0141934
EMC3	2083.54	0.0660548	0.0466753	1.4152	0.157011	0.208342
SH3TC1	1432.12	-0.0938859	0.0704627	-1.33242	0.182722	0.23787
KATNAL2	302.51	-0.604606	0.110663	-5.4635	4.66832e-08	2.2332e-07
CNOT1	9514.12	-0.22732	0.0491121	-4.6286	3.68151e-06	1.28915e-05
BBS2	1915.44	-0.169675	0.04042	-4.19781	2.69512e-05	7.99339e-05
MT2A	8838.83	1.26144	0.137383	9.18196	4.23301e-20	1.15431e-18
GOT2	5429.3	-0.297999	0.0643039	-4.63423	3.58273e-06	1.25685e-05
SPHK2	592.535	0.0265851	0.0550636	0.482807	0.629233	0.686181
RAP2A	3734.19	-0.119682	0.0498593	-2.40039	0.0163776	0.0281013
SLC10A2	1151.85	-1.50185	0.208329	-7.20902	5.63563e-13	5.87143e-12
EFNB2	5940.56	-0.314575	0.087741	-3.58527	0.000336731	0.000813069
SLC22A5	4193.71	-0.610626	0.0873244	-6.99261	2.6981e-12	2.48775e-11
IRF1	4736.23	0.081347	0.0842622	0.965403	0.334343	0.400563
NIN	2978	-0.0902568	0.0625603	-1.44272	0.1491	0.199179
ATP5S	1354.31	-0.435077	0.0576608	-7.54546	4.50688e-14	5.4159e-13
BMP4	701.509	-0.170208	0.121488	-1.40103	0.161206	0.213258
PTGER2	325.22	0.861454	0.116569	7.39007	1.46752e-13	1.64194e-12
RPS29	14392	0.514611	0.0629664	8.17279	3.01341e-16	4.96255e-15
SOX9	3819.05	-0.316417	0.113418	-2.78983	0.00527353	0.0100552
MRPS7	2268.09	0.182227	0.0447145	4.07534	4.59474e-05	0.000130885
ARMC7	898.684	0.135779	0.0505108	2.68812	0.00718559	0.0133348
NUP85	1087.4	0.251597	0.0362072	6.94882	3.68367e-12	3.33039e-11
MIF4GD	1323.37	0.177373	0.0393857	4.50348	6.68498e-06	2.23236e-05
NT5C	1210.91	0.344323	0.0680927	5.05668	4.26619e-07	1.7484e-06
MSTO1	965.496	0.112718	0.0537493	2.0971	0.0359847	0.0566827
MBOAT7	1086.02	0.322305	0.0630206	5.11429	3.14927e-07	1.3171e-06
ZBTB46	1184.23	-0.18615	0.0643926	-2.89085	0.00384197	0.00754669
SLC35F5	3103.59	-0.228088	0.0548994	-4.15465	3.25786e-05	9.54681e-05
INSIG2	3105.09	0.0296867	0.0674409	0.440188	0.659801	0.714254
PSD4	1704.5	-0.0296426	0.0628508	-0.471634	0.637188	0.693789
PSPN	230.919	0.0187364	0.047741	0.39246	0.694718	0.745404
ALKBH7	1760.86	0.667946	0.0837811	7.97251	1.55485e-15	2.32727e-14
CLPP	2273.78	0.281093	0.0510659	5.50452	3.70172e-08	1.80805e-07
TNFSF9	549.096	0.365116	0.120256	3.03615	0.00239624	0.00489606
THOC2	2777.35	-0.0339674	0.0330655	-1.02728	0.304291	0.369222
RPL23	37401.9	0.529341	0.0489766	10.808	3.15362e-27	2.06225e-25
STRADA	1265.99	0.120611	0.0400818	3.00911	0.00262013	0.00531884
CD70	2990.89	0.642471	0.172882	3.71624	0.000202212	0.00050698
C3	89862.1	0.238196	0.14206	1.67672	0.093597	0.132372
SH2D3A	342.696	0.208607	0.0896933	2.32579	0.0200299	0.033627
TNFSF14	504.129	-0.0986552	0.157595	-0.626003	0.531313	0.594906
RTN2	353.904	0.600688	0.0700497	8.57517	9.89431e-18	1.95721e-16
EML2	1038.92	-0.142104	0.068403	-2.07745	0.03776	0.0591677
VASP	3863.27	0.262063	0.0462557	5.66553	1.46569e-08	7.6392e-08
SYMPK	3245.44	-0.0340604	0.0409332	-0.832098	0.405354	0.472159
CDC25B	2417.92	0.79807	0.0810677	9.84448	7.24093e-23	2.76324e-21
CD93	16294.1	-0.014468	0.0908635	-0.159228	0.873489	0.899188
PSMF1	7142.58	0.116551	0.0288363	4.04182	5.30381e-05	0.000149316
TMX4	7179.78	0.0403872	0.0672121	0.600892	0.547912	0.610801
AP5S1	824.511	0.0186235	0.0441998	0.421349	0.6735	0.72669
RRBP1	15612	0.142423	0.0601252	2.36877	0.0178474	0.030318
DSTN	17823.6	0.190367	0.0493645	3.85634	0.000115096	0.000304013
LAMP5	90.7584	1.53722	0.189751	8.10123	5.44048e-16	8.59188e-15
SNRPB2	2565.6	0.306055	0.0405036	7.55624	4.14879e-14	5.0124e-13
TCF15	59.0687	0.19284	0.134387	1.43496	0.151298	0.201756
FAM110A	612.789	0.312314	0.0600595	5.20007	1.99213e-07	8.58204e-07
S1PR4	223.821	0.409385	0.0917847	4.46028	8.18531e-06	2.68348e-05
NCLN	3293.62	0.224935	0.052165	4.31199	1.61793e-05	5.01152e-05
ANKHD1	6603.01	-0.209459	0.0445489	-4.70178	2.57902e-06	9.25712e-06
PITHD1	1958.69	0.147962	0.0342688	4.31769	1.57674e-05	4.90323e-05
MAX	3275.33	0.085793	0.0343384	2.49845	0.0124736	0.0219478
FNTB	961.893	-0.0757951	0.0622121	-1.21833	0.223097	0.282324
ARMCX5	662.395	0.00506612	0.0358341	0.141377	0.887572	0.911387
MMP24	2119.02	-0.251131	0.108026	-2.32472	0.0200868	0.0337099
NECAB3	709.38	0.188959	0.098703	1.91442	0.055567	0.0834217
RALY	6934.37	0.293575	0.0476944	6.15533	7.4919e-10	4.74487e-09
PLAGL2	1129.41	-0.104246	0.0618319	-1.68596	0.0918039	0.130082
AGO3	1490.54	-0.190405	0.0531442	-3.5828	0.00033993	0.000819215
UROD	3887.59	0.115263	0.0508791	2.26543	0.0234862	0.0387724
SLC35E2	125.073	-0.142449	0.0675819	-2.10779	0.0350487	0.0554222
KLC1	2660.17	0.0799641	0.0490918	1.62887	0.103341	0.144334
PCID2	1352.56	0.169638	0.0354116	4.79047	1.66392e-06	6.13764e-06
LRFN3	400.044	0.166789	0.0760946	2.19186	0.0283893	0.0459875
IGFLR1	485.482	0.598094	0.0959043	6.23636	4.47859e-10	2.92444e-09
CAPNS1	16353.4	0.24558	0.0553475	4.43706	9.11959e-06	2.96095e-05
PDCD2L	153.766	0.52505	0.0565512	9.2845	1.62466e-20	4.56907e-19
UBA2	5489.31	0.214229	0.0336142	6.37316	1.85175e-10	1.28582e-09
HCST	658.02	0.575902	0.103289	5.57566	2.46596e-08	1.23674e-07
COX6B1	8095.98	0.167231	0.079328	2.1081	0.0350223	0.0553934
CCR7	227.196	0.52389	0.120572	4.34504	1.39251e-05	4.36753e-05
NR1D1	2488.3	0.0178232	0.0907483	0.196402	0.844295	0.874818
ARL2	2805.6	0.351912	0.0641503	5.48575	4.11727e-08	1.9908e-07
BCL2L12	286.883	0.752281	0.0621925	12.096	1.10856e-33	1.75688e-31
RRAS	3491.48	0.485813	0.0760671	6.38664	1.69574e-10	1.18656e-09
PRRG2	69.0007	-0.27576	0.14441	-1.90956	0.0561894	0.0842247
GLTSCR2	14917.5	0.596648	0.0721257	8.27234	1.31352e-16	2.27728e-15
SBDS	6450.65	0.0378156	0.0364201	1.03832	0.299123	0.363672
MLX	2515.58	0.101353	0.0406557	2.49296	0.0126684	0.0222469
WNK4	302.665	0.380976	0.18288	2.0832	0.0372326	0.058457
DNASE1	761.065	-0.345599	0.117313	-2.94595	0.00321969	0.00642935
TRAP1	5950.95	-0.2111	0.051007	-4.13864	3.49365e-05	0.000101802
SUGP1	178.025	0.0181376	0.0789845	0.229635	0.818376	0.852551
DDX49	1813.02	0.199604	0.0435054	4.58804	4.47424e-06	1.54505e-05
SDF2	778.373	0.0865579	0.043599	1.98532	0.0471089	0.0720323
NSRP1	1713.97	-0.0468952	0.0324759	-1.444	0.148738	0.198752
AHDC1	2140.56	0.1012	0.0633277	1.59803	0.110036	0.152392
SLC35A2	1149.37	0.280932	0.0535572	5.24545	1.55898e-07	6.84742e-07
CFP	119.057	0.00714613	0.101563	0.0703613	0.943906	0.956689
ELK1	1796.04	0.517926	0.0421417	12.2901	1.02347e-34	1.8141e-32
ATG14	1007.75	-0.200019	0.070518	-2.83643	0.00456212	0.00883247
DLGAP5	198.375	1.2847	0.0991942	12.9514	2.30712e-38	7.76979e-36
L3HYPDH	455.643	0.153456	0.0651217	2.35644	0.0184508	0.0312485
HSPA2	1097.71	0.441819	0.109996	4.01669	5.90209e-05	0.000164645
SGPP1	1829.43	-0.227432	0.0623947	-3.64506	0.000267329	0.000655597
PLEKHG3	2391.24	-0.246145	0.0668199	-3.68371	0.000229862	0.000570857
EVI2A	1138.1	0.509575	0.0889963	5.7258	1.02946e-08	5.49873e-08
AIF1L	7081.21	-0.618584	0.131821	-4.69261	2.69746e-06	9.64627e-06
CANX	71712.6	-0.0493703	0.055958	-0.882273	0.377629	0.443934
PYCARD	960.694	0.74401	0.104816	7.09824	1.26359e-12	1.23436e-11
COX7C	14225	0.0106892	0.0750834	0.142364	0.886792	0.910794
PHPT1	1650.17	0.0505305	0.0788858	0.640553	0.521813	0.585779
TRAF2	1153.91	0.10719	0.0603139	1.7772	0.0755346	0.109576
ABHD8	591.671	0.040896	0.0608968	0.671563	0.501862	0.567395
COL14A1	3265.72	0.769152	0.135221	5.68809	1.28469e-08	6.76547e-08
TSPAN8	202.414	0.719617	0.259361	2.77457	0.0055274	0.0104887
RAB3IP	3699.06	-1.06454	0.0828969	-12.8418	9.56443e-38	2.80092e-35
YEATS4	627.758	0.263394	0.0482158	5.46281	4.68661e-08	2.24115e-07
NDUFB2	3794.27	0.111349	0.0694304	1.60375	0.108768	0.150944
ZNF777	785.456	0.0850115	0.0422455	2.01232	0.044186	0.0680651
IDUA	671.032	0.19513	0.0854918	2.28244	0.0224631	0.0372844
ZNF317	1581.82	-0.0926455	0.0309598	-2.99244	0.00276754	0.00558943
PIN1	1711.85	0.144135	0.05575	2.58537	0.00972736	0.017509
FBXL12	819.791	0.0212163	0.0384338	0.552021	0.580934	0.641469
CYP4F11	454.168	-0.177326	0.169457	-1.04644	0.29536	0.359681
SIN3B	2747.37	-0.0406907	0.051333	-0.792682	0.427963	0.495155
EPS15L1	1494.2	-0.107921	0.0400027	-2.69784	0.00697904	0.012989
KLF2	2000.31	-0.29732	0.0988633	-3.00739	0.00263502	0.00534502
F2RL3	1820.58	-0.236834	0.130752	-1.81133	0.0700899	0.102695
HCFC1R1	6092.42	0.503464	0.0932012	5.4019	6.59385e-08	3.07249e-07
HN1L	8657.27	0.0945124	0.0519448	1.81948	0.0688384	0.101027
UNKL	293.71	-0.239213	0.0655922	-3.64697	0.000265348	0.000651449
GFER	1041.6	0.28078	0.0634907	4.42237	9.76226e-06	3.15441e-05
RAB40C	1582.9	0.122111	0.0693303	1.76129	0.0781898	0.113039
WDR24	853.462	-0.0608043	0.0490858	-1.23873	0.215444	0.274237
ZNF10	572.04	-0.212028	0.0643616	-3.29432	0.000986602	0.00217343
TICAM1	1912.08	-0.133647	0.0546022	-2.44766	0.0143788	0.0249481
MON1B	2750	-0.0895017	0.0310719	-2.88047	0.00397077	0.00777136
METTL25	260.09	-0.0508466	0.0505682	-1.0055	0.314654	0.379949
EIF3K	8263.44	0.216177	0.0577849	3.74107	0.000183239	0.000464313
EMC6	703.635	0.31216	0.0574057	5.4378	5.39438e-08	2.55422e-07
TUBA4A	2696.38	0.208025	0.0733091	2.83765	0.00454474	0.00880135
VIL1	1904.65	-1.36011	0.161184	-8.43825	3.22118e-17	5.98483e-16
AAMP	4995.52	0.0349475	0.0419626	0.832826	0.404943	0.471721
PNKD	3254.86	0.267367	0.070931	3.76939	0.000163646	0.000418889
TNFRSF19	1889	-0.387996	0.100912	-3.84489	0.000120605	0.000317257
PHTF2	1421.26	0.330658	0.0474583	6.96735	3.22972e-12	2.95367e-11
HSPB1	27968.7	0.342089	0.100801	3.39371	0.000689521	0.00156452
GNG11	7359.43	0.185474	0.084444	2.19642	0.0280622	0.045496
SHFM1	3829.85	0.362775	0.0721038	5.03128	4.87211e-07	1.97568e-06
GNGT1	59.3967	0.0770797	0.194644	0.396003	0.692103	0.74325
PTPN12	6253.95	0.0872962	0.0451479	1.93356	0.0531671	0.0801134
FGL2	5650.17	-0.218975	0.0921266	-2.37689	0.0174595	0.0297228
STYXL1	791.667	0.408464	0.0601811	6.78724	1.14301e-11	9.59943e-11
PEX1	933.539	-0.240417	0.0613089	-3.9214	8.80374e-05	0.00023821
TUBGCP6	1221.54	-0.37739	0.0605057	-6.23726	4.45309e-10	2.90919e-09
DGCR6L	2634.45	0.294641	0.0698538	4.21797	2.46516e-05	7.37141e-05
NCF4	650.052	0.520349	0.0888224	5.85831	4.67605e-09	2.61809e-08
CYTH4	1167.1	0.352788	0.0890273	3.9627	7.4108e-05	0.000203239
GGT1	10821	-0.590864	0.117361	-5.03458	4.78902e-07	1.94727e-06
GCAT	465.817	0.171538	0.100604	1.70509	0.0881774	0.125684
SGSM3	1886.29	0.0359317	0.0418836	0.857896	0.39095	0.457717
VPREB3	30.0059	0.739857	0.146869	5.03753	4.71577e-07	1.9198e-06
SDF2L1	948.85	0.426607	0.0917894	4.64767	3.35708e-06	1.18262e-05
YWHAH	9528.8	-0.0989522	0.0497251	-1.98998	0.0465928	0.0713484
A4GALT	3238.04	-0.0959429	0.0670866	-1.43013	0.152679	0.203375
CDC42EP1	3479.14	0.339495	0.0633615	5.35806	8.41184e-08	3.85036e-07
MCHR1	652.877	0.757149	0.231759	3.26697	0.00108704	0.0023745
TST	2104.05	-0.221286	0.103301	-2.14214	0.0321821	0.0513899
CCDC117	1676.13	0.0956069	0.0389525	2.45445	0.0141101	0.0245167
APOL2	5653.75	0.610962	0.0899959	6.78878	1.13086e-11	9.50333e-11
RAC2	2373.79	0.550821	0.099318	5.54604	2.92212e-08	1.44827e-07
LIF	2085.57	0.980871	0.143691	6.82627	8.7149e-12	7.4776e-11
C22orf23	108.179	0.0586815	0.0611689	0.959336	0.337389	0.403674
APOBEC3A	79.4747	0.0711092	0.108771	0.653753	0.513271	0.578116
EMC4	3799.95	0.115312	0.0406622	2.83586	0.00457026	0.00884442
PMPCB	2728.48	-0.0336973	0.0538398	-0.625881	0.531393	0.594946
DNAJC2	879.672	0.235607	0.0481277	4.89546	9.80761e-07	3.76191e-06
ATP6V1F	6580.85	0.21016	0.076161	2.75941	0.00579053	0.0109433
LSM8	1061.97	0.194517	0.0435624	4.46524	7.99783e-06	2.62778e-05
STRIP2	333.225	-0.188921	0.152119	-1.24193	0.214262	0.272821
DNAJB9	5888.86	-0.171022	0.0750815	-2.27782	0.0227375	0.0376286
LRRC4	244.836	-0.216917	0.105547	-2.05517	0.0398625	0.062058
CALU	10936.9	0.642326	0.0617759	10.3977	2.54081e-25	1.337e-23
SMO	2405.14	-0.00628652	0.0772157	-0.081415	0.935112	0.949684
IRF5	991.771	0.0367754	0.0798977	0.460281	0.645314	0.700994
LRRC17	514.36	0.591235	0.109444	5.40219	6.58326e-08	3.06862e-07
OPN1SW	107.451	0.537521	0.0619206	8.68082	3.92932e-18	8.28355e-17
SIRT2	3335.75	0.122125	0.0394789	3.09344	0.00197853	0.00411118
HOXD3	166.28	-0.0261893	0.11184	-0.234167	0.814855	0.849541
MTX2	1454.86	0.00960748	0.0435066	0.220828	0.825226	0.858427
HOXD9	1318.05	0.0822351	0.0940627	0.874259	0.381977	0.448302
HOXD10	549.512	0.522189	0.114879	4.54558	5.47843e-06	1.86052e-05
ARHGAP22	370.224	0.339035	0.0822575	4.12163	3.76199e-05	0.000108914
PIAS1	3007.5	-0.207421	0.0359083	-5.77639	7.6319e-09	4.12889e-08
SNAP23	3472.95	0.0657473	0.0338753	1.94086	0.0522751	0.0789459
TMOD2	1878.27	-0.213014	0.0795261	-2.67855	0.00739424	0.0136843
SLTM	3622.1	-0.220542	0.0342258	-6.44372	1.16579e-10	8.38417e-10
DLL4	4923.38	-0.196246	0.101165	-1.93986	0.0523972	0.0790949
ALDH1A2	694.332	0.0893614	0.201205	0.444131	0.656948	0.711623
KNSTRN	391.085	0.508024	0.0538939	9.42637	4.24523e-21	1.30217e-19
SERF2	18322.5	0.30442	0.0917703	3.31719	0.000909269	0.00201759
CLN6	3012.1	-0.11082	0.0569117	-1.94722	0.0515081	0.0779275
ARPP19	10253.5	-0.114971	0.0355307	-3.23583	0.0012129	0.00262812
VPS13C	3488.85	-0.458627	0.0854258	-5.36872	7.92965e-08	3.64048e-07
ISLR	1547.63	2.00527	0.173623	11.5496	7.41718e-31	7.97225e-29
THAP10	200.584	0.0392541	0.0448886	0.874477	0.381858	0.448202
AMOTL2	6143.53	-0.126946	0.0756749	-1.67751	0.0934425	0.132209
ACKR4	291.247	-0.251677	0.116676	-2.15706	0.0310007	0.0497334
MBD4	1995.54	0.0845658	0.0386475	2.18813	0.0286598	0.0463421
COPB1	8257.76	0.0513309	0.0408791	1.25568	0.209234	0.267723
FAM64A	118.546	1.35252	0.0959648	14.094	4.13692e-45	4.28681e-42
ZNF232	107.931	0.309217	0.0791728	3.9056	9.39927e-05	0.000252478
CD68	18001.6	0.414916	0.0872601	4.75494	1.9851e-06	7.22541e-06
TXNDC17	775.197	0.252667	0.070501	3.58388	0.000338529	0.00081653
ATP1B2	1096.63	-0.34256	0.10783	-3.17685	0.00148885	0.00316545
FXR2	1745.96	-0.0660155	0.0322497	-2.04701	0.0406568	0.0631558
MPDU1	1150.18	0.0293079	0.0720892	0.40655	0.684338	0.736378
LRRC6	382.753	-0.105958	0.0801355	-1.32224	0.186088	0.241792
QTRT1	907.488	0.331902	0.0649637	5.10904	3.238e-07	1.35211e-06
ILF3	7725.56	-0.102637	0.0365814	-2.80571	0.00502059	0.00962328
AP1M2	791.734	-0.380907	0.144738	-2.6317	0.00849588	0.0155037
ERI1	714.171	0.282775	0.0475698	5.94442	2.77435e-09	1.61161e-08
CLEC11A	566.299	0.971657	0.101546	9.56861	1.08357e-21	3.60415e-20
SIGLEC9	291.377	0.374216	0.0873279	4.28518	1.82588e-05	5.59264e-05
NFATC4	1032.91	0.329483	0.0974902	3.37966	0.000725763	0.00164067
KIAA0391	1983.34	-0.19911	0.0462546	-4.30464	1.67258e-05	5.16656e-05
GEMIN2	191.586	0.35398	0.0515156	6.87132	6.36105e-12	5.56427e-11
BCL2L2	2921.71	-0.356555	0.0572686	-6.22601	4.78464e-10	3.10921e-09
PARP2	745.411	0.0635504	0.0472133	1.34603	0.178294	0.233048
EAPP	1946.74	0.00337594	0.0465668	0.0724966	0.942207	0.955326
EGLN3	29390.5	-0.00459838	0.103582	-0.0443936	0.964591	0.972969
TMEM55B	1069.43	-0.00667234	0.0560407	-0.119062	0.905226	0.926126
NEDD8	3554.96	0.128049	0.049773	2.57267	0.0100917	0.0181019
DAD1	5646.05	0.12329	0.0460375	2.67803	0.00740564	0.0136997
RAP1B	10035.6	0.179733	0.037363	4.81045	1.50588e-06	5.59916e-06
ADGRE1	232.95	0.930602	0.120297	7.73587	1.02701e-14	1.36574e-13
ARHGEF6	2815.49	0.050406	0.0573999	0.878155	0.379859	0.446201
RPS4Y1	6868.44	0.918478	0.281049	3.26804	0.00108295	0.00236748
MAPK8IP3	2865.2	0.10466	0.114463	0.914356	0.36053	0.427263
MKNK2	6252.21	-0.142628	0.0557608	-2.55786	0.0105318	0.0188361
KLF16	1066.32	0.108781	0.0743715	1.46267	0.143559	0.192829
TMEM8A	3245.58	-0.044179	0.068582	-0.644178	0.51946	0.583478
DOHH	673.42	-0.0093981	0.0657511	-0.142935	0.886342	0.910401
ABHD17A	2353.11	0.291923	0.0688658	4.23902	2.245e-05	6.75807e-05
SALL1	4006.17	-0.514967	0.0853031	-6.03691	1.57095e-09	9.43482e-09
ZC3H14	2201.69	-0.132702	0.0375308	-3.53581	0.000406534	0.000965859
LMAN1	14925.4	0.0553429	0.0519855	1.06458	0.287065	0.350816
NUP37	730.678	0.293657	0.0421101	6.97355	3.09037e-12	2.832e-11
DMXL2	1571.26	-0.273214	0.0774015	-3.52982	0.000415836	0.000984833
DSC2	2092.79	-0.324447	0.0847906	-3.82646	0.000130001	0.000339323
ANGEL1	1451.63	-0.0383697	0.0528415	-0.726127	0.467761	0.534238
SAMD4A	1818.57	-0.177481	0.0677056	-2.62137	0.00875779	0.015932
ENOSF1	1298.78	-0.542891	0.0698701	-7.77	7.84839e-15	1.06044e-13
CDADC1	585.477	-0.543728	0.0505948	-10.7467	6.14067e-27	3.88361e-25
C16orf62	3243.39	-0.253767	0.0369195	-6.87352	6.26358e-12	5.48613e-11
DOCK7	1525.79	-0.0717229	0.0765102	-0.937429	0.348538	0.415096
CORO7	1910.13	-0.00342105	0.0589953	-0.0579885	0.953758	0.964642
DHX40	4650.04	-0.0253545	0.0412571	-0.614549	0.538853	0.602539
DTWD1	844.102	-0.0231438	0.0391021	-0.591881	0.55393	0.616545
MEGF8	4544.56	-0.167307	0.0543161	-3.08024	0.00206836	0.00428
WDR18	1451.23	0.0736574	0.056963	1.29307	0.195985	0.252667
IGSF21	136.827	0.351371	0.115822	3.03371	0.00241563	0.00493268
SLX1A	770.057	0.546847	0.147776	3.70051	0.000215166	0.000536462
INTS2	933.971	-0.154885	0.0426095	-3.63497	0.000278008	0.000679682
KHNYN	3432.58	-0.103066	0.0472556	-2.18104	0.0291806	0.0471333
CERS4	1993.72	-0.185194	0.0887733	-2.08615	0.0369654	0.0580916
TUBG2	1151.49	-0.0288912	0.0573107	-0.504115	0.614181	0.672401
TUBG1	1568.47	0.0709287	0.0567142	1.25063	0.211068	0.269637
RPS16	32815.6	0.711066	0.0632552	11.2412	2.55841e-29	2.15402e-27
PLPPR2	1308.73	0.402625	0.0610794	6.59183	4.34444e-11	3.34041e-10
SULT1C2	1870.65	-0.940089	0.125807	-7.47248	7.86979e-14	9.14701e-13
NCAPG	253.355	0.648922	0.0767216	8.45814	2.71683e-17	5.1115e-16
RABGAP1L	1903.32	-0.0664194	0.0458363	-1.44906	0.147322	0.197077
ESYT2	10806.1	0.0790391	0.0454361	1.73957	0.0819353	0.117872
ALOX12	111.152	-0.308167	0.0778098	-3.96052	7.47871e-05	0.000204934
FBXO44	1712.41	-0.00296681	0.0729057	-0.0406938	0.96754	0.974849
UGT2A3	7946.25	-0.651663	0.153429	-4.24733	2.16332e-05	6.53704e-05
ADAMTS2	1749.4	0.568292	0.103533	5.48901	4.042e-08	1.96003e-07
NARFL	1246.26	0.0494886	0.057318	0.863405	0.387915	0.454469
HBA2	4273.32	0.595068	0.164886	3.60897	0.000307412	0.000747365
TRNT1	593.293	0.066842	0.053822	1.24191	0.214271	0.272821
PDGFRL	250.755	1.81441	0.154761	11.7239	9.61165e-32	1.23313e-29
DHX29	1930.4	-0.167829	0.044498	-3.77161	0.000162196	0.000415624
DHX58	699.658	0.0511436	0.0536902	0.952568	0.340809	0.407007
PCCB	1820.38	-0.302105	0.0837377	-3.60775	0.000308858	0.000750745
ARFGEF3	1799.5	0.486345	0.116055	4.19064	2.78173e-05	8.23213e-05
USP40	2073.67	-0.367969	0.0587339	-6.26502	3.72782e-10	2.46648e-09
VPS50	1259.53	-0.195739	0.0431076	-4.5407	5.60691e-06	1.90206e-05
SNX4	2452.14	-0.294991	0.0482711	-6.11113	9.89262e-10	6.14117e-09
SPAG1	616.362	-0.0798138	0.0554332	-1.43982	0.149919	0.200075
RRM2B	4507.61	-0.0780804	0.0597809	-1.30611	0.191516	0.247943
RHOBTB2	1722.42	-0.421279	0.0716453	-5.88006	4.10113e-09	2.31462e-08
RAF1	3777	0.027057	0.0348356	0.776706	0.437332	0.504738
MED17	934.019	-0.112017	0.0316856	-3.53526	0.000407368	0.000967499
RIC1	1739.48	-0.0471985	0.0440673	-1.07105	0.284145	0.347753
ALG13	1135.15	-0.0824228	0.0467523	-1.76297	0.0779061	0.112674
TSG101	3120.71	0.0217977	0.0448306	0.486223	0.626809	0.684314
CARD10	1703.8	-0.251924	0.0692876	-3.63591	0.000276997	0.000677457
KIAA0930	4754.89	0.344149	0.0566047	6.07988	1.20276e-09	7.35135e-09
DHX35	489.897	-0.0593159	0.0626737	-0.946424	0.343932	0.410228
TRPC4AP	4837.47	0.216158	0.0316396	6.83188	8.38088e-12	7.20478e-11
TYMP	3875.15	0.615175	0.101692	6.04938	1.45402e-09	8.81506e-09
C20orf194	2249.74	-0.242569	0.0455288	-5.32781	9.94027e-08	4.48744e-07
ELN	2622.36	0.523578	0.140023	3.73923	0.000184586	0.000467397
CUL9	1000.01	-0.492707	0.0637644	-7.727	1.10114e-14	1.45602e-13
ACTR3C	503.243	-0.159336	0.0924077	-1.72427	0.0846589	0.121259
PCDHGA12	289.48	0.260758	0.130676	1.99546	0.0459929	0.0705501
TMCO6	382.917	0.162321	0.0537444	3.02025	0.00252566	0.00513945
NDUFA2	3765.49	0.264552	0.0846964	3.12353	0.00178697	0.00374783
UBE4A	3819.11	-0.277282	0.0443621	-6.25043	4.09317e-10	2.69226e-09
POLDIP3	4576.01	-0.0306101	0.0363039	-0.843163	0.399137	0.466127
TRMT2A	1079.31	0.229993	0.0585994	3.92484	8.67864e-05	0.000235089
ZSCAN9	556.573	-0.10063	0.0486401	-2.06887	0.0385581	0.0602291
ZKSCAN3	415.43	-0.215828	0.0483783	-4.46126	8.14777e-06	2.67248e-05
DPF2	2370.18	0.0711597	0.0275117	2.58652	0.00969492	0.0174553
GAMT	3255.88	0.212801	0.116522	1.82628	0.0678083	0.0996449
KCNA5	162.099	0.573642	0.131511	4.36194	1.28916e-05	4.07658e-05
PSMG3	1235.9	0.50702	0.0759184	6.67848	2.41425e-11	1.92782e-10
STARD8	2358.11	-0.296449	0.0737931	-4.0173	5.88693e-05	0.00016429
ECSIT	1944.77	0.0494084	0.0629294	0.785141	0.432371	0.499718
LDLR	1040.02	0.260114	0.118051	2.2034	0.0275667	0.0448112
ELOF1	2150.35	0.280049	0.0558938	5.01038	5.43215e-07	2.18177e-06
C19orf80	60.4297	1.16702	0.228058	5.11719	3.10119e-07	1.29941e-06
CNN1	1739.94	0.748434	0.145252	5.15265	2.56832e-07	1.08662e-06
CDC16	3688.3	0.0516431	0.0343385	1.50394	0.132596	0.179644
EXOC3L2	2215.45	-0.420634	0.0962003	-4.37248	1.22842e-05	3.89824e-05
PVRL2	4958.4	0.268138	0.0508744	5.27058	1.35992e-07	6.02415e-07
APOE	29609	0.435602	0.133113	3.27242	0.00106631	0.00233526
TOMM40	2436.22	0.192995	0.0597935	3.22769	0.00124796	0.0027006
APOC4-APOC2	580.245	0.74687	0.156681	4.76681	1.87168e-06	6.84961e-06
GADD45G	348.818	-0.290221	0.145511	-1.9945	0.0460974	0.070662
XPO7	4121.3	-0.126169	0.0336233	-3.75244	0.000175122	0.000445108
ACE2	4793.5	-1.5293	0.176117	-8.68345	3.83957e-18	8.13253e-17
INF2	7780.08	-0.223827	0.071599	-3.12611	0.00177134	0.00371678
FAM98C	574.824	0.314129	0.0596248	5.26842	1.37601e-07	6.08544e-07
SAFB2	3198.41	-0.290668	0.0432922	-6.71411	1.89218e-11	1.53737e-10
PLVAP	43819.9	-0.387215	0.0990806	-3.90808	9.30342e-05	0.000250153
BST2	8636.65	0.666267	0.0886216	7.51811	5.55728e-14	6.58997e-13
NSUN5	882.879	0.409439	0.0635167	6.44616	1.14717e-10	8.26835e-10
SLC27A1	1832.88	0.0634342	0.0570649	1.11162	0.266304	0.328519
USHBP1	329.139	-0.176726	0.094348	-1.87313	0.061051	0.0907046
COLGALT1	5484.47	0.54549	0.0639058	8.53584	1.39145e-17	2.71262e-16
MRPL34	1786.46	0.101032	0.0748208	1.35032	0.176913	0.231378
PGLS	2599.45	0.516189	0.0668473	7.72191	1.14601e-14	1.51056e-13
LSM7	1021.21	0.497457	0.074037	6.71903	1.8294e-11	1.49086e-10
RSPH3	1643.82	-0.200981	0.0450992	-4.45642	8.33416e-06	2.72631e-05
MLLT1	2839.91	0.119137	0.039066	3.04962	0.00229128	0.00469942
ACTN4	29858.2	0.0152119	0.0437347	0.347822	0.727974	0.774525
NDUFA10	4005.11	-0.254132	0.0480926	-5.28423	1.26234e-07	5.62047e-07
ZNF655	812.037	-0.0024062	0.0648013	-0.037132	0.97038	0.976948
EPO	670.37	1.68104	0.290314	5.79042	7.02101e-09	3.82605e-08
ARPC1B	6602.22	0.586019	0.068353	8.57342	1.00457e-17	1.98425e-16
ZSWIM6	1330.84	-0.0705761	0.0549529	-1.2843	0.199036	0.256208
FCHO1	327.01	0.811244	0.110914	7.31415	2.59017e-13	2.82035e-12
SCO2	1342.9	0.29407	0.0781558	3.76261	0.00016815	0.000429413
ZNF764	502.742	-0.0835937	0.0313803	-2.66389	0.00772421	0.014235
ZNF747	1280.59	-0.0512758	0.032994	-1.55409	0.120162	0.164687
PXDN	7905.99	0.648803	0.0929513	6.98003	2.95115e-12	2.71324e-11
GDF15	3813.25	-0.0388447	0.128171	-0.30307	0.761837	0.804287
PGPEP1	4596.87	-0.459262	0.0573251	-8.01153	1.13294e-15	1.71674e-14
LSM4	2141.16	0.322346	0.0778372	4.14128	3.45375e-05	0.000100705
JUND	6940.54	-0.0391317	0.0844591	-0.463321	0.643134	0.698908
HRC	466	-0.143119	0.108435	-1.31987	0.18688	0.242716
TRPM4	890.663	-0.230969	0.0732711	-3.15226	0.00162013	0.0034235
ZNF557	504.465	-0.150985	0.0444584	-3.39609	0.000683566	0.00155257
OLFM1	555.207	0.588516	0.171901	3.42357	0.000618037	0.00141592
NUMBL	620.573	0.998268	0.0883814	11.295	1.38903e-29	1.22298e-27
TNNI2	35.4277	1.03788	0.110443	9.39742	5.59154e-21	1.68887e-19
ATXN10	3795.96	0.110257	0.0312317	3.53029	0.000415103	0.000983269
TUBGCP2	3247.72	0.0414333	0.0463655	0.893624	0.371523	0.437787
CYP2E1	79.5355	0.0565632	0.156588	0.361223	0.717933	0.765799
ZNF337	1647.93	0.122731	0.0711397	1.72522	0.0844883	0.12105
ALKBH6	175.124	0.194182	0.071205	2.72708	0.00638971	0.0119849
CEP85	381.061	-0.060872	0.087053	-0.699252	0.484395	0.55061
TAF4	733.537	0.102524	0.0391944	2.61579	0.00890224	0.0161685
LAMA5	8781.78	-0.136206	0.0826825	-1.64733	0.0994897	0.139607
ADRM1	3861.75	0.303206	0.0570771	5.31221	1.08301e-07	4.8712e-07
UBE2M	2851.16	0.246786	0.0520434	4.74193	2.11696e-06	7.67635e-06
TRIM28	6851.73	0.347044	0.0382447	9.07428	1.1443e-19	2.98738e-18
YIPF2	3218.85	0.388309	0.0624843	6.21451	5.14858e-10	3.3286e-09
EIF2S3	11499.6	0.239004	0.0427536	5.59027	2.2672e-08	1.14345e-07
TMEM160	232.555	0.557163	0.0999364	5.57517	2.47283e-08	1.23973e-07
ZC3H4	2129.64	-0.0090604	0.0372789	-0.243044	0.807972	0.844128
GMFG	2046.83	0.316576	0.0709142	4.46421	8.03632e-06	2.63913e-05
MAP3K10	490.326	0.0271752	0.0587497	0.462559	0.643681	0.699389
SESN2	1448.56	-0.0574473	0.0635531	-0.903926	0.366034	0.432383
HIP1R	3482.54	-0.260299	0.0633242	-4.11058	3.94662e-05	0.000113697
MRPL4	1732.91	0.170937	0.0522877	3.26915	0.0010787	0.00235933
PPAN	841.808	0.223382	0.05737	3.89371	9.8724e-05	0.000264186
EIF3G	5479.79	0.347575	0.0482557	7.20278	5.89968e-13	6.11343e-12
C19orf66	867.47	0.347746	0.0567551	6.12714	8.94754e-10	5.5993e-09
ZNF426	1104	-0.2092	0.0554396	-3.77347	0.00016099	0.00041285
SLC6A8	25280	0.115771	0.107325	1.0787	0.280722	0.344033
ZNF331	1376.59	-0.137463	0.0751548	-1.82907	0.0673888	0.0990826
ZNF236	570.622	-0.163367	0.0486651	-3.35697	0.000788021	0.00177101
LRP3	1156.87	0.215428	0.09362	2.30109	0.0213865	0.0356379
C12orf65	1765.46	0.0273001	0.057335	0.476151	0.633967	0.690616
GRWD1	1814.72	0.173501	0.0379569	4.571	4.8541e-06	1.66683e-05
NOL11	611.153	-0.095167	0.0570023	-1.66953	0.0950123	0.134106
UBE4B	2669.19	-0.19747	0.0432185	-4.5691	4.89812e-06	1.6798e-05
SLC35D2	1536.58	-0.104237	0.0497399	-2.09563	0.0361148	0.0568676
PPIL4	1403.77	0.0154104	0.0411155	0.374806	0.707805	0.756563
AKAP12	12166.9	-0.124048	0.109277	-1.13518	0.256302	0.318069
LATS1	2104.11	-0.148121	0.042568	-3.47962	0.00050212	0.00117005
RBM39	3137.67	-0.0527687	0.0458626	-1.15058	0.249904	0.311105
ACSS2	479.257	-0.31303	0.126687	-2.47089	0.0134777	0.0235332
EDA2R	1046.26	-0.12267	0.0720153	-1.70339	0.0884958	0.126098
ARHGEF9	1590.52	-0.261314	0.0457204	-5.71549	1.09386e-08	5.81965e-08
C1QL1	1888.64	1.45052	0.206077	7.03873	1.93998e-12	1.83136e-11
GFAP	122.251	1.20096	0.142315	8.43877	3.20694e-17	5.96695e-16
HIGD1B	275.049	0.125834	0.114757	1.09653	0.272847	0.33545
ATP6V1E1	7936.7	-0.0862753	0.0553695	-1.55818	0.119192	0.16354
COX4I1	14800.3	0.132742	0.0765345	1.7344	0.0828463	0.119017
EMC8	934.605	0.137318	0.0445225	3.08424	0.00204076	0.00423005
GSE1	2726	-0.13479	0.0694454	-1.94094	0.0522652	0.0789398
C16orf95	67.2551	0.262782	0.0638317	4.11679	3.84178e-05	0.000110891
GINS2	368.144	0.510177	0.0796954	6.40159	1.53771e-10	1.08283e-09
FAM153B	57.6277	-0.410911	0.18262	-2.25009	0.0244433	0.0402292
NFATC1	1006.04	-0.176352	0.0674458	-2.61472	0.00893	0.0162015
ABCB7	1356.99	0.011759	0.0458441	0.256499	0.797565	0.83468
HAUS8	134.417	0.377129	0.0536042	7.03543	1.98644e-12	1.8712e-11
MRPS25	1379.43	-0.0435683	0.0797754	-0.546138	0.584971	0.645279
TBC1D5	3611.73	-0.163441	0.039073	-4.18297	2.87723e-05	8.49238e-05
CAPN7	1106.06	-0.114253	0.0520269	-2.19604	0.028089	0.0455284
RBSN	1366.54	-0.0815304	0.0369785	-2.20481	0.0274677	0.0446612
NAPSA	1339.1	-0.776183	0.195849	-3.96317	7.3962e-05	0.000202921
NR1H2	5030.87	0.123505	0.0502798	2.45636	0.0140354	0.0244057
PDLIM4	611.163	0.547797	0.165491	3.31013	0.000932525	0.00206341
GFPT2	821.36	1.9274	0.162186	11.8839	1.43464e-32	2.03432e-30
RPL27	26564.9	0.662943	0.0571826	11.5934	4.44947e-31	4.9949e-29
PSMC3IP	141.139	0.577128	0.0902304	6.39616	1.59336e-10	1.11967e-09
VPS25	2440.13	0.1485	0.0431528	3.44126	0.000579002	0.00133329
RAMP2	2685.9	0.0489734	0.0900074	0.544104	0.58637	0.646504
G6PC	524.409	-2.40259	0.19975	-12.028	2.53239e-33	3.79043e-31
DIAPH1	14000.2	-0.357625	0.0618588	-5.78131	7.41204e-09	4.02207e-08
NDFIP1	10367.7	-0.12328	0.0530377	-2.32438	0.0201051	0.0337364
UBE2D2	5644.22	0.151985	0.0409428	3.71212	0.000205529	0.000514494
EXOC4	4549.55	0.142415	0.0412276	3.45436	0.000551594	0.00127453
PPFIA1	2263.54	-0.261734	0.0602955	-4.34086	1.41928e-05	4.44425e-05
FLYWCH1	1456.01	-0.0985999	0.0454014	-2.17174	0.0298754	0.0481229
TMEM204	3708.99	-0.112637	0.0928397	-1.21325	0.225036	0.284404
THOC6	1365.53	0.233581	0.0639698	3.65142	0.000260793	0.000641436
WDR44	1038.81	-0.0424989	0.0472903	-0.898681	0.368823	0.435062
CKMT2	581.558	-1.56089	0.238147	-6.55428	5.59092e-11	4.22471e-10
ZCCHC9	853.51	0.0768517	0.0410536	1.87199	0.0612085	0.0909186
RARA	3887.8	-0.0591732	0.0649617	-0.910893	0.362352	0.429007
FMO5	367.124	-0.66433	0.132451	-5.01568	5.28471e-07	2.12826e-06
PRKAB2	1440.69	0.0629171	0.0602435	1.04438	0.296309	0.360609
FUS	7263.82	-0.160052	0.0450879	-3.54977	0.000385569	0.000920431
ZNF132	174.154	-0.400451	0.0807143	-4.96133	7.00109e-07	2.75604e-06
CHSY1	4324.43	0.311081	0.0629856	4.93892	7.85566e-07	3.06202e-06
SNRPA1	902.66	0.313866	0.0491807	6.38191	1.74897e-10	1.22011e-09
ADCY7	1082.76	0.285299	0.109676	2.60128	0.0092876	0.016796
THAP1	575.002	0.0416285	0.0364809	1.1411	0.253827	0.31531
RHPN2	2755.89	-0.331493	0.0645994	-5.13151	2.8742e-07	1.20995e-06
ACTR10	625.424	0.135162	0.0659013	2.05098	0.0402688	0.0626543
LGALS3	12867.7	0.428859	0.115786	3.70389	0.000212317	0.000530144
PODNL1	175.345	2.23201	0.160724	13.8872	7.57636e-44	5.67007e-41
ZNF700	919.281	-0.0105556	0.0598691	-0.176311	0.860049	0.8877
DNAJB1	7464.19	-0.030151	0.0705798	-0.42719	0.669241	0.722673
ZSWIM4	977.921	0.379738	0.0597811	6.35215	2.12326e-10	1.46155e-09
RFX1	1022.27	0.147763	0.0575576	2.56722	0.0102518	0.0183696
DCAF15	956.412	0.164479	0.0420827	3.90846	9.2885e-05	0.000249801
SDC1	10915.4	0.349748	0.121204	2.8856	0.00390663	0.00766029
TRIM21	1818.52	0.117378	0.0406674	2.88628	0.00389828	0.00764838
WDR7	1602.11	-0.234017	0.0376568	-6.21448	5.14943e-10	3.3286e-09
SMARCC1	3585.35	0.131951	0.0393377	3.35431	0.000795623	0.00178601
NUP210	1846.47	0.148892	0.0844123	1.76387	0.0777534	0.112492
HSD17B7	373.202	-0.191349	0.0924921	-2.06881	0.0385638	0.0602311
EMILIN2	799.605	0.479632	0.0876347	5.47309	4.42267e-08	2.1255e-07
ARFIP2	1779.98	-0.00784139	0.0382309	-0.205106	0.837489	0.868835
RRP8	668.133	-0.0261932	0.0329745	-0.794346	0.426994	0.494203
TIMM10B	1842.69	-0.192819	0.0547622	-3.52102	0.000429892	0.00101594
EFR3A	5431.35	0.110869	0.0451386	2.45619	0.0140421	0.0244141
PTCD3	2271.53	-0.0517382	0.0388711	-1.33102	0.183183	0.238374
IMMT	4933.55	-0.139687	0.0399983	-3.49233	0.000478819	0.0011204
MRPL35	2160.96	-0.146011	0.0442675	-3.29839	0.000972413	0.00214463
ILKAP	785.295	0.157545	0.0421559	3.73719	0.000186086	0.000470755
PER2	2667.05	-0.408519	0.0731689	-5.58323	2.3609e-08	1.18715e-07
RAMP1	219.696	0.498062	0.190449	2.61519	0.00891765	0.0161856
SCLY	849.272	-0.476701	0.0748622	-6.36771	1.91874e-10	1.3296e-09
PTPRE	2186.84	0.0605941	0.055575	1.09031	0.275576	0.338434
CARD6	865.47	0.00147517	0.0647802	0.022772	0.981832	0.98527
RAP1GAP2	766.867	-0.355269	0.110686	-3.2097	0.00132875	0.00285663
MYBBP1A	1393.44	0.0880356	0.0516049	1.70595	0.088017	0.125522
RPA1	3951.94	0.0770845	0.0320004	2.40886	0.0160026	0.0275314
SERPINF1	2713.3	1.40228	0.149444	9.38329	6.39444e-21	1.9145e-19
EEFSEC	1393.82	0.0550357	0.049463	1.11266	0.265852	0.328078
TMEM128	1298.71	-0.0112377	0.0481152	-0.233558	0.815328	0.849902
COQ3	272.946	-0.227973	0.0771046	-2.95667	0.00310978	0.00622834
LANCL2	1189.24	-0.15529	0.0401711	-3.86571	0.000110768	0.000293542
GRSF1	4582.9	-0.176921	0.0462099	-3.82863	0.000128857	0.000336663
JCHAIN	7886.8	0.827915	0.197319	4.19583	2.71879e-05	8.05827e-05
UTP3	1696.59	-0.143106	0.0392266	-3.64819	0.000264098	0.000648972
WBP2	8434.61	-0.0417741	0.0446853	-0.934851	0.349865	0.41649
H3F3B	19965.3	0.237797	0.0381199	6.23814	4.428e-10	2.89421e-09
TRIM47	553.096	0.157758	0.10807	1.45977	0.144352	0.193663
ZRANB2	2560.82	0.0991596	0.0408402	2.42799	0.0151827	0.0262448
KDM6B	3238.04	-0.457353	0.0685398	-6.67281	2.50958e-11	2.00039e-10
ASGR2	79.5036	0.367099	0.114586	3.20369	0.00135677	0.00291175
CLEC10A	295.326	0.325121	0.120528	2.69747	0.00698694	0.0130001
HRSP12	3586.96	-0.516745	0.0893969	-5.78035	7.45459e-09	4.0427e-08
MATN2	2440.25	0.0764268	0.101441	0.753412	0.451202	0.51795
PCBD2	819.888	-0.287922	0.0517127	-5.56771	2.58108e-08	1.2892e-07
ERAL1	2091.84	0.00272753	0.0389281	0.070066	0.944141	0.956856
NIP7	1294.02	0.128424	0.0399661	3.21332	0.00131212	0.00282629
TERF2	1906.58	-0.0608253	0.0224948	-2.70398	0.00685154	0.0127765
VPS4A	3488.13	-0.20264	0.0367027	-5.52113	3.36827e-08	1.65659e-07
JAG1	12668.4	-0.0996223	0.0684113	-1.45623	0.14533	0.194742
HSPA12B	843.676	-0.146563	0.0894583	-1.63834	0.101352	0.141894
SNAP25	352.491	0.0340762	0.132426	0.257322	0.79693	0.834145
BTBD3	3425.3	-0.0642618	0.0618704	-1.03865	0.298966	0.363514
NXT1	695.879	0.446845	0.0607009	7.36142	1.81969e-13	2.01421e-12
RIN2	2386.36	-0.469746	0.0807738	-5.81558	6.04242e-09	3.32642e-08
CRP	53.5864	0.0596072	0.286966	0.207715	0.835452	0.866921
APCS	23.9492	-0.498316	0.393018	-1.26792	0.204826	0.262723
IGHMBP2	588.203	-0.037037	0.0464858	-0.796739	0.425603	0.492932
ACY3	1822.98	-0.178831	0.12694	-1.40879	0.158899	0.210598
MTL5	179.852	0.18749	0.100529	1.86503	0.0621775	0.0921546
DPH2	736.256	0.0489009	0.0505861	0.966688	0.3337	0.400042
ZSWIM3	236.203	0.228533	0.0520196	4.3932	1.11692e-05	3.57303e-05
OSER1	2269.07	0.284345	0.0555785	5.11609	3.11929e-07	1.30578e-06
SERINC3	11274.9	0.110265	0.0345319	3.19314	0.00140733	0.0030097
DMGDH	4411.31	-0.740959	0.099122	-7.47522	7.70729e-14	8.98139e-13
BHMT2	10591.8	-0.578405	0.0945976	-6.11437	9.69396e-10	6.02896e-09
AP3B1	3736.75	-0.110527	0.0389819	-2.83535	0.00457762	0.00885612
ZBED3	2237.16	-0.0957274	0.0616546	-1.55264	0.120509	0.165095
USPL1	1274.43	-0.115194	0.0433703	-2.65605	0.00790629	0.0145281
XPO4	1674.03	-0.275828	0.046357	-5.95007	2.68027e-09	1.55965e-08
CHRM3	400.776	-0.889649	0.130454	-6.81967	9.12526e-12	7.78508e-11
PEMT	846.307	0.33273	0.0796891	4.17535	2.97523e-05	8.7586e-05
SCO1	1782.92	-0.247168	0.0378699	-6.52676	6.7206e-11	5.01569e-10
CHI3L1	1327.62	0.597132	0.174111	3.4296	0.000604476	0.00138697
CHIT1	525.677	0.32268	0.26759	1.20587	0.227866	0.287522
DCLK1	1388.23	0.187732	0.127441	1.47309	0.140728	0.189574
RFXAP	255.045	-0.0708113	0.0467208	-1.51563	0.129613	0.176063
STARD13	2334.86	0.0170517	0.0589266	0.289371	0.772297	0.812719
MORC4	2831.31	-0.0725175	0.0550542	-1.3172	0.187771	0.243733
RNF128	4115.54	0.331686	0.112318	2.95311	0.00314589	0.00629318
C17orf80	1377.74	-0.109832	0.0305337	-3.59708	0.000321809	0.000779833
SLC39A11	1460.51	0.195139	0.0647371	3.01433	0.00257544	0.00523443
BTBD2	4668.4	0.173469	0.0510156	3.40031	0.000673084	0.00153135
SUV420H2	215.273	0.430463	0.0886815	4.85403	1.20975e-06	4.56743e-06
ZNF414	367.452	0.0801646	0.0685584	1.16929	0.242287	0.303304
PDE6B	840.095	-0.193826	0.0968907	-2.00046	0.0454504	0.0698133
HSPBP1	1690.56	0.298095	0.0676888	4.40391	1.0632e-05	3.41251e-05
CSNK1G2	2361.33	0.116698	0.0462928	2.52087	0.0117065	0.020717
RTTN	325.031	-0.140981	0.07078	-1.99181	0.0463915	0.0710563
MACROD1	619.187	-0.286122	0.10723	-2.6683	0.00762362	0.0140682
LGALS12	306.101	0.765365	0.204374	3.74492	0.000180448	0.000457781
[truncated: 11,472 more rows]

## Sheet: JAP_1vs23
	baseMean	log2FoldChange	lfcSE	stat	pvalue	padj
ARF5	3504.35	0.254335	0.154056	1.65093	0.0987537	0.344097
M6PR	7323.47	-0.179246	0.0885467	-2.02431	0.0429383	0.228174
ESRRA	2930.48	0.6999	0.147961	4.73031	2.24178e-06	0.000549073
FKBP4	4417.21	-0.101283	0.165874	-0.610603	0.541462	0.776777
CYP26B1	220.637	-0.0440651	0.327174	-0.134684	0.892862	0.955493
NDUFAF7	561.619	0.0753157	0.0939961	0.801264	0.422979	0.69441
FUCA2	4307.97	-0.0418269	0.13372	-0.312795	0.754436	0.895049
DBNDD1	713.126	-0.0232152	0.257721	-0.0900789	0.928225	0.972629
HS3ST1	682.842	-0.220263	0.182328	-1.20806	0.227025	0.516509
SEMA3F	4959.67	0.0527593	0.193355	0.272862	0.784959	0.908201
CYP51A1	2460.1	0.108272	0.141219	0.766698	0.443261	0.709924
USP28	1034.23	-0.150665	0.0873091	-1.72565	0.0844102	0.320307
STPG1	349.15	0.120117	0.117943	1.01843	0.308474	0.599199
NIPAL3	3028.68	-0.0831694	0.148478	-0.560146	0.57538	0.797976
TMEM176A	23362	0.441475	0.193938	2.27637	0.0228239	0.166105
SLC7A2	3885.25	-0.755218	0.365104	-2.0685	0.0385929	0.21582
HSPB6	280.524	0.41134	0.387873	1.0605	0.288916	0.5793
ZNF195	1057.25	0.116266	0.10823	1.07425	0.282709	0.573892
PDK4	24267.4	-0.0764371	0.401994	-0.190145	0.849196	0.9377
USH1C	6381.57	0.270644	0.209114	1.29424	0.195582	0.478337
RALA	2797.44	-0.1476	0.0971132	-1.51988	0.128542	0.391154
BCAP29	3016.04	-0.19477	0.0920161	-2.11669	0.0342859	0.202218
BAIAP2L1	1097.61	-0.595246	0.364186	-1.63446	0.102163	0.348679
TMEM132A	2202.32	-0.54182	0.300801	-1.80126	0.0716619	0.295379
DVL2	1400.33	-0.00136201	0.0981264	-0.0138802	0.988926	0.995524
GGCT	794.438	0.0737435	0.154722	0.476619	0.633633	0.829753
RPAP3	1211.06	-0.181283	0.0814066	-2.22689	0.0259548	0.176345
IFRD1	2078.98	-0.0297893	0.166145	-0.179297	0.857705	0.941731
HOXA11	101.4	0.31624	0.352049	0.898284	0.369034	0.651626
CX3CL1	9711.5	0.434542	0.19993	2.17347	0.0297452	0.188253
PRR5	401.259	0.247744	0.214151	1.15687	0.247325	0.538155
TRAPPC6A	724.739	0.445772	0.152199	2.92887	0.00340198	0.0654119
SPATA20	1844.22	0.141769	0.145841	0.972078	0.331012	0.620041
CD79B	182.467	-0.0898765	0.226038	-0.397617	0.690912	0.86067
RHBDD2	2444.53	0.106445	0.212864	0.500061	0.617032	0.822323
RPUSD1	780.478	0.0827836	0.141828	0.58369	0.559429	0.787982
TSR3	2188.27	0.0665707	0.134424	0.495229	0.620439	0.823685
OSBPL7	562.463	-0.0188714	0.146408	-0.128896	0.89744	0.957869
ARHGAP33	764.206	0.335103	0.184765	1.81367	0.0697285	0.29135
NDUFAB1	2157.5	0.26589	0.0999895	2.65918	0.00783321	0.0970427
PDK2	2767.17	0.452812	0.158724	2.85283	0.00433323	0.0737033
ITGA3	17695.4	-0.365776	0.2482	-1.47371	0.140559	0.407175
LRRC23	367.875	0.00217706	0.171378	0.0127033	0.989865	0.995631
IL32	19201	0.292154	0.178937	1.63272	0.102528	0.34913
SPRTN	454.63	-0.136209	0.113202	-1.20324	0.228884	0.518762
CRY1	1190.37	-0.267893	0.143244	-1.87019	0.0614574	0.271701
STARD3NL	3086.38	0.0385682	0.101568	0.379729	0.704147	0.867079
CAMK1G	92.3075	-0.297078	0.315313	-0.94217	0.346106	0.633582
CD9	8728.02	-0.00666697	0.142228	-0.0468753	0.962613	0.985886
CD74	161656	-0.145721	0.202442	-0.719815	0.471639	0.731283
RPS20	30618.8	0.102319	0.152559	0.67068	0.502425	0.75035
DYRK4	226.807	-0.187931	0.105648	-1.77884	0.0752665	0.303658
FAM76A	692.438	0.011537	0.0999307	0.11545	0.908089	0.96299
MGST1	9978.94	0.439546	0.253775	1.73203	0.0832689	0.318037
SYPL1	7754.26	0.0909668	0.0964083	0.943559	0.345395	0.633008
RANBP9	1976.71	-0.0121641	0.0763305	-0.159361	0.873384	0.948031
CD4	4349.35	-0.502893	0.202408	-2.48455	0.0129716	0.124017
PLEKHG6	334.996	0.187825	0.33505	0.560589	0.575078	0.797962
SS18L2	389.831	-0.0510271	0.102346	-0.498573	0.61808	0.822779
VPS13D	2460.84	-0.187383	0.157261	-1.19154	0.233443	0.523857
TSPAN9	9065.59	0.0816438	0.141134	0.578485	0.562937	0.790047
QPCTL	615.68	-0.053965	0.15905	-0.339295	0.734388	0.884201
HIVEP2	2818.84	-0.200257	0.138279	-1.44821	0.147557	0.41698
PPP5C	1624.08	0.0870014	0.0823481	1.05651	0.290736	0.58143
NME1	1809.85	0.014459	0.194417	0.0743712	0.940715	0.976747
UBR7	1262.56	-0.13442	0.0921895	-1.45809	0.144816	0.413697
MAP4K5	2280.85	-0.242372	0.108244	-2.23912	0.0251481	0.174623
INMT	384.688	-0.000983012	0.312147	-0.0031492	0.997487	0.998741
ERCC1	1888.61	0.0888724	0.103752	0.856581	0.391677	0.672308
GPRC5A	1310.29	-2.3844	0.563134	-4.23416	2.29406e-05	0.00302973
HEBP1	2187.68	0.0972302	0.12619	0.770504	0.441001	0.707819
DNASE1L1	2068.78	0.0301012	0.0844237	0.35655	0.721429	0.877188
COX15	2543.59	0.0571121	0.0745158	0.766443	0.443413	0.710082
RGPD5	493.57	0.209438	0.25843	0.810422	0.417698	0.691339
XYLT2	1910.86	0.150574	0.151335	0.994969	0.319751	0.611309
FTSJ1	798.867	-0.329783	0.114321	-2.88472	0.00391761	0.0699667
SCTR	127.24	0.479991	0.248476	1.93174	0.0533919	0.252012
RALBP1	4148.63	0.0453205	0.0908181	0.499024	0.617762	0.822779
SYT13	5222.07	-0.393081	0.416962	-0.942726	0.345821	0.6333
SNAI2	554.108	-0.203728	0.288469	-0.706237	0.480041	0.736334
VDAC3	3419.49	0.359137	0.108685	3.3044	0.000951815	0.0323785
SLC7A9	661.362	0.776006	0.326316	2.37808	0.017403	0.142768
RTFDC1	4644.87	-0.00360075	0.0688658	-0.0522865	0.9583	0.983656
SLC45A4	1879.19	0.159923	0.180798	0.88454	0.376405	0.659541
RB1CC1	3532.99	-0.0423637	0.113002	-0.374892	0.707741	0.869492
AKAP11	4742.19	-0.171408	0.10477	-1.63604	0.101832	0.348176
STRAP	4547.1	-0.169128	0.128977	-1.3113	0.189756	0.470321
PIGQ	1656.86	0.239551	0.147639	1.62255	0.104685	0.352782
CDH17	78.3082	-1.42968	0.402796	-3.54939	0.000386123	0.0199724
B4GALT7	1396.14	0.0277513	0.174615	0.158928	0.873725	0.948031
SLC39A9	3641.77	-0.15876	0.09241	-1.718	0.0857969	0.322751
FAM13B	2370.6	-0.0179818	0.124584	-0.144335	0.885236	0.952251
RANBP3	1948.29	0.0757211	0.0706768	1.07137	0.284002	0.574875
CHPF2	2891.63	-0.294731	0.14054	-2.09713	0.0359818	0.207674
GABARAPL2	3475.48	0.0482849	0.0756854	0.637968	0.523495	0.764563
FAM136A	1299.56	0.0267707	0.132057	0.20272	0.839354	0.933264
NSMAF	1496.82	-0.174612	0.0813802	-2.14564	0.031902	0.195787
TTC17	3831.04	-0.0411045	0.0749678	-0.548295	0.583489	0.802715
HOXC8	190.338	0.0206291	0.24652	0.0836815	0.93331	0.973866
MRI1	1537.64	0.249437	0.0976267	2.555	0.0106187	0.112545
BOD1L1	3770.19	-0.0588139	0.0988405	-0.595039	0.551818	0.783248
TARBP1	1221.53	-0.276929	0.119075	-2.32567	0.0200362	0.155371
FAM65A	4565.07	-0.00918556	0.106601	-0.0861673	0.931333	0.973219
RTN4R	200.306	-0.559166	0.315165	-1.7742	0.0760295	0.304638
PSMA4	3309.13	-0.0720463	0.0901736	-0.798973	0.424306	0.69544
FAM65C	1963.81	0.10683	0.400261	0.266901	0.789545	0.909268
SPATA7	474.023	-0.10205	0.146349	-0.697304	0.485613	0.740654
CTNS	1003.2	-0.0167518	0.0906814	-0.184732	0.853439	0.939655
LCP2	2732.94	-0.278359	0.197386	-1.41022	0.158474	0.431212
GOPC	2476.76	-0.0802227	0.101121	-0.793332	0.427584	0.69835
DCN	2619.19	0.316124	0.5773	0.54759	0.583973	0.802725
MRPS10	1633.15	-0.0731855	0.0906353	-0.807473	0.419394	0.692615
GRN	16659.3	-0.22692	0.153235	-1.48086	0.138644	0.405134
THAP3	546.786	0.355874	0.133501	2.6657	0.00768289	0.0962756
VAMP3	5446.7	-0.125273	0.0770925	-1.62497	0.10417	0.35205
RCN1	9822.04	-0.357271	0.167769	-2.12954	0.0332093	0.199649
RFC2	1080.67	0.0367238	0.125062	0.293644	0.76903	0.901963
PPP1R3F	245.981	0.308568	0.128736	2.3969	0.0165344	0.139036
ARHGEF5	2702.76	0.21775	0.177531	1.22654	0.219994	0.508849
NFE2L3	1886.9	-0.388549	0.215739	-1.80101	0.0717008	0.295379
TNIP3	110.482	-0.531769	0.384289	-1.38377	0.166428	0.442287
SIKE1	1728.65	-0.00871802	0.0894813	-0.0974284	0.922386	0.970133
TLL1	844.542	-0.232433	0.321734	-0.722441	0.470024	0.730536
CBLN4	281.048	-1.27501	0.447172	-2.85127	0.00435455	0.0737863
FAM168A	3776.49	-0.028228	0.0896762	-0.314777	0.752931	0.894106
RELT	531.57	-0.503441	0.20438	-2.46326	0.0137679	0.128351
CDC27	3215.65	-0.215466	0.0878778	-2.45189	0.0142109	0.130722
PKP2	1148.37	0.0441242	0.222597	0.198225	0.842869	0.935168
IL1RAP	1354.82	-0.716811	0.251858	-2.84609	0.00442602	0.0742611
YIPF1	525.088	-0.0255219	0.115344	-0.221267	0.824885	0.92577
ADCK2	1921.1	0.100369	0.125029	0.80276	0.422114	0.694262
INPP4A	1551.18	-0.193878	0.101153	-1.91669	0.0552777	0.257129
SLC2A3	10264.7	-0.800015	0.289814	-2.76045	0.00577225	0.0839719
ENPP2	18745.6	0.0481938	0.332153	0.145095	0.884636	0.952218
CTDP1	896.279	0.0293927	0.105574	0.278409	0.780699	0.906698
GNA11	3364.41	0.179229	0.103019	1.73977	0.0818992	0.31576
CREB3L3	1167.85	0.899629	0.446632	2.01425	0.0439832	0.230275
PIGV	819.891	0.315471	0.111338	2.83345	0.00460478	0.0755554
HDAC7	3492.6	0.0301994	0.130638	0.231169	0.817183	0.921349
MRPS35	3096.69	0.0978614	0.101463	0.964504	0.334793	0.623445
APPBP2	2691.98	-0.156038	0.107564	-1.45065	0.146877	0.416023
RPL18	16906.9	0.0374918	0.178833	0.209647	0.833943	0.930479
CA11	348.35	0.143779	0.22483	0.639499	0.522498	0.763638
ISOC2	2977.82	0.530263	0.199832	2.65354	0.00796519	0.0979708
EPN1	6533.35	0.276982	0.128618	2.15352	0.031278	0.193811
CD22	173.299	-0.456397	0.29735	-1.53488	0.124813	0.38646
ZFY	561.98	0.0811031	0.59345	0.136664	0.891297	0.954652
CECR5	1140.52	0.0925187	0.109521	0.844757	0.398246	0.677371
KCNQ1	801.095	0.167966	0.191989	0.874873	0.381643	0.664418
TRIB2	4439.06	-0.18298	0.236474	-0.773784	0.439058	0.706182
OTUD5	2935.16	0.0453712	0.0702096	0.646225	0.518134	0.760822
GPKOW	868.921	-0.021679	0.0716411	-0.302605	0.762191	0.899078
AQR	1627.83	-0.184647	0.098863	-1.86771	0.0618029	0.272609
MBD3	2644.97	0.283803	0.132604	2.14023	0.0323363	0.196572
LMCD1	1085.97	-0.093643	0.157137	-0.595932	0.551221	0.783072
PSMC4	1274.14	-0.0455188	0.133729	-0.340382	0.733569	0.884129
CAMKK1	727.428	-0.0707617	0.168723	-0.419397	0.674926	0.851352
FAM50A	2315.28	0.0484492	0.138004	0.351071	0.725535	0.879627
ACAP1	594.83	0.0655387	0.239893	0.273199	0.7847	0.908201
DERL2	1205.74	-0.156523	0.0926631	-1.68916	0.091188	0.332538
ANO8	782.648	-0.0246091	0.130938	-0.187944	0.85092	0.938493
KDM4B	2931.18	0.0744207	0.126149	0.589944	0.555228	0.784884
ICAM3	712.133	0.143786	0.175297	0.820238	0.412081	0.687873
CAMSAP3	1152.18	0.361371	0.218883	1.65098	0.0987437	0.344097
CTTNBP2	1489.55	0.147333	0.246976	0.596545	0.550811	0.782963
CIC	5182.88	-0.065652	0.116035	-0.565795	0.571533	0.795939
KIF22	850.742	-0.0524152	0.112924	-0.464164	0.642531	0.834992
CEACAM1	1166.31	0.267533	0.26746	1.00027	0.317179	0.60839
YTHDC2	2664.48	0.0298842	0.109082	0.273962	0.784114	0.908013
TMEM161A	1040.58	0.192359	0.146214	1.3156	0.188308	0.469385
BCAR1	3563.87	0.0266657	0.15821	0.168546	0.866154	0.94485
FOXJ2	1849.5	-0.0757506	0.0712209	-1.0636	0.287509	0.578794
TNFRSF1A	7608.55	-0.162778	0.109191	-1.49077	0.136023	0.400775
GOLGA5	2715.04	-0.0611569	0.114094	-0.53602	0.591945	0.807881
PPP2R5B	1286.16	-0.01946	0.115338	-0.168721	0.866016	0.94485
PYGM	119.453	0.234037	0.27048	0.865265	0.386893	0.668617
BCL3	1779.5	-0.12943	0.190903	-0.677985	0.497781	0.747393
KCNAB2	1803.82	0.216943	0.195145	1.1117	0.266267	0.558356
PIGB	673.051	-0.0457812	0.0908289	-0.504038	0.614235	0.820924
REEP1	143.584	0.575114	0.342618	1.67859	0.0932327	0.33468
FSTL3	5635.49	-0.24373	0.284826	-0.855716	0.392155	0.672444
TRIP13	344.846	-0.145318	0.277934	-0.522852	0.601077	0.813145
P4HA2	5861.62	-0.193892	0.187946	-1.03164	0.302243	0.593183
VASH1	4256.18	-0.189693	0.168886	-1.1232	0.261352	0.552783
LLGL2	1504.04	0.405216	0.189888	2.13398	0.0328448	0.198755
HSD17B10	1740.47	0.212968	0.117772	1.8083	0.0705593	0.292522
NMRK2	1.63421	0.515505	0.824372	0.625331	0.531754	0.770525
MASP1	2485.56	-0.699571	0.377324	-1.85403	0.0637346	0.27669
ST6GAL1	5362.48	0.00506323	0.235057	0.0215404	0.982815	0.99321
TIMM21	593.823	0.268729	0.102384	2.62472	0.00867199	0.102211
REXO1	1725.45	0.225239	0.107512	2.09501	0.0361701	0.208048
MKRN2	1032.91	-0.0226766	0.0794914	-0.285271	0.775436	0.904598
GPATCH1	545.889	-0.0466002	0.101826	-0.457647	0.647206	0.837357
IL4R	3489.89	-0.209521	0.106108	-1.97459	0.0483145	0.241054
KEAP1	2885.9	0.0741403	0.092564	0.800963	0.423153	0.69441
P2RY10	142.697	-0.29221	0.336619	-0.868073	0.385355	0.668036
TNS1	34922.1	-0.00105555	0.197516	-0.00534413	0.995736	0.997587
NGFR	876.488	-0.242552	0.35966	-0.674393	0.500061	0.748647
NEB	546.895	0.169002	0.402152	0.420246	0.674306	0.851352
ISOC1	1256.95	0.310739	0.126616	2.45418	0.0141206	0.130287
TRO	118.481	-0.485973	0.341669	-1.42235	0.154925	0.426913
MNT	1273.08	-0.0727668	0.101513	-0.716822	0.473484	0.732343
AP3M2	1317.6	0.161069	0.100428	1.60383	0.108752	0.360039
LAPTM4A	22424.9	-0.0476908	0.0987361	-0.483013	0.629087	0.827218
ASNS	1065.54	-0.291646	0.193744	-1.50532	0.132243	0.396937
PTPN18	2806.93	0.100501	0.11011	0.912735	0.361382	0.644365
ALDH3A2	4853.56	0.152458	0.204322	0.746168	0.455566	0.719031
STK10	2722.85	-0.172635	0.144883	-1.19155	0.233437	0.523857
ALPK1	927.529	-0.142626	0.11005	-1.296	0.194975	0.477286
TBX21	157.829	-0.0972877	0.226704	-0.429139	0.667822	0.848294
MRPS34	1797.69	0.129655	0.162274	0.798989	0.424297	0.69544
CA12	36268.2	-0.11423	0.259914	-0.439489	0.660307	0.844248
MAP2K5	751.792	-0.121405	0.0898365	-1.3514	0.176569	0.455713
TIGAR	536.783	-0.385287	0.129927	-2.96541	0.00302281	0.0608489
FAM107B	8449.85	-0.0331703	0.126633	-0.26194	0.793367	0.910888
CDK13	2852.64	-0.0751351	0.0735183	-1.02199	0.306785	0.597837
FAR2	684.423	0.065502	0.175523	0.373182	0.709013	0.870238
TRAM2	2352.35	-0.629887	0.188365	-3.34398	0.000825862	0.0301351
NDUFB4	3234.62	0.418438	0.116488	3.5921	0.000328018	0.0185661
HEATR6	853.388	-0.191901	0.0980699	-1.95678	0.0503734	0.24652
ERLEC1	4074.92	-0.269325	0.0843023	-3.19475	0.00139951	0.0399422
CLIC5	414.121	-0.911395	0.334965	-2.72087	0.00651112	0.0883781
TMEM131	3784.72	-0.137742	0.0671359	-2.05168	0.0402006	0.219782
CEACAM21	31.6847	-0.349416	0.255451	-1.36784	0.171362	0.448949
TMEM38A	177.816	0.869687	0.240113	3.62199	0.000292347	0.0170485
ZNF222	161.158	0.00314089	0.132478	0.0237087	0.981085	0.992625
ACTR6	437.224	0.0649676	0.084638	0.767594	0.442728	0.709493
SLC25A3	13315.8	0.218399	0.105895	2.06241	0.0391683	0.217023
NR1H4	2931.04	0.0368221	0.232246	0.158548	0.874025	0.948062
FAP	322.045	-0.681476	0.366221	-1.86083	0.0627682	0.274797
NFKB2	3669.58	0.0788853	0.143984	0.547875	0.583778	0.802725
WISP2	82.4203	0.363757	0.59753	0.608768	0.542678	0.777487
CTSA	11752.3	0.105066	0.186206	0.564246	0.572586	0.796747
ANKRD16	393.331	0.053701	0.110212	0.487253	0.626079	0.825467
UHRF1BP1	1671.55	-0.263619	0.118242	-2.22949	0.0257816	0.175921
MOK	235.381	0.290268	0.162743	1.7836	0.0744882	0.301602
OSTM1	2704.66	-0.301431	0.116864	-2.57932	0.00989955	0.109041
ACTN1	7880.35	-0.348022	0.161634	-2.15315	0.0313069	0.193823
NAIP	94.8833	-0.873179	0.601484	-1.45171	0.146583	0.415818
KIAA0141	3018.26	0.189351	0.078293	2.4185	0.0155847	0.135709
SLC13A1	1974.62	0.991364	0.607774	1.63114	0.102861	0.349819
PCDHB4	390.048	-0.767435	0.335522	-2.28728	0.0221792	0.164049
PCDHB2	384.846	-0.241168	0.406126	-0.593826	0.552629	0.783764
HSPB11	825.714	0.0899115	0.100694	0.892914	0.371903	0.654509
STRADB	2012.3	0.258955	0.153465	1.68738	0.0915296	0.332761
DLG3	1539.02	0.348351	0.108208	3.21928	0.00128513	0.0384672
SEMA5B	8687.53	0.00607402	0.280312	0.0216688	0.982712	0.99321
PLOD1	12596	-0.063816	0.194472	-0.328149	0.742799	0.888476
TDRD3	1517.38	-0.120091	0.194597	-0.617126	0.537151	0.774168
OXCT1	1705.68	0.250505	0.280601	0.892747	0.371993	0.654534
ZNF324	411.892	0.00486526	0.0851042	0.0571683	0.954411	0.982516
ZNF416	212.399	-0.0258706	0.126165	-0.205054	0.83753	0.932233
RPS5	20860.1	-0.0665984	0.157954	-0.421632	0.673294	0.8511
[truncated: 13,218 more rows]

## Sheet: JAP_2vs13
	baseMean	log2FoldChange	lfcSE	stat	pvalue	padj
[truncated: 13,471 more rows]

[truncated: 2 more sheets: JAP_3vs12, readme]
